# Supplementary material for: Transcriptome Analysis Reveals Contrasting Plant Responses of Sorghum bicolor upon Colonization by Two Formae Speciales of Sporisorium reilianum
Source: Int J Mol Sci. 2022 Aug 9;23(16):8864. doi: 10.3390/ijms23168864 (PMC9407964; doi:10.3390/ijms23168864)
Supplement: Supplementary file 1 [file ijms-23-08864-s001.zip › Table S1.xlsx]

## Sheet: gene_exp_maxbundlefrags
Table S1: Gene expression results of Sorghum bicolor genes in the three conditions Sb-SRS, Sb-SRZ and Sb-H2O.
Test_id	Gene_id	Gene	Locus	Sample_1	Sample_2	Status	Value_1	Value_2	Log2(fold_change)	Value_1, set 0 to 0.000001	Value_2, set 0 to 0.000001	Log2(fold_change) of values, with 0 set to 0.000001	Test_stat	P_value	Q_value	Significant	Test_id	Gene_id	Gene	Locus	Sample_1	Sample_2	Status	Value_1	Value_2	Log2(fold_change)	Value_1, set 0 to 0.000001	Value_2, set 0 to 0.000001	Log2(fold_change) of values, with 0 set to 0.000001	Test_stat	P_value	Q_value	Significant	Test_id	Gene_id	Gene	Locus	Sample_1	Sample_2	Status	Value_1	Value_2	Log2(fold_change)	Value_1, set 0 to 0.000001	Value_2, set 0 to 0.000001	Log2(fold_change) of values, with 0 set to 0.000001	Test_stat	P_value	Q_value
XLOC_000001	XLOC_000001	SORBI_3001G000100	CM000760.3:1950-2616	SRS	SRZ	OK	0	0.267152	inf	1e-06	0.267152	18.0273	#NAME?	0.02355	0.439087	no	XLOC_000001	XLOC_000001	SORBI_3001G000100	CM000760.3:1950-2616	water	SRZ	OK	0	0.267152	inf	1e-06	0.267152	18.0273	#NAME?	0.02355	0.439087	no	XLOC_000001	XLOC_000001	SORBI_3001G000100	CM000760.3:1950-2616	water	SRS	NOTEST	0	0	0	1e-06	1e-06	0	0	1	1
XLOC_000002	XLOC_000002	SORBI_3001G000501	CM000760.3:52890-53594	SRS	SRZ	OK	22.259	19.0656	-0.223417	22.259	19.0656	-0.223417	-0.217833	0.83325	0.99907	no	XLOC_000002	XLOC_000002	SORBI_3001G000501	CM000760.3:52890-53594	water	SRZ	OK	22.0159	19.0656	-0.207571	22.0159	19.0656	-0.207574	-0.202641	0.84635	0.99907	no	XLOC_000002	XLOC_000002	SORBI_3001G000501	CM000760.3:52890-53594	water	SRS	OK	22.0159	22.259	0.0158457	22.0159	22.259	0.015843	0.0155401	0.9856	0.999202
XLOC_000003	XLOC_000003	SORBI_3001G000700	CM000760.3:53780-69306	SRS	SRZ	OK	9.6405	8.84701	-0.123918	9.6405	8.84701	-0.123918	-0.0160913	0.9456	0.99907	no	XLOC_000003	XLOC_000003	SORBI_3001G000700	CM000760.3:53780-69306	water	SRZ	OK	8.79206	8.84701	0.00898856	8.79206	8.84701	0.00898872	0.000906556	0.9949	0.999265	no	XLOC_000003	XLOC_000003	SORBI_3001G000700	CM000760.3:53780-69306	water	SRS	OK	8.79206	9.6405	0.132906	8.79206	9.6405	0.132907	0.013435	0.9399	0.99907
XLOC_000004	XLOC_000004	SORBI_3001G000900	CM000760.3:79158-81636	SRS	SRZ	NOTEST	0.114605	0.0456558	-1.3278	0.114605	0.0456558	-1.3278	0	1	1	no	XLOC_000004	XLOC_000004	SORBI_3001G000900	CM000760.3:79158-81636	water	SRZ	NOTEST	0.0926561	0.0456558	-1.02109	0.0926561	0.0456558	-1.02109	0	1	1	no	XLOC_000004	XLOC_000004	SORBI_3001G000900	CM000760.3:79158-81636	water	SRS	NOTEST	0.0926561	0.114605	0.306708	0.0926561	0.114605	0.306712	0	1	1
XLOC_000005	XLOC_000005	SORBI_3001G001000	CM000760.3:81931-83350	SRS	SRZ	NOTEST	0.0413334	0.0400412	-0.0458234	0.0413334	0.0400412	-0.0458228	0	1	1	no	XLOC_000005	XLOC_000005	SORBI_3001G001000	CM000760.3:81931-83350	water	SRZ	NOTEST	0.0256462	0.0400412	0.642736	0.0256462	0.0400412	0.64274	0	1	1	no	XLOC_000005	XLOC_000005	SORBI_3001G001000	CM000760.3:81931-83350	water	SRS	NOTEST	0.0256462	0.0413334	0.68856	0.0256462	0.0413334	0.688563	0	1	1
XLOC_000006	XLOC_000006	SORBI_3001G001132	CM000760.3:106846-107376	SRS	SRZ	NOTEST	0	0	0	1e-06	1e-06	0	0	1	1	no	XLOC_000006	XLOC_000006	SORBI_3001G001132	CM000760.3:106846-107376	water	SRZ	OK	0.446508	0	#NAME?	0.446508	1e-06	-18.7683	#NAME?	0.05655	0.677487	no	XLOC_000006	XLOC_000006	SORBI_3001G001132	CM000760.3:106846-107376	water	SRS	OK	0.446508	0	#NAME?	0.446508	1e-06	-18.7683	#NAME?	0.05655	0.677487
XLOC_000007	XLOC_000007	SORBI_3001G001300	CM000760.3:112765-116048	SRS	SRZ	OK	44.2329	28.8958	-0.614258	44.2329	28.8958	-0.61426	-0.892995	0.3804	0.99907	no	XLOC_000007	XLOC_000007	SORBI_3001G001300	CM000760.3:112765-116048	water	SRZ	OK	64.5218	28.8958	-1.15893	64.5218	28.8958	-1.15893	-1.70573	0.086	0.806362	no	XLOC_000007	XLOC_000007	SORBI_3001G001300	CM000760.3:112765-116048	water	SRS	OK	64.5218	44.2329	-0.544669	64.5218	44.2329	-0.544667	-0.807534	0.4194	0.99907
XLOC_000008	XLOC_000008	SORBI_3001G001700	CM000760.3:152557-154625	SRS	SRZ	OK	0.404047	0.140676	-1.52214	0.404047	0.140676	-1.52215	-1.45733	0.1642	0.972124	no	XLOC_000008	XLOC_000008	SORBI_3001G001700	CM000760.3:152557-154625	water	SRZ	OK	0.342899	0.140676	-1.2854	0.342899	0.140676	-1.28541	-1.2069	0.24505	0.99907	no	XLOC_000008	XLOC_000008	SORBI_3001G001700	CM000760.3:152557-154625	water	SRS	OK	0.342899	0.404047	0.23674	0.342899	0.404047	0.236739	0.226779	0.81985	0.99907
XLOC_000009	XLOC_000009	SORBI_3001G001800	CM000760.3:154631-162004	SRS	SRZ	OK	0.451549	1.02524	1.183	0.451549	1.02524	1.18301	0.226451	0.67845	0.99907	no	XLOC_000009	XLOC_000009	SORBI_3001G001800	CM000760.3:154631-162004	water	SRZ	OK	0.857716	1.02524	0.257388	0.857716	1.02524	0.25739	0.0577742	0.9227	0.99907	no	XLOC_000009	XLOC_000009	SORBI_3001G001800	CM000760.3:154631-162004	water	SRS	OK	0.857716	0.451549	-0.925617	0.857716	0.451549	-0.925617	-0.169222	0.7197	0.99907
XLOC_000010	XLOC_000010	SORBI_3001G002200	CM000760.3:185032-204958	SRS	SRZ	NOTEST	0	0	0	1e-06	1e-06	0	0	1	1	no	XLOC_000010	XLOC_000010	SORBI_3001G002200	CM000760.3:185032-204958	water	SRZ	NOTEST	0	0	0	1e-06	1e-06	0	0	1	1	no	XLOC_000010	XLOC_000010	SORBI_3001G002200	CM000760.3:185032-204958	water	SRS	NOTEST	0	0	0	1e-06	1e-06	0	0	1	1
XLOC_000011	XLOC_000011	SORBI_3001G002300	CM000760.3:211480-213424	SRS	SRZ	OK	2.10713	0.644419	-1.70921	2.10713	0.644419	-1.70921	-1.69668	0.1092	0.877155	no	XLOC_000011	XLOC_000011	SORBI_3001G002300	CM000760.3:211480-213424	water	SRZ	OK	0.529644	0.644419	0.282977	0.529644	0.644419	0.282976	0.277114	0.78475	0.99907	no	XLOC_000011	XLOC_000011	SORBI_3001G002300	CM000760.3:211480-213424	water	SRS	OK	0.529644	2.10713	1.99218	0.529644	2.10713	1.99218	1.9792	0.0692	0.744783
XLOC_000012	XLOC_000012	SORBI_3001G002400	CM000760.3:216905-219523	SRS	SRZ	OK	0.40634	1.02932	1.34094	0.40634	1.02932	1.34093	1.32362	0.21325	0.99907	no	XLOC_000012	XLOC_000012	SORBI_3001G002400	CM000760.3:216905-219523	water	SRZ	OK	1.14017	1.02932	-0.14755	1.14017	1.02932	-0.147557	-0.14866	0.88075	0.99907	no	XLOC_000012	XLOC_000012	SORBI_3001G002400	CM000760.3:216905-219523	water	SRS	OK	1.14017	0.40634	-1.48849	1.14017	0.40634	-1.48849	-1.46876	0.1721	0.976854
XLOC_000013	XLOC_000013	SORBI_3001G002500	CM000760.3:245299-247573	SRS	SRZ	OK	0.222248	0.165261	-0.427424	0.222248	0.165261	-0.427424	-0.389056	0.71505	0.99907	no	XLOC_000013	XLOC_000013	SORBI_3001G002500	CM000760.3:245299-247573	water	SRZ	NOTEST	0.105736	0.165261	0.644283	0.105736	0.165261	0.64428	0	1	1	no	XLOC_000013	XLOC_000013	SORBI_3001G002500	CM000760.3:245299-247573	water	SRS	OK	0.105736	0.222248	1.07171	0.105736	0.222248	1.0717	0.992245	0.3415	0.99907
XLOC_000014	XLOC_000014	SORBI_3001G002700	CM000760.3:258382-260238	SRS	SRZ	OK	2.07863	2.28692	0.137776	2.07863	2.28692	0.137773	0.142288	0.88205	0.99907	no	XLOC_000014	XLOC_000014	SORBI_3001G002700	CM000760.3:258382-260238	water	SRZ	OK	3.06787	2.28692	-0.423832	3.06787	2.28692	-0.423831	-0.470145	0.62535	0.99907	no	XLOC_000014	XLOC_000014	SORBI_3001G002700	CM000760.3:258382-260238	water	SRS	OK	3.06787	2.07863	-0.561608	3.06787	2.07863	-0.561604	-0.593779	0.5545	0.99907
XLOC_000015	XLOC_000015	SORBI_3001G002900	CM000760.3:268749-269580	SRS	SRZ	NOTEST	0	0	0	1e-06	1e-06	0	0	1	1	no	XLOC_000015	XLOC_000015	SORBI_3001G002900	CM000760.3:268749-269580	water	SRZ	NOTEST	0	0	0	1e-06	1e-06	0	0	1	1	no	XLOC_000015	XLOC_000015	SORBI_3001G002900	CM000760.3:268749-269580	water	SRS	NOTEST	0	0	0	1e-06	1e-06	0	0	1	1
XLOC_000016	XLOC_000016	SORBI_3001G003000	CM000760.3:270919-276014	SRS	SRZ	OK	5.63287	8.29824	0.558937	5.63287	8.29824	0.558935	0.74852	0.4384	0.99907	no	XLOC_000016	XLOC_000016	SORBI_3001G003000	CM000760.3:270919-276014	water	SRZ	OK	6.10503	8.29824	0.442807	6.10503	8.29824	0.442807	0.586246	0.54965	0.99907	no	XLOC_000016	XLOC_000016	SORBI_3001G003000	CM000760.3:270919-276014	water	SRS	OK	6.10503	5.63287	-0.11613	6.10503	5.63287	-0.116128	-0.153414	0.8772	0.99907
XLOC_000017	XLOC_000017	SORBI_3001G003100	CM000760.3:278105-282441	SRS	SRZ	OK	57.26	41.1478	-0.476713	57.26	41.1478	-0.476712	-0.687924	0.469	0.99907	no	XLOC_000017	XLOC_000017	SORBI_3001G003100	CM000760.3:278105-282441	water	SRZ	OK	49.5651	41.1478	-0.268509	49.5651	41.1478	-0.268509	-0.392755	0.6807	0.99907	no	XLOC_000017	XLOC_000017	SORBI_3001G003100	CM000760.3:278105-282441	water	SRS	OK	49.5651	57.26	0.208204	49.5651	57.26	0.208203	0.300202	0.7535	0.99907
XLOC_000018	XLOC_000018	SORBI_3001G003200	CM000760.3:282880-285375	SRS	SRZ	OK	88.9526	76.7406	-0.213048	88.9526	76.7406	-0.213047	-0.322687	0.7461	0.99907	no	XLOC_000018	XLOC_000018	SORBI_3001G003200	CM000760.3:282880-285375	water	SRZ	OK	150.48	76.7406	-0.971508	150.48	76.7406	-0.97151	-1.46772	0.1431	0.949247	no	XLOC_000018	XLOC_000018	SORBI_3001G003200	CM000760.3:282880-285375	water	SRS	OK	150.48	88.9526	-0.75846	150.48	88.9526	-0.758463	-1.14459	0.2534	0.99907
XLOC_000019	XLOC_000019	SORBI_3001G003300	CM000760.3:290473-299728	SRS	SRZ	OK	1.41697	0.773162	-0.873964	1.41697	0.773162	-0.873967	-0.876356	0.3456	0.99907	no	XLOC_000019	XLOC_000019	SORBI_3001G003300	CM000760.3:290473-299728	water	SRZ	OK	1.51913	0.773162	-0.974406	1.51913	0.773162	-0.974403	-0.942398	0.3372	0.99907	no	XLOC_000019	XLOC_000019	SORBI_3001G003300	CM000760.3:290473-299728	water	SRS	OK	1.51913	1.41697	-0.100442	1.51913	1.41697	-0.100436	-0.102626	0.91475	0.99907
XLOC_000020	XLOC_000020	SORBI_3001G003500	CM000760.3:300362-306318	SRS	SRZ	OK	5.00075	5.23509	0.0660707	5.00075	5.23509	0.0660699	0.0813556	0.93575	0.99907	no	XLOC_000020	XLOC_000020	SORBI_3001G003500	CM000760.3:300362-306318	water	SRZ	OK	4.48525	5.23509	0.223025	4.48525	5.23509	0.223026	0.277701	0.77885	0.99907	no	XLOC_000020	XLOC_000020	SORBI_3001G003500	CM000760.3:300362-306318	water	SRS	OK	4.48525	5.00075	0.156954	4.48525	5.00075	0.156956	0.194688	0.8451	0.99907
XLOC_000021	XLOC_000021	SORBI_3001G003600	CM000760.3:309244-311054	SRS	SRZ	OK	0.57376	1.82359	1.66826	0.57376	1.82359	1.66826	1.65113	0.12205	0.901087	no	XLOC_000021	XLOC_000021	SORBI_3001G003600	CM000760.3:309244-311054	water	SRZ	OK	1.79966	1.82359	0.0190593	1.79966	1.82359	0.019057	0.0190789	0.9835	0.999202	no	XLOC_000021	XLOC_000021	SORBI_3001G003600	CM000760.3:309244-311054	water	SRS	OK	1.79966	0.57376	-1.6492	1.79966	0.57376	-1.64921	-1.63163	0.1251	0.908452
XLOC_000022	XLOC_000022	SORBI_3001G003700	CM000760.3:328655-330110	SRS	SRZ	OK	0.988711	1.01993	0.0448471	0.988711	1.01993	0.0448494	0.0433285	0.9682	0.99907	no	XLOC_000022	XLOC_000022	SORBI_3001G003700	CM000760.3:328655-330110	water	SRZ	OK	2.29239	1.01993	-1.16838	2.29239	1.01993	-1.16838	-1.1508	0.27715	0.99907	no	XLOC_000022	XLOC_000022	SORBI_3001G003700	CM000760.3:328655-330110	water	SRS	OK	2.29239	0.988711	-1.21323	2.29239	0.988711	-1.21323	-1.19785	0.25505	0.99907
XLOC_000023	XLOC_000023	SORBI_3001G003900	CM000760.3:334074-339143	SRS	SRZ	OK	26.4344	18.9441	-0.480671	26.4344	18.9441	-0.480668	-0.687847	0.4792	0.99907	no	XLOC_000023	XLOC_000023	SORBI_3001G003900	CM000760.3:334074-339143	water	SRZ	OK	49.5057	18.9441	-1.38585	49.5057	18.9441	-1.38585	-2.00514	0.04995	0.639318	no	XLOC_000023	XLOC_000023	SORBI_3001G003900	CM000760.3:334074-339143	water	SRS	OK	49.5057	26.4344	-0.905177	49.5057	26.4344	-0.905178	-1.32707	0.19895	0.99907
XLOC_000024	XLOC_000024	SORBI_3001G004000	CM000760.3:350895-353572	SRS	SRZ	OK	1.06377	0.583521	-0.866336	1.06377	0.583521	-0.86633	-0.867736	0.4004	0.99907	no	XLOC_000024	XLOC_000024	SORBI_3001G004000	CM000760.3:350895-353572	water	SRZ	OK	2.10949	0.583521	-1.85404	2.10949	0.583521	-1.85404	-1.95316	0.0665	0.733962	no	XLOC_000024	XLOC_000024	SORBI_3001G004000	CM000760.3:350895-353572	water	SRS	OK	2.10949	1.06377	-0.987705	2.10949	1.06377	-0.987708	-1.05153	0.3114	0.99907
XLOC_000025	XLOC_000025	SORBI_3001G004300	CM000760.3:375342-378198	SRS	SRZ	OK	0.264102	0.447643	0.761253	0.264102	0.447643	0.761253	0.708856	0.48915	0.99907	no	XLOC_000025	XLOC_000025	SORBI_3001G004300	CM000760.3:375342-378198	water	SRZ	OK	0.524036	0.447643	-0.227316	0.524036	0.447643	-0.227317	-0.217276	0.83205	0.99907	no	XLOC_000025	XLOC_000025	SORBI_3001G004300	CM000760.3:375342-378198	water	SRS	OK	0.524036	0.264102	-0.988569	0.524036	0.264102	-0.988571	-0.917452	0.3707	0.99907
XLOC_000026	XLOC_000026	SORBI_3001G004400	CM000760.3:380297-391045	SRS	SRZ	OK	9.22287	9.89612	0.101647	9.22287	9.89612	0.101647	0.146604	0.88415	0.99907	no	XLOC_000026	XLOC_000026	SORBI_3001G004400	CM000760.3:380297-391045	water	SRZ	OK	8.19875	9.89612	0.271458	8.19875	9.89612	0.271459	0.373274	0.6938	0.99907	no	XLOC_000026	XLOC_000026	SORBI_3001G004400	CM000760.3:380297-391045	water	SRS	OK	8.19875	9.22287	0.169811	8.19875	9.22287	0.169812	0.230218	0.8166	0.99907
XLOC_000027	XLOC_000027	SORBI_3001G004550	CM000760.3:394011-394464	SRS	SRZ	NOTEST	0	0	0	1e-06	1e-06	0	0	1	1	no	XLOC_000027	XLOC_000027	SORBI_3001G004550	CM000760.3:394011-394464	water	SRZ	NOTEST	0	0	0	1e-06	1e-06	0	0	1	1	no	XLOC_000027	XLOC_000027	SORBI_3001G004550	CM000760.3:394011-394464	water	SRS	NOTEST	0	0	0	1e-06	1e-06	0	0	1	1
XLOC_000028	XLOC_000028	SORBI_3001G004600	CM000760.3:398642-403250	SRS	SRZ	OK	0.177365	0.338859	0.933965	0.177365	0.338859	0.933964	0.917546	0.37275	0.99907	no	XLOC_000028	XLOC_000028	SORBI_3001G004600	CM000760.3:398642-403250	water	SRZ	OK	0.216008	0.338859	0.649601	0.216008	0.338859	0.6496	0.640935	0.5334	0.99907	no	XLOC_000028	XLOC_000028	SORBI_3001G004600	CM000760.3:398642-403250	water	SRS	OK	0.216008	0.177365	-0.284364	0.216008	0.177365	-0.284363	-0.275792	0.7915	0.99907
XLOC_000029	XLOC_000029	SORBI_3001G004700	CM000760.3:403511-406130	SRS	SRZ	OK	5.13573	4.79055	-0.10038	5.13573	4.79055	-0.100378	-0.123908	0.90355	0.99907	no	XLOC_000029	XLOC_000029	SORBI_3001G004700	CM000760.3:403511-406130	water	SRZ	OK	7.12562	4.79055	-0.572825	7.12562	4.79055	-0.572824	-0.724352	0.4543	0.99907	no	XLOC_000029	XLOC_000029	SORBI_3001G004700	CM000760.3:403511-406130	water	SRS	OK	7.12562	5.13573	-0.472446	7.12562	5.13573	-0.472446	-0.597314	0.5376	0.99907
XLOC_000030	XLOC_000030	SORBI_3001G004901	CM000760.3:408898-410584	SRS	SRZ	OK	0.201759	0.406456	1.01047	0.201759	0.406456	1.01047	0.879521	0.35505	0.99907	no	XLOC_000030	XLOC_000030	SORBI_3001G004901	CM000760.3:408898-410584	water	SRZ	OK	0.31836	0.406456	0.352439	0.31836	0.406456	0.35244	0.326476	0.73875	0.99907	no	XLOC_000030	XLOC_000030	SORBI_3001G004901	CM000760.3:408898-410584	water	SRS	OK	0.31836	0.201759	-0.658028	0.31836	0.201759	-0.658026	-0.57264	0.56585	0.99907
XLOC_000031	XLOC_000031	SORBI_3001G005000	CM000760.3:412930-419707	SRS	SRZ	OK	0.818207	0.58408	-0.486298	0.818207	0.58408	-0.4863	-0.469186	0.6389	0.99907	no	XLOC_000031	XLOC_000031	SORBI_3001G005000	CM000760.3:412930-419707	water	SRZ	OK	0.0790763	0.58408	2.88485	0.0790763	0.58408	2.88485	2.44566	0.05815	0.685854	no	XLOC_000031	XLOC_000031	SORBI_3001G005000	CM000760.3:412930-419707	water	SRS	OK	0.0790763	0.818207	3.37115	0.0790763	0.818207	3.37115	2.83942	0.03895	0.570059
XLOC_000032	XLOC_000032	SORBI_3001G005200	CM000760.3:421247-426344	SRS	SRZ	OK	266.956	191.584	-0.478624	266.956	191.584	-0.478625	-0.711825	0.45185	0.99907	no	XLOC_000032	XLOC_000032	SORBI_3001G005200	CM000760.3:421247-426344	water	SRZ	OK	413.043	191.584	-1.10831	413.043	191.584	-1.10831	-1.59503	0.1074	0.870935	no	XLOC_000032	XLOC_000032	SORBI_3001G005200	CM000760.3:421247-426344	water	SRS	OK	413.043	266.956	-0.629689	413.043	266.956	-0.62969	-0.910137	0.3451	0.99907
XLOC_000033	XLOC_000033	SORBI_3001G005300	CM000760.3:450964-452825	SRS	SRZ	OK	0.316122	2.23958	2.82468	0.316122	2.23958	2.82467	2.70205	0.01845	0.385534	no	XLOC_000033	XLOC_000033	SORBI_3001G005300	CM000760.3:450964-452825	water	SRZ	OK	0.639183	2.23958	1.80893	0.639183	2.23958	1.80893	1.79266	0.0941	0.835786	no	XLOC_000033	XLOC_000033	SORBI_3001G005300	CM000760.3:450964-452825	water	SRS	OK	0.639183	0.316122	-1.01575	0.639183	0.316122	-1.01575	-0.972533	0.3488	0.99907
XLOC_000034	XLOC_000034	SORBI_3001G005400	CM000760.3:479568-481316	SRS	SRZ	NOTEST	0	0	0	1e-06	1e-06	0	0	1	1	no	XLOC_000034	XLOC_000034	SORBI_3001G005400	CM000760.3:479568-481316	water	SRZ	NOTEST	0.040324	0	#NAME?	0.040324	1e-06	-15.2994	0	1	1	no	XLOC_000034	XLOC_000034	SORBI_3001G005400	CM000760.3:479568-481316	water	SRS	NOTEST	0.040324	0	#NAME?	0.040324	1e-06	-15.2994	0	1	1
XLOC_000035	XLOC_000035	SORBI_3001G005700	CM000760.3:541961-544103	SRS	SRZ	OK	0.284113	0.473264	0.736179	0.284113	0.473264	0.73618	0.673641	0.51315	0.99907	no	XLOC_000035	XLOC_000035	SORBI_3001G005700	CM000760.3:541961-544103	water	SRZ	OK	0.0514034	0.473264	3.20271	0.0514034	0.473264	3.20271	2.31023	0.1195	0.89644	no	XLOC_000035	XLOC_000035	SORBI_3001G005700	CM000760.3:541961-544103	water	SRS	OK	0.0514034	0.284113	2.46653	0.0514034	0.284113	2.46653	1.79386	0.13885	0.943741
XLOC_000036	XLOC_000036	SORBI_3001G005900	CM000760.3:563261-565110	SRS	SRZ	OK	52.2305	45.0134	-0.214539	52.2305	45.0134	-0.214538	-0.303456	0.755	0.99907	no	XLOC_000036	XLOC_000036	SORBI_3001G005900	CM000760.3:563261-565110	water	SRZ	OK	39.2253	45.0134	0.198572	39.2253	45.0134	0.19857	0.270638	0.7829	0.99907	no	XLOC_000036	XLOC_000036	SORBI_3001G005900	CM000760.3:563261-565110	water	SRS	OK	39.2253	52.2305	0.413111	39.2253	52.2305	0.413108	0.56591	0.57095	0.99907
XLOC_000037	XLOC_000037	SORBI_3001G006700	CM000760.3:684664-691319	SRS	SRZ	OK	22.3199	37.0378	0.730672	22.3199	37.0378	0.730668	1.06944	0.2544	0.99907	no	XLOC_000037	XLOC_000037	SORBI_3001G006700	CM000760.3:684664-691319	water	SRZ	OK	19.2381	37.0378	0.945037	19.2381	37.0378	0.945032	1.35306	0.16355	0.971821	no	XLOC_000037	XLOC_000037	SORBI_3001G006700	CM000760.3:684664-691319	water	SRS	OK	19.2381	22.3199	0.214365	19.2381	22.3199	0.214364	0.306468	0.74835	0.99907
XLOC_000038	XLOC_000038	SORBI_3001G006900	CM000760.3:697669-699630	SRS	SRZ	OK	0.402632	1.41219	1.8104	0.402632	1.41219	1.8104	1.6819	0.1208	0.897849	no	XLOC_000038	XLOC_000038	SORBI_3001G006900	CM000760.3:697669-699630	water	SRZ	OK	0.941606	1.41219	0.584738	0.941606	1.41219	0.584739	0.561378	0.59975	0.99907	no	XLOC_000038	XLOC_000038	SORBI_3001G006900	CM000760.3:697669-699630	water	SRS	OK	0.941606	0.402632	-1.22566	0.941606	0.402632	-1.22566	-1.13443	0.2777	0.99907
XLOC_000039	XLOC_000039	SORBI_3001G007000	CM000760.3:705244-711484	SRS	SRZ	OK	17.1597	20.642	0.266559	17.1597	20.642	0.266558	0.372637	0.7052	0.99907	no	XLOC_000039	XLOC_000039	SORBI_3001G007000	CM000760.3:705244-711484	water	SRZ	OK	20.7104	20.642	-0.00477125	20.7104	20.642	-0.00477266	-0.00667644	0.9941	0.999265	no	XLOC_000039	XLOC_000039	SORBI_3001G007000	CM000760.3:705244-711484	water	SRS	OK	20.7104	17.1597	-0.27133	20.7104	17.1597	-0.271331	-0.380643	0.70085	0.99907
XLOC_000040	XLOC_000040	SORBI_3001G007100	CM000760.3:712609-717295	SRS	SRZ	OK	2.4243	2.92298	0.269869	2.4243	2.92298	0.269872	0.327561	0.73665	0.99907	no	XLOC_000040	XLOC_000040	SORBI_3001G007100	CM000760.3:712609-717295	water	SRZ	OK	2.92653	2.92298	-0.00174916	2.92653	2.92298	-0.00175111	-0.00210861	0.9979	0.999298	no	XLOC_000040	XLOC_000040	SORBI_3001G007100	CM000760.3:712609-717295	water	SRS	OK	2.92653	2.4243	-0.271619	2.92653	2.4243	-0.271623	-0.328021	0.74155	0.99907
XLOC_000041	XLOC_000041	SORBI_3001G007300	CM000760.3:723977-724529	SRS	SRZ	OK	15.6812	9.55068	-0.715363	15.6812	9.55068	-0.715361	-0.717014	0.48585	0.99907	no	XLOC_000041	XLOC_000041	SORBI_3001G007300	CM000760.3:723977-724529	water	SRZ	OK	13.1943	9.55068	-0.466235	13.1943	9.55068	-0.466239	-0.466808	0.64955	0.99907	no	XLOC_000041	XLOC_000041	SORBI_3001G007300	CM000760.3:723977-724529	water	SRS	OK	13.1943	15.6812	0.249128	13.1943	15.6812	0.249121	0.247539	0.8081	0.99907
XLOC_000042	XLOC_000042	SORBI_3001G007500	CM000760.3:725424-731978	SRS	SRZ	OK	0.741734	0.836663	0.173745	0.741734	0.836663	0.173745	0.0903004	0.91415	0.99907	no	XLOC_000042	XLOC_000042	SORBI_3001G007500	CM000760.3:725424-731978	water	SRZ	OK	0.611827	0.836663	0.451523	0.611827	0.836663	0.451523	0.217904	0.5146	0.99907	no	XLOC_000042	XLOC_000042	SORBI_3001G007500	CM000760.3:725424-731978	water	SRS	OK	0.611827	0.741734	0.277778	0.611827	0.741734	0.277778	0.131768	0.5508	0.99907
XLOC_000043	XLOC_000043	SORBI_3001G007600	CM000760.3:732600-736502	SRS	SRZ	OK	21.7059	36.9843	0.768826	21.7059	36.9843	0.768826	1.12523	0.25145	0.99907	no	XLOC_000043	XLOC_000043	SORBI_3001G007600	CM000760.3:732600-736502	water	SRZ	OK	13.1239	36.9843	1.49471	13.1239	36.9843	1.49472	2.09886	0.04165	0.587444	no	XLOC_000043	XLOC_000043	SORBI_3001G007600	CM000760.3:732600-736502	water	SRS	OK	13.1239	21.7059	0.725887	13.1239	21.7059	0.725891	1.0028	0.3197	0.99907
XLOC_000044	XLOC_000044	SORBI_3001G007900	CM000760.3:746916-749421	SRS	SRZ	OK	4.8164	3.00641	-0.679912	4.8164	3.00641	-0.679913	-0.787258	0.4146	0.99907	no	XLOC_000044	XLOC_000044	SORBI_3001G007900	CM000760.3:746916-749421	water	SRZ	OK	5.30757	3.00641	-0.820008	5.30757	3.00641	-0.82001	-0.951911	0.3308	0.99907	no	XLOC_000044	XLOC_000044	SORBI_3001G007900	CM000760.3:746916-749421	water	SRS	OK	5.30757	4.8164	-0.140095	5.30757	4.8164	-0.140096	-0.167784	0.8563	0.99907
XLOC_000045	XLOC_000045	SORBI_3001G008000	CM000760.3:752108-756388	SRS	SRZ	OK	0.216766	0.248541	0.19735	0.216766	0.248541	0.197345	0.181603	0.86585	0.99907	no	XLOC_000045	XLOC_000045	SORBI_3001G008000	CM000760.3:752108-756388	water	SRZ	OK	0.100962	0.248541	1.29967	0.100962	0.248541	1.29967	1.18331	0.266	0.99907	no	XLOC_000045	XLOC_000045	SORBI_3001G008000	CM000760.3:752108-756388	water	SRS	OK	0.100962	0.216766	1.10232	0.100962	0.216766	1.10233	0.99415	0.34395	0.99907
XLOC_000046	XLOC_000046	SORBI_3001G008200	CM000760.3:759331-762941	SRS	SRZ	OK	1.96275	2.16402	0.140842	1.96275	2.16402	0.140837	0.171943	0.86	0.99907	no	XLOC_000046	XLOC_000046	SORBI_3001G008200	CM000760.3:759331-762941	water	SRZ	OK	2.18179	2.16402	-0.0117934	2.18179	2.16402	-0.0117984	-0.0144291	0.98875	0.999265	no	XLOC_000046	XLOC_000046	SORBI_3001G008200	CM000760.3:759331-762941	water	SRS	OK	2.18179	1.96275	-0.152635	2.18179	1.96275	-0.152636	-0.185678	0.85005	0.99907
XLOC_000047	XLOC_000047	SORBI_3001G008300	CM000760.3:766996-772094	SRS	SRZ	OK	0.334434	0.141182	-1.24417	0.334434	0.141182	-1.24417	-1.15531	0.25865	0.99907	no	XLOC_000047	XLOC_000047	SORBI_3001G008300	CM000760.3:766996-772094	water	SRZ	OK	0.322449	0.141182	-1.19152	0.322449	0.141182	-1.19151	-1.10193	0.27805	0.99907	no	XLOC_000047	XLOC_000047	SORBI_3001G008300	CM000760.3:766996-772094	water	SRS	OK	0.322449	0.334434	0.0526473	0.322449	0.334434	0.0526505	0.0492564	0.9592	0.99907
XLOC_000048	XLOC_000048	SORBI_3001G008500	CM000760.3:815310-818496	SRS	SRZ	OK	5.12461	3.29281	-0.638121	5.12461	3.29281	-0.638123	-0.777712	0.4371	0.99907	no	XLOC_000048	XLOC_000048	SORBI_3001G008500	CM000760.3:815310-818496	water	SRZ	OK	2.76434	3.29281	0.252388	2.76434	3.29281	0.252384	0.291968	0.77555	0.99907	no	XLOC_000048	XLOC_000048	SORBI_3001G008500	CM000760.3:815310-818496	water	SRS	OK	2.76434	5.12461	0.890509	2.76434	5.12461	0.890507	1.02559	0.32075	0.99907
XLOC_000049	XLOC_000049	SORBI_3001G008800	CM000760.3:824642-826523	SRS	SRZ	OK	6.86405	3.68005	-0.899334	6.86405	3.68005	-0.899335	-0.986783	0.31645	0.99907	no	XLOC_000049	XLOC_000049	SORBI_3001G008800	CM000760.3:824642-826523	water	SRZ	OK	4.10119	3.68005	-0.156317	4.10119	3.68005	-0.156317	-0.171372	0.85795	0.99907	no	XLOC_000049	XLOC_000049	SORBI_3001G008800	CM000760.3:824642-826523	water	SRS	OK	4.10119	6.86405	0.743017	4.10119	6.86405	0.743017	0.822911	0.41015	0.99907
XLOC_000050	XLOC_000050	SORBI_3001G008900	CM000760.3:829020-830644	SRS	SRZ	OK	3.41672	4.9761	0.542405	3.41672	4.9761	0.542403	0.598787	0.5391	0.99907	no	XLOC_000050	XLOC_000050	SORBI_3001G008900	CM000760.3:829020-830644	water	SRZ	OK	6.74896	4.9761	-0.43965	6.74896	4.9761	-0.43965	-0.489729	0.626	0.99907	no	XLOC_000050	XLOC_000050	SORBI_3001G008900	CM000760.3:829020-830644	water	SRS	OK	6.74896	3.41672	-0.982055	6.74896	3.41672	-0.982053	-1.07038	0.28005	0.99907
XLOC_000051	XLOC_000051	SORBI_3001G009000	CM000760.3:833473-841001	SRS	SRZ	NOTEST	0	0	0	1e-06	1e-06	0	0	1	1	no	XLOC_000051	XLOC_000051	SORBI_3001G009000	CM000760.3:833473-841001	water	SRZ	NOTEST	0	0	0	1e-06	1e-06	0	0	1	1	no	XLOC_000051	XLOC_000051	SORBI_3001G009000	CM000760.3:833473-841001	water	SRS	NOTEST	0	0	0	1e-06	1e-06	0	0	1	1
XLOC_000052	XLOC_000052	SORBI_3001G009300	CM000760.3:860539-865043	SRS	SRZ	OK	37.6862	28.1739	-0.41968	37.6862	28.1739	-0.419677	-0.566155	0.56905	0.99907	no	XLOC_000052	XLOC_000052	SORBI_3001G009300	CM000760.3:860539-865043	water	SRZ	OK	34.4812	28.1739	-0.291451	34.4812	28.1739	-0.291451	-0.38826	0.6889	0.99907	no	XLOC_000052	XLOC_000052	SORBI_3001G009300	CM000760.3:860539-865043	water	SRS	OK	34.4812	37.6862	0.128229	34.4812	37.6862	0.128226	0.173303	0.8549	0.99907
XLOC_000053	XLOC_000053	SORBI_3001G009400	CM000760.3:865523-868001	SRS	SRZ	OK	0.437728	0.321559	-0.44495	0.437728	0.321559	-0.444951	-0.433869	0.6764	0.99907	no	XLOC_000053	XLOC_000053	SORBI_3001G009400	CM000760.3:865523-868001	water	SRZ	OK	0.602909	0.321559	-0.906854	0.602909	0.321559	-0.906857	-0.893144	0.39595	0.99907	no	XLOC_000053	XLOC_000053	SORBI_3001G009400	CM000760.3:865523-868001	water	SRS	OK	0.602909	0.437728	-0.461903	0.602909	0.437728	-0.461906	-0.457446	0.65355	0.99907
XLOC_000054	XLOC_000054	SORBI_3001G009500	CM000760.3:869366-872265	SRS	SRZ	OK	1.13268	0.409102	-1.46921	1.13268	0.409102	-1.46921	-1.37537	0.1823	0.988389	no	XLOC_000054	XLOC_000054	SORBI_3001G009500	CM000760.3:869366-872265	water	SRZ	OK	1.2044	0.409102	-1.55779	1.2044	0.409102	-1.55778	-1.46902	0.1521	0.957766	no	XLOC_000054	XLOC_000054	SORBI_3001G009500	CM000760.3:869366-872265	water	SRS	OK	1.2044	1.13268	-0.0885777	1.2044	1.13268	-0.0885743	-0.0857405	0.93285	0.99907
XLOC_000055	XLOC_000055	SORBI_3001G009600	CM000760.3:874379-880832	SRS	SRZ	OK	36.8566	39.2251	0.0898512	36.8566	39.2251	0.0898541	0.135808	0.89085	0.99907	no	XLOC_000055	XLOC_000055	SORBI_3001G009600	CM000760.3:874379-880832	water	SRZ	OK	40.8651	39.2251	-0.0590944	40.8651	39.2251	-0.0590921	-0.0893164	0.92835	0.99907	no	XLOC_000055	XLOC_000055	SORBI_3001G009600	CM000760.3:874379-880832	water	SRS	OK	40.8651	36.8566	-0.148946	40.8651	36.8566	-0.148946	-0.224999	0.8211	0.99907
XLOC_000056	XLOC_000056	SORBI_3001G009700	CM000760.3:881234-889724	SRS	SRZ	OK	0.233025	0.0624835	-1.89894	0.233025	0.0624835	-1.89894	-1.8389	0.0904	0.822281	no	XLOC_000056	XLOC_000056	SORBI_3001G009700	CM000760.3:881234-889724	water	SRZ	NOTEST	0.0586899	0.0624835	0.0903615	0.0586899	0.0624835	0.090363	0	1	1	no	XLOC_000056	XLOC_000056	SORBI_3001G009700	CM000760.3:881234-889724	water	SRS	OK	0.0586899	0.233025	1.9893	0.0586899	0.233025	1.9893	1.9086	0.08595	0.805996
XLOC_000057	XLOC_000057	SORBI_3001G009800	CM000760.3:896281-899406	SRS	SRZ	OK	28.0712	21.3265	-0.396444	28.0712	21.3265	-0.396444	-0.558673	0.56295	0.99907	no	XLOC_000057	XLOC_000057	SORBI_3001G009800	CM000760.3:896281-899406	water	SRZ	OK	37.247	21.3265	-0.804475	37.247	21.3265	-0.804477	-1.11529	0.25835	0.99907	no	XLOC_000057	XLOC_000057	SORBI_3001G009800	CM000760.3:896281-899406	water	SRS	OK	37.247	28.0712	-0.408032	37.247	28.0712	-0.408033	-0.569383	0.56155	0.99907
XLOC_000058	XLOC_000058	SORBI_3001G010200	CM000760.3:917428-925242	SRS	SRZ	OK	1.03519	0.837488	-0.305757	1.03519	0.837488	-0.305755	-0.109152	0.74075	0.99907	no	XLOC_000058	XLOC_000058	SORBI_3001G010200	CM000760.3:917428-925242	water	SRZ	OK	0.849871	0.837488	-0.0211746	0.849871	0.837488	-0.0211754	-0.00790105	0.54265	0.99907	no	XLOC_000058	XLOC_000058	SORBI_3001G010200	CM000760.3:917428-925242	water	SRS	OK	0.849871	1.03519	0.284582	0.849871	1.03519	0.28458	0.121344	0.44835	0.99907
XLOC_000059	XLOC_000059	SORBI_3001G010700	CM000760.3:939999-945188	SRS	SRZ	OK	42.8548	41.4591	-0.0477655	42.8548	41.4591	-0.047768	-0.0717366	0.94255	0.99907	no	XLOC_000059	XLOC_000059	SORBI_3001G010700	CM000760.3:939999-945188	water	SRZ	OK	29.6249	41.4591	0.484879	29.6249	41.4591	0.484879	0.720299	0.4467	0.99907	no	XLOC_000059	XLOC_000059	SORBI_3001G010700	CM000760.3:939999-945188	water	SRS	OK	29.6249	42.8548	0.532644	29.6249	42.8548	0.532647	0.791897	0.40205	0.99907
XLOC_000060	XLOC_000060	SORBI_3001G010800	CM000760.3:948054-954862	SRS	SRZ	OK	56.8644	33.1468	-0.778654	56.8644	33.1468	-0.778656	-0.731236	0.4673	0.99907	no	XLOC_000060	XLOC_000060	SORBI_3001G010800	CM000760.3:948054-954862	water	SRZ	OK	83.7639	33.1468	-1.33746	83.7639	33.1468	-1.33746	-1.22822	0.2302	0.99907	no	XLOC_000060	XLOC_000060	SORBI_3001G010800	CM000760.3:948054-954862	water	SRS	OK	83.7639	56.8644	-0.558803	83.7639	56.8644	-0.558803	-0.552769	0.5855	0.99907
XLOC_000061	XLOC_000061	SORBI_3001G011000	CM000760.3:955065-959328	SRS	SRZ	OK	19.7294	15.6578	-0.333471	19.7294	15.6578	-0.333466	-0.474454	0.63225	0.99907	no	XLOC_000061	XLOC_000061	SORBI_3001G011000	CM000760.3:955065-959328	water	SRZ	OK	9.55006	15.6578	0.713296	9.55006	15.6578	0.7133	0.975786	0.32615	0.99907	no	XLOC_000061	XLOC_000061	SORBI_3001G011000	CM000760.3:955065-959328	water	SRS	OK	9.55006	19.7294	1.04677	9.55006	19.7294	1.04677	1.44549	0.14945	0.952993
XLOC_000062	XLOC_000062	SORBI_3001G011100	CM000760.3:985978-986425	SRS	SRZ	NOTEST	0	0	0	1e-06	1e-06	0	0	1	1	no	XLOC_000062	XLOC_000062	SORBI_3001G011100	CM000760.3:985978-986425	water	SRZ	NOTEST	0	0	0	1e-06	1e-06	0	0	1	1	no	XLOC_000062	XLOC_000062	SORBI_3001G011100	CM000760.3:985978-986425	water	SRS	NOTEST	0	0	0	1e-06	1e-06	0	0	1	1
XLOC_000063	XLOC_000063	SORBI_3001G011300	CM000760.3:991762-995481	SRS	SRZ	OK	47.5993	44.0762	-0.11094	47.5993	44.0762	-0.110941	-0.154893	0.8712	0.99907	no	XLOC_000063	XLOC_000063	SORBI_3001G011300	CM000760.3:991762-995481	water	SRZ	OK	79.3665	44.0762	-0.84853	79.3665	44.0762	-0.84853	-1.21408	0.2029	0.99907	no	XLOC_000063	XLOC_000063	SORBI_3001G011300	CM000760.3:991762-995481	water	SRS	OK	79.3665	47.5993	-0.73759	79.3665	47.5993	-0.73759	-1.06023	0.26455	0.99907
XLOC_000064	XLOC_000064	SORBI_3001G011400	CM000760.3:998359-1002297	SRS	SRZ	OK	158.946	135.832	-0.226715	158.946	135.832	-0.226713	-0.33435	0.7331	0.99907	no	XLOC_000064	XLOC_000064	SORBI_3001G011400	CM000760.3:998359-1002297	water	SRZ	OK	96.3941	135.832	0.494805	96.3941	135.832	0.494807	0.737159	0.45205	0.99907	no	XLOC_000064	XLOC_000064	SORBI_3001G011400	CM000760.3:998359-1002297	water	SRS	OK	96.3941	158.946	0.72152	96.3941	158.946	0.72152	1.06548	0.27425	0.99907
XLOC_000065	XLOC_000065	SORBI_3001G011600	CM000760.3:1004120-1010890	SRS	SRZ	OK	23.7009	13.8314	-0.776996	23.7009	13.8314	-0.776995	-0.397245	0.6669	0.99907	no	XLOC_000065	XLOC_000065	SORBI_3001G011600	CM000760.3:1004120-1010890	water	SRZ	OK	25.2167	13.8314	-0.866439	25.2167	13.8314	-0.866432	-0.44591	0.60515	0.99907	no	XLOC_000065	XLOC_000065	SORBI_3001G011600	CM000760.3:1004120-1010890	water	SRS	OK	25.2167	23.7009	-0.0894423	25.2167	23.7009	-0.0894376	-0.0474823	0.9615	0.99907
XLOC_000066	XLOC_000066	SORBI_3001G011800	CM000760.3:1015454-1020060	SRS	SRZ	OK	4.38082	3.11717	-0.490965	4.38082	3.11717	-0.490964	-0.385181	0.6595	0.99907	no	XLOC_000066	XLOC_000066	SORBI_3001G011800	CM000760.3:1015454-1020060	water	SRZ	OK	2.43572	3.11717	0.355886	2.43572	3.11717	0.355889	0.271564	0.7796	0.99907	no	XLOC_000066	XLOC_000066	SORBI_3001G011800	CM000760.3:1015454-1020060	water	SRS	OK	2.43572	4.38082	0.846851	2.43572	4.38082	0.846853	0.67813	0.47605	0.99907
XLOC_000067	XLOC_000067	SORBI_3001G012100	CM000760.3:1042019-1047247	SRS	SRZ	OK	11.5093	12.6349	0.134611	11.5093	12.6349	0.134614	0.159945	0.87835	0.99907	no	XLOC_000067	XLOC_000067	SORBI_3001G012100	CM000760.3:1042019-1047247	water	SRZ	OK	10.9904	12.6349	0.201176	10.9904	12.6349	0.20117	0.236496	0.81335	0.99907	no	XLOC_000067	XLOC_000067	SORBI_3001G012100	CM000760.3:1042019-1047247	water	SRS	OK	10.9904	11.5093	0.0665651	10.9904	11.5093	0.0665562	0.07868	0.9386	0.99907
XLOC_000068	XLOC_000068	SORBI_3001G012300	CM000760.3:1144010-1146367	SRS	SRZ	OK	207.092	198.218	-0.06318	207.092	198.218	-0.0631838	-0.0949782	0.92185	0.99907	no	XLOC_000068	XLOC_000068	SORBI_3001G012300	CM000760.3:1144010-1146367	water	SRZ	OK	135.691	198.218	0.546762	135.691	198.218	0.546763	0.821814	0.3995	0.99907	no	XLOC_000068	XLOC_000068	SORBI_3001G012300	CM000760.3:1144010-1146367	water	SRS	OK	135.691	207.092	0.609942	135.691	207.092	0.609947	0.915962	0.3481	0.99907
XLOC_000069	XLOC_000069	SORBI_3001G012400	CM000760.3:1152376-1154647	SRS	SRZ	OK	105.35	175.96	0.74005	105.35	175.96	0.740057	1.08356	0.2676	0.99907	no	XLOC_000069	XLOC_000069	SORBI_3001G012400	CM000760.3:1152376-1154647	water	SRZ	OK	77.5077	175.96	1.18283	77.5077	175.96	1.18284	1.72815	0.0834	0.796713	no	XLOC_000069	XLOC_000069	SORBI_3001G012400	CM000760.3:1152376-1154647	water	SRS	OK	77.5077	105.35	0.442782	77.5077	105.35	0.442779	0.64733	0.5003	0.99907
XLOC_000070	XLOC_000070	SORBI_3001G012900	CM000760.3:1211146-1224186	SRS	SRZ	OK	6.5637	6.14252	-0.0956792	6.5637	6.14252	-0.0956787	-0.085097	0.93285	0.99907	no	XLOC_000070	XLOC_000070	SORBI_3001G012900	CM000760.3:1211146-1224186	water	SRZ	OK	3.51799	6.14252	0.804078	3.51799	6.14252	0.804079	0.634041	0.5474	0.99907	no	XLOC_000070	XLOC_000070	SORBI_3001G012900	CM000760.3:1211146-1224186	water	SRS	OK	3.51799	6.5637	0.899757	3.51799	6.5637	0.899758	0.794637	0.41875	0.99907
XLOC_000071	XLOC_000071	SORBI_3001G013100	CM000760.3:1226718-1230218	SRS	SRZ	OK	2.53893	1.94699	-0.38298	2.53893	1.94699	-0.382975	-0.398129	0.6779	0.99907	no	XLOC_000071	XLOC_000071	SORBI_3001G013100	CM000760.3:1226718-1230218	water	SRZ	OK	1.74724	1.94699	0.156169	1.74724	1.94699	0.156168	0.156483	0.8789	0.99907	no	XLOC_000071	XLOC_000071	SORBI_3001G013100	CM000760.3:1226718-1230218	water	SRS	OK	1.74724	2.53893	0.539148	1.74724	2.53893	0.539143	0.562975	0.5679	0.99907
XLOC_000072	XLOC_000072	SORBI_3001G013600	CM000760.3:1249665-1252108	SRS	SRZ	OK	4.06437	3.29004	-0.304926	4.06437	3.29004	-0.304927	-0.335923	0.727	0.99907	no	XLOC_000072	XLOC_000072	SORBI_3001G013600	CM000760.3:1249665-1252108	water	SRZ	OK	4.89996	3.29004	-0.574664	4.89996	3.29004	-0.574665	-0.635191	0.5145	0.99907	no	XLOC_000072	XLOC_000072	SORBI_3001G013600	CM000760.3:1249665-1252108	water	SRS	OK	4.89996	4.06437	-0.269738	4.89996	4.06437	-0.269738	-0.302507	0.7619	0.99907
XLOC_000073	XLOC_000073	SORBI_3001G013800	CM000760.3:1256828-1259439	SRS	SRZ	OK	17.5878	13.5364	-0.377733	17.5878	13.5364	-0.377731	-0.47996	0.6246	0.99907	no	XLOC_000073	XLOC_000073	SORBI_3001G013800	CM000760.3:1256828-1259439	water	SRZ	OK	10.3171	13.5364	0.391802	10.3171	13.5364	0.391807	0.499455	0.61245	0.99907	no	XLOC_000073	XLOC_000073	SORBI_3001G013800	CM000760.3:1256828-1259439	water	SRS	OK	10.3171	17.5878	0.769535	10.3171	17.5878	0.769538	0.997206	0.30495	0.99907
XLOC_000074	XLOC_000074	SORBI_3001G013900	CM000760.3:1261455-1271146	SRS	SRZ	OK	3.16215	2.10543	-0.58679	3.16215	2.10543	-0.586791	-0.567581	0.59915	0.99907	no	XLOC_000074	XLOC_000074	SORBI_3001G013900	CM000760.3:1261455-1271146	water	SRZ	OK	4.69922	2.10543	-1.15831	4.69922	2.10543	-1.15831	-1.13531	0.27195	0.99907	no	XLOC_000074	XLOC_000074	SORBI_3001G013900	CM000760.3:1261455-1271146	water	SRS	OK	4.69922	3.16215	-0.571518	4.69922	3.16215	-0.571516	-0.569811	0.59865	0.99907
XLOC_000075	XLOC_000075	SORBI_3001G014500	CM000760.3:1316717-1319836	SRS	SRZ	OK	18.587	11.9644	-0.635549	18.587	11.9644	-0.635546	-0.810276	0.41275	0.99907	no	XLOC_000075	XLOC_000075	SORBI_3001G014500	CM000760.3:1316717-1319836	water	SRZ	OK	18.7875	11.9644	-0.651026	18.7875	11.9644	-0.651025	-0.828847	0.399	0.99907	no	XLOC_000075	XLOC_000075	SORBI_3001G014500	CM000760.3:1316717-1319836	water	SRS	OK	18.7875	18.587	-0.0154777	18.7875	18.587	-0.0154792	-0.0203665	0.98495	0.999202
XLOC_000076	XLOC_000076	SORBI_3001G014700	CM000760.3:1320009-1323238	SRS	SRZ	NOTEST	0.0625843	0.0707521	0.176971	0.0625843	0.0707521	0.176972	0	1	1	no	XLOC_000076	XLOC_000076	SORBI_3001G014700	CM000760.3:1320009-1323238	water	SRZ	NOTEST	0.0236535	0.0707521	1.58072	0.0236535	0.0707521	1.58072	0	1	1	no	XLOC_000076	XLOC_000076	SORBI_3001G014700	CM000760.3:1320009-1323238	water	SRS	NOTEST	0.0236535	0.0625843	1.40374	0.0236535	0.0625843	1.40375	0	1	1
XLOC_000077	XLOC_000077	SORBI_3001G014800	CM000760.3:1325520-1329282	SRS	SRZ	OK	49.6126	41.1686	-0.269162	49.6126	41.1686	-0.269162	-0.396405	0.67155	0.99907	no	XLOC_000077	XLOC_000077	SORBI_3001G014800	CM000760.3:1325520-1329282	water	SRZ	OK	46.8794	41.1686	-0.187411	46.8794	41.1686	-0.18741	-0.275511	0.7695	0.99907	no	XLOC_000077	XLOC_000077	SORBI_3001G014800	CM000760.3:1325520-1329282	water	SRS	OK	46.8794	49.6126	0.0817511	46.8794	49.6126	0.0817525	0.12055	0.89915	0.99907
XLOC_000078	XLOC_000078	SORBI_3001G014900	CM000760.3:1331013-1340579	SRS	SRZ	OK	20.1821	18.3631	-0.136272	20.1821	18.3631	-0.136267	-0.196541	0.8463	0.99907	no	XLOC_000078	XLOC_000078	SORBI_3001G014900	CM000760.3:1331013-1340579	water	SRZ	OK	25.4254	18.3631	-0.469462	25.4254	18.3631	-0.469461	-0.68767	0.48445	0.99907	no	XLOC_000078	XLOC_000078	SORBI_3001G014900	CM000760.3:1331013-1340579	water	SRS	OK	25.4254	20.1821	-0.33319	25.4254	20.1821	-0.333194	-0.489431	0.6138	0.99907
XLOC_000079	XLOC_000079	SORBI_3001G015000	CM000760.3:1341704-1345061	SRS	SRZ	OK	0.602374	0.516927	-0.220698	0.602374	0.516927	-0.220699	-0.222025	0.82855	0.99907	no	XLOC_000079	XLOC_000079	SORBI_3001G015000	CM000760.3:1341704-1345061	water	SRZ	OK	0.292315	0.516927	0.822436	0.292315	0.516927	0.822437	0.811638	0.43035	0.99907	no	XLOC_000079	XLOC_000079	SORBI_3001G015000	CM000760.3:1341704-1345061	water	SRS	OK	0.292315	0.602374	1.04313	0.292315	0.602374	1.04314	1.03221	0.3192	0.99907
XLOC_000080	XLOC_000080	SORBI_3001G015100	CM000760.3:1346246-1348023	SRS	SRZ	OK	22.7066	70.282	1.63004	22.7066	70.282	1.63004	2.25868	0.02925	0.487158	no	XLOC_000080	XLOC_000080	SORBI_3001G015100	CM000760.3:1346246-1348023	water	SRZ	OK	16.5829	70.282	2.08346	16.5829	70.282	2.08346	2.91593	0.0024	0.112718	no	XLOC_000080	XLOC_000080	SORBI_3001G015100	CM000760.3:1346246-1348023	water	SRS	OK	16.5829	22.7066	0.453419	16.5829	22.7066	0.453415	0.599735	0.54755	0.99907
XLOC_000081	XLOC_000081	SORBI_3001G015200	CM000760.3:1348405-1352435	SRS	SRZ	OK	52.517	46.1479	-0.186519	52.517	46.1479	-0.18652	-0.281248	0.7739	0.99907	no	XLOC_000081	XLOC_000081	SORBI_3001G015200	CM000760.3:1348405-1352435	water	SRZ	OK	87.8067	46.1479	-0.928067	87.8067	46.1479	-0.928066	-1.39973	0.16275	0.97052	no	XLOC_000081	XLOC_000081	SORBI_3001G015200	CM000760.3:1348405-1352435	water	SRS	OK	87.8067	52.517	-0.741548	87.8067	52.517	-0.741547	-1.12189	0.2643	0.99907
XLOC_000082	XLOC_000082	SORBI_3001G015300	CM000760.3:1352435-1354838	SRS	SRZ	NOTEST	0.0731867	0.0361845	-1.01621	0.0731867	0.0361845	-1.01621	0	1	1	no	XLOC_000082	XLOC_000082	SORBI_3001G015300	CM000760.3:1352435-1354838	water	SRZ	NOTEST	0.0135224	0.0361845	1.42002	0.0135224	0.0361845	1.42002	0	1	1	no	XLOC_000082	XLOC_000082	SORBI_3001G015300	CM000760.3:1352435-1354838	water	SRS	NOTEST	0.0135224	0.0731867	2.43623	0.0135224	0.0731867	2.43623	0	1	1
XLOC_000083	XLOC_000083	SORBI_3001G015400	CM000760.3:1354961-1369982	SRS	SRZ	OK	6.29197	4.53961	-0.470944	6.29197	4.53961	-0.470943	-0.643344	0.51875	0.99907	no	XLOC_000083	XLOC_000083	SORBI_3001G015400	CM000760.3:1354961-1369982	water	SRZ	OK	4.00305	4.53961	0.181466	4.00305	4.53961	0.181469	0.240872	0.8037	0.99907	no	XLOC_000083	XLOC_000083	SORBI_3001G015400	CM000760.3:1354961-1369982	water	SRS	OK	4.00305	6.29197	0.652411	4.00305	6.29197	0.652412	0.891747	0.36245	0.99907
XLOC_000084	XLOC_000084	SORBI_3001G015500	CM000760.3:1372289-1381268	SRS	SRZ	OK	6.42204	9.28394	0.531707	6.42204	9.28394	0.531706	0.654071	0.5116	0.99907	no	XLOC_000084	XLOC_000084	SORBI_3001G015500	CM000760.3:1372289-1381268	water	SRZ	OK	4.17701	9.28394	1.15227	4.17701	9.28394	1.15227	1.4046	0.18085	0.987625	no	XLOC_000084	XLOC_000084	SORBI_3001G015500	CM000760.3:1372289-1381268	water	SRS	OK	4.17701	6.42204	0.62056	4.17701	6.42204	0.620561	0.736235	0.4827	0.99907
XLOC_000085	XLOC_000085	SORBI_3001G015700	CM000760.3:1384539-1387593	SRS	SRZ	OK	0.455239	0.10555	-2.1087	0.455239	0.10555	-2.1087	-1.69864	0.1178	0.892908	no	XLOC_000085	XLOC_000085	SORBI_3001G015700	CM000760.3:1384539-1387593	water	SRZ	NOTEST	0.0470828	0.10555	1.16465	0.0470828	0.10555	1.16465	0	1	1	no	XLOC_000085	XLOC_000085	SORBI_3001G015700	CM000760.3:1384539-1387593	water	SRS	OK	0.0470828	0.455239	3.27335	0.0470828	0.455239	3.27335	2.40364	0.11485	0.884128
XLOC_000086	XLOC_000086	SORBI_3001G016000	CM000760.3:1403500-1407470	SRS	SRZ	OK	9.0459	10.9809	0.279661	9.0459	10.9809	0.27966	0.346888	0.7291	0.99907	no	XLOC_000086	XLOC_000086	SORBI_3001G016000	CM000760.3:1403500-1407470	water	SRZ	OK	8.67375	10.9809	0.340269	8.67375	10.9809	0.340269	0.429784	0.6685	0.99907	no	XLOC_000086	XLOC_000086	SORBI_3001G016000	CM000760.3:1403500-1407470	water	SRS	OK	8.67375	9.0459	0.0606084	8.67375	9.0459	0.0606082	0.0762014	0.93655	0.99907
XLOC_000087	XLOC_000087	SORBI_3001G016201	CM000760.3:1411834-1418917	SRS	SRZ	NOTEST	0.050796	0.0755257	0.572253	0.050796	0.0755257	0.572253	0	1	1	no	XLOC_000087	XLOC_000087	SORBI_3001G016201	CM000760.3:1411834-1418917	water	SRZ	NOTEST	0.0183412	0.0755257	2.04188	0.0183412	0.0755257	2.04188	0	1	1	no	XLOC_000087	XLOC_000087	SORBI_3001G016201	CM000760.3:1411834-1418917	water	SRS	NOTEST	0.0183412	0.050796	1.46963	0.0183412	0.050796	1.46963	0	1	1
XLOC_000088	XLOC_000088	SORBI_3001G016200	CM000760.3:1423659-1428078	SRS	SRZ	OK	0.451506	0.578179	0.356771	0.451506	0.578179	0.356771	0.352286	0.7264	0.99907	no	XLOC_000088	XLOC_000088	SORBI_3001G016200	CM000760.3:1423659-1428078	water	SRZ	OK	0.448773	0.578179	0.365528	0.448773	0.578179	0.36553	0.359894	0.72185	0.99907	no	XLOC_000088	XLOC_000088	SORBI_3001G016200	CM000760.3:1423659-1428078	water	SRS	OK	0.448773	0.451506	0.00875714	0.448773	0.451506	0.00875928	0.00855297	0.9864	0.999215
XLOC_000089	XLOC_000089	SORBI_3001G016400	CM000760.3:1428304-1431270	SRS	SRZ	OK	69.6719	27.3739	-1.34778	69.6719	27.3739	-1.34778	-1.88263	0.06445	0.72203	no	XLOC_000089	XLOC_000089	SORBI_3001G016400	CM000760.3:1428304-1431270	water	SRZ	OK	39.6424	27.3739	-0.534245	39.6424	27.3739	-0.534243	-0.733127	0.46805	0.99907	no	XLOC_000089	XLOC_000089	SORBI_3001G016400	CM000760.3:1428304-1431270	water	SRS	OK	39.6424	69.6719	0.813534	39.6424	69.6719	0.813533	1.18426	0.2246	0.99907
XLOC_000090	XLOC_000090	SORBI_3001G016500	CM000760.3:1432979-1435566	SRS	SRZ	OK	49.3816	19.2688	-1.35771	49.3816	19.2688	-1.35771	-1.87424	0.0627	0.711373	no	XLOC_000090	XLOC_000090	SORBI_3001G016500	CM000760.3:1432979-1435566	water	SRZ	OK	30.2661	19.2688	-0.651438	30.2661	19.2688	-0.651436	-0.88103	0.355	0.99907	no	XLOC_000090	XLOC_000090	SORBI_3001G016500	CM000760.3:1432979-1435566	water	SRS	OK	30.2661	49.3816	0.706269	30.2661	49.3816	0.706271	0.998863	0.3072	0.99907
XLOC_000091	XLOC_000091	SORBI_3001G016800	CM000760.3:1450133-1452644	SRS	SRZ	OK	0.408409	0.0635875	-2.6832	0.408409	0.0635875	-2.6832	-2.41044	0.044	0.60357	no	XLOC_000091	XLOC_000091	SORBI_3001G016800	CM000760.3:1450133-1452644	water	SRZ	NOTEST	0.0418976	0.0635875	0.601876	0.0418976	0.0635875	0.601876	0	1	1	no	XLOC_000091	XLOC_000091	SORBI_3001G016800	CM000760.3:1450133-1452644	water	SRS	OK	0.0418976	0.408409	3.28508	0.0418976	0.408409	3.28508	2.71427	0.04655	0.62162
XLOC_000092	XLOC_000092	SORBI_3001G016900	CM000760.3:1467433-1474616	SRS	SRZ	OK	18.6924	18.0318	-0.0519135	18.6924	18.0318	-0.0519084	-0.0335133	0.97245	0.99907	no	XLOC_000092	XLOC_000092	SORBI_3001G016900	CM000760.3:1467433-1474616	water	SRZ	OK	23.039	18.0318	-0.353541	23.039	18.0318	-0.353535	-0.197669	0.8073	0.99907	no	XLOC_000092	XLOC_000092	SORBI_3001G016900	CM000760.3:1467433-1474616	water	SRS	OK	23.039	18.6924	-0.301627	23.039	18.6924	-0.301626	-0.160796	0.86115	0.99907
XLOC_000093	XLOC_000093	SORBI_3001G017100	CM000760.3:1477011-1480000	SRS	SRZ	OK	18.0564	57.8118	1.67885	18.0564	57.8118	1.67885	2.36704	0.01945	0.395454	no	XLOC_000093	XLOC_000093	SORBI_3001G017100	CM000760.3:1477011-1480000	water	SRZ	OK	9.83002	57.8118	2.5561	9.83002	57.8118	2.5561	3.31115	0.0034	0.138026	no	XLOC_000093	XLOC_000093	SORBI_3001G017100	CM000760.3:1477011-1480000	water	SRS	OK	9.83002	18.0564	0.877245	9.83002	18.0564	0.877244	1.09141	0.27315	0.99907
XLOC_000094	XLOC_000094	SORBI_3001G017200	CM000760.3:1480414-1485939	SRS	SRZ	OK	17.2543	14.8595	-0.215571	17.2543	14.8595	-0.21557	-0.292962	0.7691	0.99907	no	XLOC_000094	XLOC_000094	SORBI_3001G017200	CM000760.3:1480414-1485939	water	SRZ	OK	13.9797	14.8595	0.0880585	13.9797	14.8595	0.0880522	0.117649	0.9105	0.99907	no	XLOC_000094	XLOC_000094	SORBI_3001G017200	CM000760.3:1480414-1485939	water	SRS	OK	13.9797	17.2543	0.30363	13.9797	17.2543	0.303623	0.417997	0.6731	0.99907
XLOC_000095	XLOC_000095	SORBI_3001G017400	CM000760.3:1493295-1494703	SRS	SRZ	OK	1.70898	1.71013	0.000965075	1.70898	1.71013	0.000970486	0.000974889	0.99125	0.999265	no	XLOC_000095	XLOC_000095	SORBI_3001G017400	CM000760.3:1493295-1494703	water	SRZ	OK	0.47708	1.71013	1.8418	0.47708	1.71013	1.8418	1.79129	0.09795	0.847569	no	XLOC_000095	XLOC_000095	SORBI_3001G017400	CM000760.3:1493295-1494703	water	SRS	OK	0.47708	1.70898	1.84083	0.47708	1.70898	1.84083	1.7914	0.09575	0.839373
XLOC_000096	XLOC_000096	SORBI_3001G017500	CM000760.3:1495067-1497208	SRS	SRZ	NOTEST	0.105447	0.105825	0.0051668	0.105447	0.105825	0.00516244	0	1	1	no	XLOC_000096	XLOC_000096	SORBI_3001G017500	CM000760.3:1495067-1497208	water	SRZ	NOTEST	0.103874	0.105825	0.026842	0.103874	0.105825	0.0268459	0	1	1	no	XLOC_000096	XLOC_000096	SORBI_3001G017500	CM000760.3:1495067-1497208	water	SRS	NOTEST	0.103874	0.105447	0.0216752	0.103874	0.105447	0.0216835	0	1	1
XLOC_000097	XLOC_000097	SORBI_3001G017700	CM000760.3:1503220-1511448	SRS	SRZ	OK	5.47623	4.93033	-0.151501	5.47623	4.93033	-0.151499	-0.187853	0.8446	0.99907	no	XLOC_000097	XLOC_000097	SORBI_3001G017700	CM000760.3:1503220-1511448	water	SRZ	OK	2.43504	4.93033	1.01774	2.43504	4.93033	1.01774	1.1167	0.26315	0.99907	no	XLOC_000097	XLOC_000097	SORBI_3001G017700	CM000760.3:1503220-1511448	water	SRS	OK	2.43504	5.47623	1.16924	2.43504	5.47623	1.16924	1.27539	0.1967	0.99907
XLOC_000098	XLOC_000098	SORBI_3001G018000	CM000760.3:1511699-1525254	SRS	SRZ	OK	60.9558	47.1522	-0.370439	60.9558	47.1522	-0.370438	-0.509235	0.61035	0.99907	no	XLOC_000098	XLOC_000098	SORBI_3001G018000	CM000760.3:1511699-1525254	water	SRZ	OK	89.2095	47.1522	-0.919872	89.2095	47.1522	-0.919872	-1.2921	0.17875	0.982943	no	XLOC_000098	XLOC_000098	SORBI_3001G018000	CM000760.3:1511699-1525254	water	SRS	OK	89.2095	60.9558	-0.549433	89.2095	60.9558	-0.549434	-0.77564	0.4184	0.99907
XLOC_000099	XLOC_000099	SORBI_3001G018100,SORBI_3001G018200	CM000760.3:1525763-1534837	SRS	SRZ	OK	13.7375	14.6978	0.0974811	13.7375	14.6978	0.0974807	0.139247	0.886	0.99907	no	XLOC_000099	XLOC_000099	SORBI_3001G018100,SORBI_3001G018200	CM000760.3:1525763-1534837	water	SRZ	OK	8.91665	14.6978	0.721022	8.91665	14.6978	0.721027	0.89513	0.3553	0.99907	no	XLOC_000099	XLOC_000099	SORBI_3001G018100,SORBI_3001G018200	CM000760.3:1525763-1534837	water	SRS	OK	8.91665	13.7375	0.623541	8.91665	13.7375	0.623546	0.780513	0.4209	0.99907
XLOC_000100	XLOC_000100	SORBI_3001G018300	CM000760.3:1538412-1540518	SRS	SRZ	NOTEST	0	0.0300669	inf	1e-06	0.0300669	14.8759	0	1	1	no	XLOC_000100	XLOC_000100	SORBI_3001G018300	CM000760.3:1538412-1540518	water	SRZ	NOTEST	0	0.0300669	inf	1e-06	0.0300669	14.8759	0	1	1	no	XLOC_000100	XLOC_000100	SORBI_3001G018300	CM000760.3:1538412-1540518	water	SRS	NOTEST	0	0	0	1e-06	1e-06	0	0	1	1
XLOC_000101	XLOC_000101	SORBI_3001G018350	CM000760.3:1541458-1544042	SRS	SRZ	NOTEST	0	0	0	1e-06	1e-06	0	0	1	1	no	XLOC_000101	XLOC_000101	SORBI_3001G018350	CM000760.3:1541458-1544042	water	SRZ	NOTEST	0	0	0	1e-06	1e-06	0	0	1	1	no	XLOC_000101	XLOC_000101	SORBI_3001G018350	CM000760.3:1541458-1544042	water	SRS	NOTEST	0	0	0	1e-06	1e-06	0	0	1	1
XLOC_000102	XLOC_000102	SORBI_3001G018400	CM000760.3:1546283-1547424	SRS	SRZ	OK	0	2.63001	inf	1e-06	2.63001	21.3266	#NAME?	5e-05	0.0105233	yes	XLOC_000102	XLOC_000102	SORBI_3001G018400	CM000760.3:1546283-1547424	water	SRZ	OK	0	2.63001	inf	1e-06	2.63001	21.3266	#NAME?	5e-05	0.0105233	yes	XLOC_000102	XLOC_000102	SORBI_3001G018400	CM000760.3:1546283-1547424	water	SRS	NOTEST	0	0	0	1e-06	1e-06	0	0	1	1
XLOC_000103	XLOC_000103	SORBI_3001G018550	CM000760.3:1553009-1556516	SRS	SRZ	OK	0.349277	0.336582	-0.0534109	0.349277	0.336582	-0.0534136	-0.00642024	0.9447	0.99907	no	XLOC_000103	XLOC_000103	SORBI_3001G018550	CM000760.3:1553009-1556516	water	SRZ	OK	0.3578	0.336582	-0.0881953	0.3578	0.336582	-0.0881954	-0.0104594	0.93635	0.99907	no	XLOC_000103	XLOC_000103	SORBI_3001G018550	CM000760.3:1553009-1556516	water	SRS	OK	0.3578	0.349277	-0.0347844	0.3578	0.349277	-0.0347817	-0.00395749	0.94395	0.99907
XLOC_000104	XLOC_000104	SORBI_3001G018800	CM000760.3:1567075-1568503	SRS	SRZ	OK	321.977	132.638	-1.27946	321.977	132.638	-1.27946	-1.76691	0.08045	0.784673	no	XLOC_000104	XLOC_000104	SORBI_3001G018800	CM000760.3:1567075-1568503	water	SRZ	OK	164.858	132.638	-0.313731	164.858	132.638	-0.31373	-0.419766	0.67925	0.99907	no	XLOC_000104	XLOC_000104	SORBI_3001G018800	CM000760.3:1567075-1568503	water	SRS	OK	164.858	321.977	0.965728	164.858	321.977	0.965734	1.34612	0.18685	0.992727
XLOC_000105	XLOC_000105	SORBI_3001G018900	CM000760.3:1572015-1574513	SRS	SRZ	OK	215.249	84.7766	-1.34427	215.249	84.7766	-1.34427	-2.0201	0.04325	0.598113	no	XLOC_000105	XLOC_000105	SORBI_3001G018900	CM000760.3:1572015-1574513	water	SRZ	OK	122.623	84.7766	-0.532492	122.623	84.7766	-0.532492	-0.803014	0.41865	0.99907	no	XLOC_000105	XLOC_000105	SORBI_3001G018900	CM000760.3:1572015-1574513	water	SRS	OK	122.623	215.249	0.811776	122.623	215.249	0.811777	1.22423	0.21085	0.99907
XLOC_000106	XLOC_000106	SORBI_3001G019000	CM000760.3:1583481-1583916	SRS	SRZ	OK	3.35264	18.0488	2.42853	3.35264	18.0488	2.42853	2.14535	0.06045	0.698431	no	XLOC_000106	XLOC_000106	SORBI_3001G019000	CM000760.3:1583481-1583916	water	SRZ	OK	2.16817	18.0488	3.05735	2.16817	18.0488	3.05735	2.63586	0.03515	0.539301	no	XLOC_000106	XLOC_000106	SORBI_3001G019000	CM000760.3:1583481-1583916	water	SRS	OK	2.16817	3.35264	0.62882	2.16817	3.35264	0.62882	0.506884	0.6062	0.99907
XLOC_000107	XLOC_000107	SORBI_3001G019100	CM000760.3:1584468-1585090	SRS	SRZ	NOTEST	0.143198	0.0721708	-0.988527	0.143198	0.0721708	-0.988524	0	1	1	no	XLOC_000107	XLOC_000107	SORBI_3001G019100	CM000760.3:1584468-1585090	water	SRZ	NOTEST	0	0.0721708	inf	1e-06	0.0721708	16.1391	0	1	1	no	XLOC_000107	XLOC_000107	SORBI_3001G019100	CM000760.3:1584468-1585090	water	SRS	NOTEST	0	0.143198	inf	1e-06	0.143198	17.1277	0	1	1
XLOC_000108	XLOC_000108	SORBI_3001G019200	CM000760.3:1587739-1591203	SRS	SRZ	OK	0.589968	0.461943	-0.35292	0.589968	0.461943	-0.352922	-0.350084	0.7397	0.99907	no	XLOC_000108	XLOC_000108	SORBI_3001G019200	CM000760.3:1587739-1591203	water	SRZ	OK	0.540431	0.461943	-0.226393	0.540431	0.461943	-0.226396	-0.223636	0.82765	0.99907	no	XLOC_000108	XLOC_000108	SORBI_3001G019200	CM000760.3:1587739-1591203	water	SRS	OK	0.540431	0.589968	0.126526	0.540431	0.589968	0.126526	0.125412	0.90015	0.99907
XLOC_000109	XLOC_000109	SORBI_3001G019400	CM000760.3:1610922-1616733	SRS	SRZ	OK	4.49309	8.17461	0.863441	4.49309	8.17461	0.863442	1.19639	0.23565	0.99907	no	XLOC_000109	XLOC_000109	SORBI_3001G019400	CM000760.3:1610922-1616733	water	SRZ	OK	4.63121	8.17461	0.819762	4.63121	8.17461	0.819761	1.1333	0.26275	0.99907	no	XLOC_000109	XLOC_000109	SORBI_3001G019400	CM000760.3:1610922-1616733	water	SRS	OK	4.63121	4.49309	-0.0436794	4.63121	4.49309	-0.0436812	-0.0586231	0.9508	0.99907
XLOC_000110	XLOC_000110	SORBI_3001G019601	CM000760.3:1623614-1624701	SRS	SRZ	OK	0.349586	0.669781	0.938042	0.349586	0.669781	0.938042	0.880663	0.40075	0.99907	no	XLOC_000110	XLOC_000110	SORBI_3001G019601	CM000760.3:1623614-1624701	water	SRZ	OK	0.328247	0.669781	1.02891	0.328247	0.669781	1.02891	0.967249	0.35315	0.99907	no	XLOC_000110	XLOC_000110	SORBI_3001G019601	CM000760.3:1623614-1624701	water	SRS	OK	0.328247	0.349586	0.0908673	0.328247	0.349586	0.0908656	0.0857751	0.93775	0.99907
XLOC_000111	XLOC_000111	SORBI_3001G019800	CM000760.3:1646391-1651582	SRS	SRZ	OK	7.81802	7.63887	-0.0334441	7.81802	7.63887	-0.033444	-0.0433336	0.9644	0.99907	no	XLOC_000111	XLOC_000111	SORBI_3001G019800	CM000760.3:1646391-1651582	water	SRZ	OK	7.19496	7.63887	0.0863722	7.19496	7.63887	0.0863726	0.111321	0.90925	0.99907	no	XLOC_000111	XLOC_000111	SORBI_3001G019800	CM000760.3:1646391-1651582	water	SRS	OK	7.19496	7.81802	0.119816	7.19496	7.81802	0.119817	0.155885	0.879	0.99907
XLOC_000112	XLOC_000112	SORBI_3001G019900	CM000760.3:1658659-1661648	SRS	SRZ	OK	18.7167	42.4078	1.18	18.7167	42.4078	1.18	1.62427	0.10555	0.866906	no	XLOC_000112	XLOC_000112	SORBI_3001G019900	CM000760.3:1658659-1661648	water	SRZ	OK	11.6807	42.4078	1.8602	11.6807	42.4078	1.8602	2.45719	0.02105	0.414373	no	XLOC_000112	XLOC_000112	SORBI_3001G019900	CM000760.3:1658659-1661648	water	SRS	OK	11.6807	18.7167	0.680203	11.6807	18.7167	0.680199	0.866535	0.38815	0.99907
XLOC_000113	XLOC_000113	SORBI_3001G020100	CM000760.3:1672996-1674726	SRS	SRZ	OK	31.2139	27.5788	-0.178633	31.2139	27.5788	-0.178629	-0.251841	0.79925	0.99907	no	XLOC_000113	XLOC_000113	SORBI_3001G020100	CM000760.3:1672996-1674726	water	SRZ	OK	41.83	27.5788	-0.60098	41.83	27.5788	-0.600978	-0.848196	0.39085	0.99907	no	XLOC_000113	XLOC_000113	SORBI_3001G020100	CM000760.3:1672996-1674726	water	SRS	OK	41.83	31.2139	-0.422347	41.83	31.2139	-0.422349	-0.588328	0.5536	0.99907
XLOC_000114	XLOC_000114	SORBI_3001G020350	CM000760.3:1682764-1687187	SRS	SRZ	OK	5.74533	22.8288	1.9904	5.74533	22.8288	1.99039	2.65655	0.0132	0.316592	no	XLOC_000114	XLOC_000114	SORBI_3001G020350	CM000760.3:1682764-1687187	water	SRZ	OK	1.30481	22.8288	4.12894	1.30481	22.8288	4.12894	4.99378	0.00055	0.0472005	yes	XLOC_000114	XLOC_000114	SORBI_3001G020350	CM000760.3:1682764-1687187	water	SRS	OK	1.30481	5.74533	2.13854	1.30481	5.74533	2.13855	2.45678	0.0285	0.480585
XLOC_000115	XLOC_000115	SORBI_3001G020500	CM000760.3:1703098-1711957	SRS	SRZ	OK	7.55407	12.3864	0.713437	7.55407	12.3864	0.713431	0.378511	0.71935	0.99907	no	XLOC_000115	XLOC_000115	SORBI_3001G020500	CM000760.3:1703098-1711957	water	SRZ	OK	3.57156	12.3864	1.79414	3.57156	12.3864	1.79413	0.947886	0.38115	0.99907	no	XLOC_000115	XLOC_000115	SORBI_3001G020500	CM000760.3:1703098-1711957	water	SRS	OK	3.57156	7.55407	1.0807	3.57156	7.55407	1.0807	0.598209	0.54575	0.99907
XLOC_000116	XLOC_000116	SORBI_3001G020700	CM000760.3:1718222-1721174	SRS	SRZ	OK	0.650978	1.68048	1.3682	0.650978	1.68048	1.36819	1.30843	0.2131	0.99907	no	XLOC_000116	XLOC_000116	SORBI_3001G020700	CM000760.3:1718222-1721174	water	SRZ	OK	0.547468	1.68048	1.61803	0.547468	1.68048	1.61803	1.5302	0.1449	0.949247	no	XLOC_000116	XLOC_000116	SORBI_3001G020700	CM000760.3:1718222-1721174	water	SRS	OK	0.547468	0.650978	0.249833	0.547468	0.650978	0.249834	0.234199	0.82065	0.99907
XLOC_000117	XLOC_000117	SORBI_3001G020800	CM000760.3:1721674-1722748	SRS	SRZ	NOTEST	0	0	0	1e-06	1e-06	0	0	1	1	no	XLOC_000117	XLOC_000117	SORBI_3001G020800	CM000760.3:1721674-1722748	water	SRZ	OK	0.302578	0	#NAME?	0.302578	1e-06	-18.2069	#NAME?	0.0014	0.0806983	no	XLOC_000117	XLOC_000117	SORBI_3001G020800	CM000760.3:1721674-1722748	water	SRS	OK	0.302578	0	#NAME?	0.302578	1e-06	-18.2069	#NAME?	0.0014	0.0806983
XLOC_000118	XLOC_000118	SORBI_3001G021601	CM000760.3:1770072-1797374	SRS	SRZ	OK	0	0.210422	inf	1e-06	0.210422	17.6829	#NAME?	0.0868	0.808775	no	XLOC_000118	XLOC_000118	SORBI_3001G021601	CM000760.3:1770072-1797374	water	SRZ	OK	0.121865	0.210422	0.788006	0.121865	0.210422	0.788002	0.0160597	0.74635	0.99907	no	XLOC_000118	XLOC_000118	SORBI_3001G021601	CM000760.3:1770072-1797374	water	SRS	NOTEST	0.121865	0	#NAME?	0.121865	1e-06	-16.8949	0	1	1
XLOC_000119	XLOC_000119	SORBI_3001G021800	CM000760.3:1770072-1797374	SRS	SRZ	OK	0.928364	0.716608	-0.373506	0.928364	0.716608	-0.373506	-0.0528297	0.8826	0.99907	no	XLOC_000119	XLOC_000119	SORBI_3001G021800	CM000760.3:1770072-1797374	water	SRZ	OK	0.881621	0.716608	-0.298974	0.881621	0.716608	-0.298974	-0.0404561	0.9045	0.99907	no	XLOC_000119	XLOC_000119	SORBI_3001G021800	CM000760.3:1770072-1797374	water	SRS	OK	0.881621	0.928364	0.0745317	0.881621	0.928364	0.074532	0.0116711	0.96625	0.99907
XLOC_000120	XLOC_000120	SORBI_3001G022100	CM000760.3:1802532-1805609	SRS	SRZ	OK	8.73352	18.2007	1.05936	8.73352	18.2007	1.05936	1.33106	0.19935	0.99907	no	XLOC_000120	XLOC_000120	SORBI_3001G022100	CM000760.3:1802532-1805609	water	SRZ	OK	12.0286	18.2007	0.597533	12.0286	18.2007	0.597525	0.762621	0.4527	0.99907	no	XLOC_000120	XLOC_000120	SORBI_3001G022100	CM000760.3:1802532-1805609	water	SRS	OK	12.0286	8.73352	-0.461828	12.0286	8.73352	-0.461834	-0.577266	0.5607	0.99907
XLOC_000121	XLOC_000121	SORBI_3001G022600	CM000760.3:1823401-1826715	SRS	SRZ	OK	12.398	13.3453	0.106231	12.398	13.3453	0.106224	0.145026	0.8809	0.99907	no	XLOC_000121	XLOC_000121	SORBI_3001G022600	CM000760.3:1823401-1826715	water	SRZ	OK	9.61059	13.3453	0.473636	9.61059	13.3453	0.473635	0.62977	0.54485	0.99907	no	XLOC_000121	XLOC_000121	SORBI_3001G022600	CM000760.3:1823401-1826715	water	SRS	OK	9.61059	12.398	0.367405	9.61059	12.398	0.367411	0.486056	0.636	0.99907
XLOC_000122	XLOC_000122	SORBI_3001G022800	CM000760.3:1835107-1838685	SRS	SRZ	OK	29.7059	33.2462	0.162441	29.7059	33.2462	0.16244	0.239339	0.8006	0.99907	no	XLOC_000122	XLOC_000122	SORBI_3001G022800	CM000760.3:1835107-1838685	water	SRZ	OK	23.7829	33.2462	0.483264	23.7829	33.2462	0.483265	0.705642	0.47415	0.99907	no	XLOC_000122	XLOC_000122	SORBI_3001G022800	CM000760.3:1835107-1838685	water	SRS	OK	23.7829	29.7059	0.320823	23.7829	29.7059	0.320825	0.46683	0.6303	0.99907
XLOC_000123	XLOC_000123	SORBI_3001G023100	CM000760.3:1850734-1856772	SRS	SRZ	OK	17.5344	21.0917	0.266486	17.5344	21.0917	0.266487	0.386671	0.69575	0.99907	no	XLOC_000123	XLOC_000123	SORBI_3001G023100	CM000760.3:1850734-1856772	water	SRZ	OK	15.75	21.0917	0.421324	15.75	21.0917	0.421324	0.614763	0.52945	0.99907	no	XLOC_000123	XLOC_000123	SORBI_3001G023100	CM000760.3:1850734-1856772	water	SRS	OK	15.75	17.5344	0.154838	15.75	17.5344	0.154836	0.222111	0.8278	0.99907
XLOC_000124	XLOC_000124	SORBI_3001G023300	CM000760.3:1865213-1867137	SRS	SRZ	OK	19.6279	16.3537	-0.263288	19.6279	16.3537	-0.263289	-0.371584	0.70265	0.99907	no	XLOC_000124	XLOC_000124	SORBI_3001G023300	CM000760.3:1865213-1867137	water	SRZ	OK	34.127	16.3537	-1.0613	34.127	16.3537	-1.0613	-1.52316	0.11205	0.880055	no	XLOC_000124	XLOC_000124	SORBI_3001G023300	CM000760.3:1865213-1867137	water	SRS	OK	34.127	19.6279	-0.798009	34.127	19.6279	-0.798008	-1.15391	0.23565	0.99907
XLOC_000125	XLOC_000125	SORBI_3001G024000	CM000760.3:1902839-1909071	SRS	SRZ	OK	5.43953	5.05969	-0.104433	5.43953	5.05969	-0.104433	-0.137577	0.88675	0.99907	no	XLOC_000125	XLOC_000125	SORBI_3001G024000	CM000760.3:1902839-1909071	water	SRZ	OK	2.93622	5.05969	0.785091	2.93622	5.05969	0.785089	0.991644	0.30655	0.99907	no	XLOC_000125	XLOC_000125	SORBI_3001G024000	CM000760.3:1902839-1909071	water	SRS	OK	2.93622	5.43953	0.889525	2.93622	5.43953	0.889522	1.12765	0.25055	0.99907
XLOC_000126	XLOC_000126	SORBI_3001G024200	CM000760.3:1919607-1924818	SRS	SRZ	OK	2.84094	3.82876	0.43051	2.84094	3.82876	0.430509	0.479943	0.6241	0.99907	no	XLOC_000126	XLOC_000126	SORBI_3001G024200	CM000760.3:1919607-1924818	water	SRZ	OK	3.85981	3.82876	-0.0116533	3.85981	3.82876	-0.0116526	-0.0131545	0.98975	0.999265	no	XLOC_000126	XLOC_000126	SORBI_3001G024200	CM000760.3:1919607-1924818	water	SRS	OK	3.85981	2.84094	-0.442164	3.85981	2.84094	-0.442161	-0.502229	0.6159	0.99907
XLOC_000127	XLOC_000127	SORBI_3001G024250	CM000760.3:1925083-1925686	SRS	SRZ	NOTEST	0.0656793	0.0636399	-0.0455061	0.0656793	0.0636399	-0.0455072	0	1	1	no	XLOC_000127	XLOC_000127	SORBI_3001G024250	CM000760.3:1925083-1925686	water	SRZ	NOTEST	0	0.0636399	inf	1e-06	0.0636399	15.9576	0	1	1	no	XLOC_000127	XLOC_000127	SORBI_3001G024250	CM000760.3:1925083-1925686	water	SRS	NOTEST	0	0.0656793	inf	1e-06	0.0656793	16.0032	0	1	1
XLOC_000128	XLOC_000128	SORBI_3001G024300	CM000760.3:1929056-1929990	SRS	SRZ	NOTEST	0	0	0	1e-06	1e-06	0	0	1	1	no	XLOC_000128	XLOC_000128	SORBI_3001G024300	CM000760.3:1929056-1929990	water	SRZ	NOTEST	0	0	0	1e-06	1e-06	0	0	1	1	no	XLOC_000128	XLOC_000128	SORBI_3001G024300	CM000760.3:1929056-1929990	water	SRS	NOTEST	0	0	0	1e-06	1e-06	0	0	1	1
XLOC_000129	XLOC_000129	SORBI_3001G024400	CM000760.3:1934661-1935930	SRS	SRZ	OK	0.295169	0.316552	0.100904	0.295169	0.316552	0.100901	0.0941247	0.929	0.99907	no	XLOC_000129	XLOC_000129	SORBI_3001G024400	CM000760.3:1934661-1935930	water	SRZ	OK	0.935487	0.316552	-1.56327	0.935487	0.316552	-1.56328	-1.50432	0.15585	0.962642	no	XLOC_000129	XLOC_000129	SORBI_3001G024400	CM000760.3:1934661-1935930	water	SRS	OK	0.935487	0.295169	-1.66418	0.935487	0.295169	-1.66418	-1.59131	0.13125	0.920969
XLOC_000130	XLOC_000130	SORBI_3001G024500	CM000760.3:1938234-1944319	SRS	SRZ	OK	1.92232	23.0254	3.5823	1.92232	23.0254	3.58231	3.09325	0.0011	0.0695543	no	XLOC_000130	XLOC_000130	SORBI_3001G024500	CM000760.3:1938234-1944319	water	SRZ	OK	2.54374	23.0254	3.1782	2.54374	23.0254	3.1782	2.95988	0.00215	0.104262	no	XLOC_000130	XLOC_000130	SORBI_3001G024500	CM000760.3:1938234-1944319	water	SRS	OK	2.54374	1.92232	-0.404104	2.54374	1.92232	-0.404103	-0.322104	0.7016	0.99907
XLOC_000131	XLOC_000131	SORBI_3001G024700	CM000760.3:1946273-1947436	SRS	SRZ	NOTEST	0	0.0703158	inf	1e-06	0.0703158	16.1016	0	1	1	no	XLOC_000131	XLOC_000131	SORBI_3001G024700	CM000760.3:1946273-1947436	water	SRZ	NOTEST	0	0.0703158	inf	1e-06	0.0703158	16.1016	0	1	1	no	XLOC_000131	XLOC_000131	SORBI_3001G024700	CM000760.3:1946273-1947436	water	SRS	NOTEST	0	0	0	1e-06	1e-06	0	0	1	1
XLOC_000132	XLOC_000132	SORBI_3001G024800	CM000760.3:1948989-1950281	SRS	SRZ	NOTEST	0	0	0	1e-06	1e-06	0	0	1	1	no	XLOC_000132	XLOC_000132	SORBI_3001G024800	CM000760.3:1948989-1950281	water	SRZ	NOTEST	0	0	0	1e-06	1e-06	0	0	1	1	no	XLOC_000132	XLOC_000132	SORBI_3001G024800	CM000760.3:1948989-1950281	water	SRS	NOTEST	0	0	0	1e-06	1e-06	0	0	1	1
XLOC_000133	XLOC_000133	SORBI_3001G024900	CM000760.3:1951299-1952200	SRS	SRZ	NOTEST	0	0	0	1e-06	1e-06	0	0	1	1	no	XLOC_000133	XLOC_000133	SORBI_3001G024900	CM000760.3:1951299-1952200	water	SRZ	NOTEST	0.0199622	0	#NAME?	0.0199622	1e-06	-14.285	0	1	1	no	XLOC_000133	XLOC_000133	SORBI_3001G024900	CM000760.3:1951299-1952200	water	SRS	NOTEST	0.0199622	0	#NAME?	0.0199622	1e-06	-14.285	0	1	1
XLOC_000134	XLOC_000134	SORBI_3001G025101,SORBI_3001G025300	CM000760.3:1966160-1974756	SRS	SRZ	OK	18.498	23.3661	0.337048	18.498	23.3661	0.337048	0.278666	0.69745	0.99907	no	XLOC_000134	XLOC_000134	SORBI_3001G025101,SORBI_3001G025300	CM000760.3:1966160-1974756	water	SRZ	OK	11.773	23.3661	0.988941	11.773	23.3661	0.988935	0.827132	0.27625	0.99907	no	XLOC_000134	XLOC_000134	SORBI_3001G025101,SORBI_3001G025300	CM000760.3:1966160-1974756	water	SRS	OK	11.773	18.498	0.651893	11.773	18.498	0.651887	0.54987	0.4647	0.99907
XLOC_000135	XLOC_000135	SORBI_3001G025700	CM000760.3:1998515-2001946	SRS	SRZ	OK	13.6229	10.9055	-0.320975	13.6229	10.9055	-0.320978	-0.427165	0.6696	0.99907	no	XLOC_000135	XLOC_000135	SORBI_3001G025700	CM000760.3:1998515-2001946	water	SRZ	OK	17.8196	10.9055	-0.708411	17.8196	10.9055	-0.708409	-0.957233	0.3174	0.99907	no	XLOC_000135	XLOC_000135	SORBI_3001G025700	CM000760.3:1998515-2001946	water	SRS	OK	17.8196	13.6229	-0.387436	17.8196	13.6229	-0.387431	-0.530243	0.586	0.99907
XLOC_000136	XLOC_000136	SORBI_3001G025800	CM000760.3:2004956-2008342	SRS	SRZ	OK	5.48317	3.37736	-0.699114	5.48317	3.37736	-0.699114	-0.895682	0.36775	0.99907	no	XLOC_000136	XLOC_000136	SORBI_3001G025800	CM000760.3:2004956-2008342	water	SRZ	OK	8.89109	3.37736	-1.39646	8.89109	3.37736	-1.39646	-1.82565	0.07015	0.744783	no	XLOC_000136	XLOC_000136	SORBI_3001G025800	CM000760.3:2004956-2008342	water	SRS	OK	8.89109	5.48317	-0.697349	8.89109	5.48317	-0.69735	-0.945461	0.32425	0.99907
XLOC_000137	XLOC_000137	SORBI_3001G025900	CM000760.3:2009632-2016283	SRS	SRZ	OK	0.342043	0.397722	0.217584	0.342043	0.397722	0.217583	0.212337	0.8336	0.99907	no	XLOC_000137	XLOC_000137	SORBI_3001G025900	CM000760.3:2009632-2016283	water	SRZ	OK	0.330557	0.397722	0.266862	0.330557	0.397722	0.266861	0.255535	0.79815	0.99907	no	XLOC_000137	XLOC_000137	SORBI_3001G025900	CM000760.3:2009632-2016283	water	SRS	OK	0.330557	0.342043	0.0492788	0.330557	0.342043	0.0492786	0.0474711	0.9646	0.99907
XLOC_000138	XLOC_000138	SORBI_3001G026000	CM000760.3:2018429-2023764	SRS	SRZ	OK	11.1379	10.7468	-0.0515598	11.1379	10.7468	-0.0515701	-0.0684214	0.9467	0.99907	no	XLOC_000138	XLOC_000138	SORBI_3001G026000	CM000760.3:2018429-2023764	water	SRZ	OK	9.11141	10.7468	0.238166	9.11141	10.7468	0.238161	0.317756	0.7513	0.99907	no	XLOC_000138	XLOC_000138	SORBI_3001G026000	CM000760.3:2018429-2023764	water	SRS	OK	9.11141	11.1379	0.289726	9.11141	11.1379	0.289731	0.385766	0.7003	0.99907
XLOC_000139	XLOC_000139	SORBI_3001G026100	CM000760.3:2030755-2033997	SRS	SRZ	OK	0	0.266072	inf	1e-06	0.266072	18.0215	#NAME?	0.00095	0.0625049	no	XLOC_000139	XLOC_000139	SORBI_3001G026100	CM000760.3:2030755-2033997	water	SRZ	OK	0.225727	0.266072	0.237237	0.225727	0.266072	0.237238	0.222462	0.825	0.99907	no	XLOC_000139	XLOC_000139	SORBI_3001G026100	CM000760.3:2030755-2033997	water	SRS	OK	0.225727	0	#NAME?	0.225727	1e-06	-17.7842	#NAME?	0.0008	0.0576758
XLOC_000140	XLOC_000140	SORBI_3001G026300	CM000760.3:2047669-2049443	SRS	SRZ	OK	0.309429	0.130924	-1.24088	0.309429	0.130924	-1.24088	-1.1201	0.28565	0.99907	no	XLOC_000140	XLOC_000140	SORBI_3001G026300	CM000760.3:2047669-2049443	water	SRZ	OK	0.210536	0.130924	-0.685344	0.210536	0.130924	-0.685337	-0.615605	0.55085	0.99907	no	XLOC_000140	XLOC_000140	SORBI_3001G026300	CM000760.3:2047669-2049443	water	SRS	OK	0.210536	0.309429	0.555541	0.210536	0.309429	0.555541	0.530283	0.59415	0.99907
XLOC_000141	XLOC_000141	SORBI_3001G026400	CM000760.3:2049443-2052777	SRS	SRZ	OK	1.5267	0.974133	-0.648228	1.5267	0.974133	-0.648226	-0.64942	0.52805	0.99907	no	XLOC_000141	XLOC_000141	SORBI_3001G026400	CM000760.3:2049443-2052777	water	SRZ	OK	1.03884	0.974133	-0.0927872	1.03884	0.974133	-0.0927828	-0.0935718	0.92935	0.99907	no	XLOC_000141	XLOC_000141	SORBI_3001G026400	CM000760.3:2049443-2052777	water	SRS	OK	1.03884	1.5267	0.555441	1.03884	1.5267	0.555443	0.555835	0.5924	0.99907
XLOC_000142	XLOC_000142	SORBI_3001G026700	CM000760.3:2082676-2085528	SRS	SRZ	OK	0.124042	0.269656	1.12029	0.124042	0.269656	1.12029	1.04488	0.31455	0.99907	no	XLOC_000142	XLOC_000142	SORBI_3001G026700	CM000760.3:2082676-2085528	water	SRZ	OK	0.414721	0.269656	-0.621021	0.414721	0.269656	-0.621021	-0.598094	0.57055	0.99907	no	XLOC_000142	XLOC_000142	SORBI_3001G026700	CM000760.3:2082676-2085528	water	SRS	OK	0.414721	0.124042	-1.74132	0.414721	0.124042	-1.74131	-1.66667	0.1139	0.881754
XLOC_000143	XLOC_000143	SORBI_3001G026800	CM000760.3:2094323-2098433	SRS	SRZ	OK	3.73926	1.58589	-1.23746	3.73926	1.58589	-1.23746	-1.42448	0.1622	0.969853	no	XLOC_000143	XLOC_000143	SORBI_3001G026800	CM000760.3:2094323-2098433	water	SRZ	OK	2.38948	1.58589	-0.591405	2.38948	1.58589	-0.591404	-0.663308	0.52465	0.99907	no	XLOC_000143	XLOC_000143	SORBI_3001G026800	CM000760.3:2094323-2098433	water	SRS	OK	2.38948	3.73926	0.646059	2.38948	3.73926	0.646056	0.752035	0.46675	0.99907
XLOC_000144	XLOC_000144	SORBI_3001G026950	CM000760.3:2106062-2106545	SRS	SRZ	NOTEST	0.0639513	0	#NAME?	0.0639513	1e-06	-15.9647	0	1	1	no	XLOC_000144	XLOC_000144	SORBI_3001G026950	CM000760.3:2106062-2106545	water	SRZ	NOTEST	0	0	0	1e-06	1e-06	0	0	1	1	no	XLOC_000144	XLOC_000144	SORBI_3001G026950	CM000760.3:2106062-2106545	water	SRS	NOTEST	0	0.0639513	inf	1e-06	0.0639513	15.9647	0	1	1
XLOC_000145	XLOC_000145	SORBI_3001G027100	CM000760.3:2117502-2125036	SRS	SRZ	OK	6.52352	3.4288	-0.927949	6.52352	3.4288	-0.927947	-1.13877	0.266	0.99907	no	XLOC_000145	XLOC_000145	SORBI_3001G027100	CM000760.3:2117502-2125036	water	SRZ	OK	9.85293	3.4288	-1.52285	9.85293	3.4288	-1.52285	-1.93223	0.05515	0.671062	no	XLOC_000145	XLOC_000145	SORBI_3001G027100	CM000760.3:2117502-2125036	water	SRS	OK	9.85293	6.52352	-0.594903	9.85293	6.52352	-0.594902	-0.766385	0.46985	0.99907
XLOC_000146	XLOC_000146	SORBI_3001G027300	CM000760.3:2125547-2135511	SRS	SRZ	OK	4.55207	16.6067	1.86717	4.55207	16.6067	1.86717	1.76529	0.0836	0.797476	no	XLOC_000146	XLOC_000146	SORBI_3001G027300	CM000760.3:2125547-2135511	water	SRZ	OK	12.45	16.6067	0.415616	12.45	16.6067	0.41562	0.440721	0.657	0.99907	no	XLOC_000146	XLOC_000146	SORBI_3001G027300	CM000760.3:2125547-2135511	water	SRS	OK	12.45	4.55207	-1.45155	12.45	4.55207	-1.45155	-1.36762	0.17915	0.98344
XLOC_000147	XLOC_000147	SORBI_3001G027500	CM000760.3:2125547-2135511	SRS	SRZ	OK	3.07758	0.593152	-2.37532	3.07758	0.593152	-2.37532	-0.259591	0.51	0.99907	no	XLOC_000147	XLOC_000147	SORBI_3001G027500	CM000760.3:2125547-2135511	water	SRZ	OK	2.27366	0.593152	-1.93854	2.27366	0.593152	-1.93854	-0.201736	0.4176	0.99907	no	XLOC_000147	XLOC_000147	SORBI_3001G027500	CM000760.3:2125547-2135511	water	SRS	OK	2.27366	3.07758	0.436783	2.27366	3.07758	0.43678	0.0964414	0.82825	0.99907
XLOC_000148	XLOC_000148	SORBI_3001G027600	CM000760.3:2135953-2137994	SRS	SRZ	OK	774.049	591.858	-0.387174	774.049	591.858	-0.387174	-0.574987	0.5461	0.99907	no	XLOC_000148	XLOC_000148	SORBI_3001G027600	CM000760.3:2135953-2137994	water	SRZ	OK	1284.68	591.858	-1.11809	1284.68	591.858	-1.11809	-1.63315	0.0994	0.85254	no	XLOC_000148	XLOC_000148	SORBI_3001G027600	CM000760.3:2135953-2137994	water	SRS	OK	1284.68	774.049	-0.730913	1284.68	774.049	-0.730912	-1.06174	0.2747	0.99907
XLOC_000149	XLOC_000149	SORBI_3001G027700,SORBI_3001G027900	CM000760.3:2139494-2157234	SRS	SRZ	OK	1.28132	1.2873	0.0067126	1.28132	1.2873	0.00671748	0.00388506	0.9464	0.99907	no	XLOC_000149	XLOC_000149	SORBI_3001G027700,SORBI_3001G027900	CM000760.3:2139494-2157234	water	SRZ	OK	1.20151	1.2873	0.0994915	1.20151	1.2873	0.0994997	0.0626902	0.91855	0.99907	no	XLOC_000149	XLOC_000149	SORBI_3001G027700,SORBI_3001G027900	CM000760.3:2139494-2157234	water	SRS	OK	1.20151	1.28132	0.0927789	1.20151	1.28132	0.0927822	0.0533132	0.9542	0.99907
XLOC_000150	XLOC_000150	SORBI_3001G027800	CM000760.3:2139494-2157234	SRS	SRZ	OK	1.32979	0.874175	-0.6052	1.32979	0.874175	-0.605204	-0.455719	0.65515	0.99907	no	XLOC_000150	XLOC_000150	SORBI_3001G027800	CM000760.3:2139494-2157234	water	SRZ	OK	0.729074	0.874175	0.261856	0.729074	0.874175	0.261857	0.178847	0.8646	0.99907	no	XLOC_000150	XLOC_000150	SORBI_3001G027800	CM000760.3:2139494-2157234	water	SRS	OK	0.729074	1.32979	0.867056	0.729074	1.32979	0.867061	0.649317	0.53145	0.99907
XLOC_000151	XLOC_000151	SORBI_3001G028301	CM000760.3:2186951-2202877	SRS	SRZ	NOTEST	0.00607131	0	#NAME?	0.00607131	1e-06	-12.5678	0	1	1	no	XLOC_000151	XLOC_000151	SORBI_3001G028301	CM000760.3:2186951-2202877	water	SRZ	NOTEST	0.00398135	0	#NAME?	0.00398135	1e-06	-11.959	0	1	1	no	XLOC_000151	XLOC_000151	SORBI_3001G028301	CM000760.3:2186951-2202877	water	SRS	NOTEST	0.00398135	0.00607131	0.60875	0.00398135	0.00607131	0.60875	0	1	1
XLOC_000152	XLOC_000152	SORBI_3001G028400	CM000760.3:2238552-2246411	SRS	SRZ	OK	14.0719	16.0122	0.186355	14.0719	16.0122	0.186354	0.181556	0.8404	0.99907	no	XLOC_000152	XLOC_000152	SORBI_3001G028400	CM000760.3:2238552-2246411	water	SRZ	OK	15.9464	16.0122	0.00594331	15.9464	16.0122	0.00594078	0.00581158	0.99465	0.999265	no	XLOC_000152	XLOC_000152	SORBI_3001G028400	CM000760.3:2238552-2246411	water	SRS	OK	15.9464	14.0719	-0.180411	15.9464	14.0719	-0.180414	-0.17443	0.8459	0.99907
XLOC_000153	XLOC_000153	SORBI_3001G028600	CM000760.3:2247053-2252167	SRS	SRZ	NOTEST	0.0480471	0.142702	1.57048	0.0480471	0.142702	1.57048	0	1	1	no	XLOC_000153	XLOC_000153	SORBI_3001G028600	CM000760.3:2247053-2252167	water	SRZ	NOTEST	0.0411251	0.142702	1.79491	0.0411251	0.142702	1.79491	0	1	1	no	XLOC_000153	XLOC_000153	SORBI_3001G028600	CM000760.3:2247053-2252167	water	SRS	NOTEST	0.0411251	0.0480471	0.224429	0.0411251	0.0480471	0.22443	0	1	1
XLOC_000154	XLOC_000154	SORBI_3001G028900	CM000760.3:2255767-2261466	SRS	SRZ	NOTEST	0.0368081	0.0560206	0.605933	0.0368081	0.0560206	0.605934	0	1	1	no	XLOC_000154	XLOC_000154	SORBI_3001G028900	CM000760.3:2255767-2261466	water	SRZ	NOTEST	0.0515203	0.0560206	0.120815	0.0515203	0.0560206	0.120816	0	1	1	no	XLOC_000154	XLOC_000154	SORBI_3001G028900	CM000760.3:2255767-2261466	water	SRS	NOTEST	0.0515203	0.0368081	-0.485119	0.0515203	0.0368081	-0.485118	0	1	1
XLOC_000155	XLOC_000155	SORBI_3001G029000	CM000760.3:2261584-2262781	SRS	SRZ	OK	2.43395	2.51609	0.0478841	2.43395	2.51609	0.047884	0.048039	0.96455	0.99907	no	XLOC_000155	XLOC_000155	SORBI_3001G029000	CM000760.3:2261584-2262781	water	SRZ	OK	2.79617	2.51609	-0.152269	2.79617	2.51609	-0.152269	-0.152227	0.88125	0.99907	no	XLOC_000155	XLOC_000155	SORBI_3001G029000	CM000760.3:2261584-2262781	water	SRS	OK	2.79617	2.43395	-0.200153	2.79617	2.43395	-0.200153	-0.201167	0.8428	0.99907
XLOC_000156	XLOC_000156	SORBI_3001G029300	CM000760.3:2279888-2285400	SRS	SRZ	OK	0.632333	0.278805	-1.18143	0.632333	0.278805	-1.18143	-1.15458	0.29255	0.99907	no	XLOC_000156	XLOC_000156	SORBI_3001G029300	CM000760.3:2279888-2285400	water	SRZ	OK	0.809505	0.278805	-1.53779	0.809505	0.278805	-1.53778	-1.55813	0.18655	0.992144	no	XLOC_000156	XLOC_000156	SORBI_3001G029300	CM000760.3:2279888-2285400	water	SRS	OK	0.809505	0.632333	-0.356356	0.809505	0.632333	-0.356355	-0.354216	0.7335	0.99907
XLOC_000157	XLOC_000157	SORBI_3001G029500	CM000760.3:2293895-2297802	SRS	SRZ	OK	0.684947	0.771182	0.17108	0.684947	0.771182	0.171079	0.171928	0.86405	0.99907	no	XLOC_000157	XLOC_000157	SORBI_3001G029500	CM000760.3:2293895-2297802	water	SRZ	OK	0.652493	0.771182	0.24111	0.652493	0.771182	0.241109	0.241627	0.80955	0.99907	no	XLOC_000157	XLOC_000157	SORBI_3001G029500	CM000760.3:2293895-2297802	water	SRS	OK	0.652493	0.684947	0.07003	0.652493	0.684947	0.0700299	0.0699165	0.9415	0.99907
XLOC_000158	XLOC_000158	SORBI_3001G029700	CM000760.3:2303415-2307009	SRS	SRZ	NOTEST	0.0526161	0.0256996	-1.03376	0.0526161	0.0256996	-1.03376	0	1	1	no	XLOC_000158	XLOC_000158	SORBI_3001G029700	CM000760.3:2303415-2307009	water	SRZ	NOTEST	0.0344445	0.0256996	-0.422526	0.0344445	0.0256996	-0.422528	0	1	1	no	XLOC_000158	XLOC_000158	SORBI_3001G029700	CM000760.3:2303415-2307009	water	SRS	NOTEST	0.0344445	0.0526161	0.611232	0.0344445	0.0526161	0.611231	0	1	1
XLOC_000159	XLOC_000159	SORBI_3001G029900	CM000760.3:2313296-2316186	SRS	SRZ	OK	4.98935	7.4263	0.573791	4.98935	7.4263	0.573792	0.700382	0.4835	0.99907	no	XLOC_000159	XLOC_000159	SORBI_3001G029900	CM000760.3:2313296-2316186	water	SRZ	OK	3.48486	7.4263	1.09154	3.48486	7.4263	1.09154	1.26398	0.22025	0.99907	no	XLOC_000159	XLOC_000159	SORBI_3001G029900	CM000760.3:2313296-2316186	water	SRS	OK	3.48486	4.98935	0.517753	3.48486	4.98935	0.517751	0.60064	0.54575	0.99907
XLOC_000160	XLOC_000160	SORBI_3001G030100	CM000760.3:2327844-2329284	SRS	SRZ	OK	1.49988	1.00918	-0.57167	1.49988	1.00918	-0.571664	-0.561598	0.5871	0.99907	no	XLOC_000160	XLOC_000160	SORBI_3001G030100	CM000760.3:2327844-2329284	water	SRZ	OK	1.43996	1.00918	-0.51285	1.43996	1.00918	-0.512845	-0.505914	0.6228	0.99907	no	XLOC_000160	XLOC_000160	SORBI_3001G030100	CM000760.3:2327844-2329284	water	SRS	OK	1.43996	1.49988	0.0588204	1.43996	1.49988	0.0588183	0.0587994	0.9521	0.99907
XLOC_000161	XLOC_000161	SORBI_3001G030300	CM000760.3:2330249-2335825	SRS	SRZ	OK	41.6857	20.2561	-1.04119	41.6857	20.2561	-1.0412	-0.803164	0.41165	0.99907	no	XLOC_000161	XLOC_000161	SORBI_3001G030300	CM000760.3:2330249-2335825	water	SRZ	OK	26.373	20.2561	-0.3807	26.373	20.2561	-0.380705	-0.240175	0.81285	0.99907	no	XLOC_000161	XLOC_000161	SORBI_3001G030300	CM000760.3:2330249-2335825	water	SRS	OK	26.373	41.6857	0.660492	26.373	41.6857	0.660491	0.44637	0.6276	0.99907
XLOC_000162	XLOC_000162	SORBI_3001G030500	CM000760.3:2360332-2362090	SRS	SRZ	OK	3.7889	1.87128	-1.01775	3.7889	1.87128	-1.01775	-1.07758	0.28945	0.99907	no	XLOC_000162	XLOC_000162	SORBI_3001G030500	CM000760.3:2360332-2362090	water	SRZ	OK	2.73922	1.87128	-0.54974	2.73922	1.87128	-0.54974	-0.579406	0.55935	0.99907	no	XLOC_000162	XLOC_000162	SORBI_3001G030500	CM000760.3:2360332-2362090	water	SRS	OK	2.73922	3.7889	0.468013	2.73922	3.7889	0.468014	0.518624	0.58585	0.99907
XLOC_000163	XLOC_000163	-	CM000760.3:2368731-2370986	SRS	SRZ	OK	39.6298	25.1448	-0.65633	39.6298	25.1448	-0.656326	-0.830503	0.3927	0.99907	no	XLOC_000163	XLOC_000163	-	CM000760.3:2368731-2370986	water	SRZ	OK	21.6073	25.1448	0.218737	21.6073	25.1448	0.218741	0.268367	0.7863	0.99907	no	XLOC_000163	XLOC_000163	-	CM000760.3:2368731-2370986	water	SRS	OK	21.6073	39.6298	0.875067	21.6073	39.6298	0.875067	1.09935	0.2561	0.99907
XLOC_000164	XLOC_000164	SORBI_3001G030800	CM000760.3:2373854-2375216	SRS	SRZ	NOTEST	0.0190622	0	#NAME?	0.0190622	1e-06	-14.2184	0	1	1	no	XLOC_000164	XLOC_000164	SORBI_3001G030800	CM000760.3:2373854-2375216	water	SRZ	NOTEST	0	0	0	1e-06	1e-06	0	0	1	1	no	XLOC_000164	XLOC_000164	SORBI_3001G030800	CM000760.3:2373854-2375216	water	SRS	NOTEST	0	0.0190622	inf	1e-06	0.0190622	14.2184	0	1	1
XLOC_000165	XLOC_000165	SORBI_3001G030900	CM000760.3:2378994-2380840	SRS	SRZ	NOTEST	0	0.0238799	inf	1e-06	0.0238799	14.5435	0	1	1	no	XLOC_000165	XLOC_000165	SORBI_3001G030900	CM000760.3:2378994-2380840	water	SRZ	NOTEST	0.0228763	0.0238799	0.0619445	0.0228763	0.0238799	0.0619431	0	1	1	no	XLOC_000165	XLOC_000165	SORBI_3001G030900	CM000760.3:2378994-2380840	water	SRS	NOTEST	0.0228763	0	#NAME?	0.0228763	1e-06	-14.4816	0	1	1
XLOC_000166	XLOC_000166	SORBI_3001G031300	CM000760.3:2389158-2396139	SRS	SRZ	OK	18.1653	8.70825	-1.06073	18.1653	8.70825	-1.06073	-1.34081	0.17755	0.982166	no	XLOC_000166	XLOC_000166	SORBI_3001G031300	CM000760.3:2389158-2396139	water	SRZ	OK	20.132	8.70825	-1.20904	20.132	8.70825	-1.20904	-1.5555	0.1196	0.89644	no	XLOC_000166	XLOC_000166	SORBI_3001G031300	CM000760.3:2389158-2396139	water	SRS	OK	20.132	18.1653	-0.148307	20.132	18.1653	-0.148305	-0.194374	0.8454	0.99907
XLOC_000167	XLOC_000167	SORBI_3001G031400	CM000760.3:2396355-2400084	SRS	SRZ	OK	13.1084	9.21682	-0.508147	13.1084	9.21682	-0.508151	-0.602998	0.5385	0.99907	no	XLOC_000167	XLOC_000167	SORBI_3001G031400	CM000760.3:2396355-2400084	water	SRZ	OK	12.5669	9.21682	-0.447292	12.5669	9.21682	-0.447288	-0.531742	0.57945	0.99907	no	XLOC_000167	XLOC_000167	SORBI_3001G031400	CM000760.3:2396355-2400084	water	SRS	OK	12.5669	13.1084	0.0608558	12.5669	13.1084	0.0608628	0.0742805	0.93385	0.99907
XLOC_000168	XLOC_000168	SORBI_3001G031500	CM000760.3:2396355-2400084	SRS	SRZ	NOTEST	0.0648168	0.162088	1.32234	0.0648168	0.162088	1.32234	0	1	1	no	XLOC_000168	XLOC_000168	SORBI_3001G031500	CM000760.3:2396355-2400084	water	SRZ	NOTEST	0.151768	0.162088	0.0949086	0.151768	0.162088	0.0949097	0	1	1	no	XLOC_000168	XLOC_000168	SORBI_3001G031500	CM000760.3:2396355-2400084	water	SRS	NOTEST	0.151768	0.0648168	-1.22743	0.151768	0.0648168	-1.22743	0	1	1
XLOC_000169	XLOC_000169	SORBI_3001G031600	CM000760.3:2400642-2404529	SRS	SRZ	OK	11.2029	14.8712	0.408646	11.2029	14.8712	0.408649	0.568682	0.56025	0.99907	no	XLOC_000169	XLOC_000169	SORBI_3001G031600	CM000760.3:2400642-2404529	water	SRZ	OK	10.6845	14.8712	0.477	10.6845	14.8712	0.477002	0.629205	0.52515	0.99907	no	XLOC_000169	XLOC_000169	SORBI_3001G031600	CM000760.3:2400642-2404529	water	SRS	OK	10.6845	11.2029	0.0683539	10.6845	11.2029	0.0683528	0.0898102	0.924	0.99907
XLOC_000170	XLOC_000170	SORBI_3001G031700	CM000760.3:2408108-2411763	SRS	SRZ	NOTEST	0.0299746	0.116475	1.9582	0.0299746	0.116475	1.95821	0	1	1	no	XLOC_000170	XLOC_000170	SORBI_3001G031700	CM000760.3:2408108-2411763	water	SRZ	NOTEST	0.0591412	0.116475	0.97778	0.0591412	0.116475	0.977785	0	1	1	no	XLOC_000170	XLOC_000170	SORBI_3001G031700	CM000760.3:2408108-2411763	water	SRS	NOTEST	0.0591412	0.0299746	-0.980424	0.0591412	0.0299746	-0.980423	0	1	1
XLOC_000171	XLOC_000171	SORBI_3001G031800,SORBI_3001G031900	CM000760.3:2416077-2424732	SRS	SRZ	OK	10.9456	9.26942	-0.239803	10.9456	9.26942	-0.2398	-0.284835	0.73495	0.99907	no	XLOC_000171	XLOC_000171	SORBI_3001G031800,SORBI_3001G031900	CM000760.3:2416077-2424732	water	SRZ	OK	9.06878	9.26942	0.031572	9.06878	9.26942	0.0315706	0.0433314	0.9615	0.99907	no	XLOC_000171	XLOC_000171	SORBI_3001G031800,SORBI_3001G031900	CM000760.3:2416077-2424732	water	SRS	OK	9.06878	10.9456	0.271376	9.06878	10.9456	0.271371	0.31409	0.69745	0.99907
XLOC_000172	XLOC_000172	SORBI_3001G032000	CM000760.3:2434481-2436725	SRS	SRZ	OK	33.4359	92.994	1.47574	33.4359	92.994	1.47574	2.16344	0.0343	0.531395	no	XLOC_000172	XLOC_000172	SORBI_3001G032000	CM000760.3:2434481-2436725	water	SRZ	OK	78.1322	92.994	0.25122	78.1322	92.994	0.25122	0.378447	0.70065	0.99907	no	XLOC_000172	XLOC_000172	SORBI_3001G032000	CM000760.3:2434481-2436725	water	SRS	OK	78.1322	33.4359	-1.22452	78.1322	33.4359	-1.22452	-1.801	0.0756	0.761758
XLOC_000173	XLOC_000173	SORBI_3001G032100	CM000760.3:2443608-2445280	SRS	SRZ	OK	18.6493	31.8225	0.770925	18.6493	31.8225	0.770926	1.06255	0.2893	0.99907	no	XLOC_000173	XLOC_000173	SORBI_3001G032100	CM000760.3:2443608-2445280	water	SRZ	OK	40.5543	31.8225	-0.349807	40.5543	31.8225	-0.349808	-0.500667	0.6157	0.99907	no	XLOC_000173	XLOC_000173	SORBI_3001G032100	CM000760.3:2443608-2445280	water	SRS	OK	40.5543	18.6493	-1.12073	40.5543	18.6493	-1.12073	-1.54005	0.1331	0.927004
XLOC_000174	XLOC_000174	SORBI_3001G032200	CM000760.3:2447433-2453413	SRS	SRZ	OK	25.8533	27.8159	0.105559	25.8533	27.8159	0.105561	0.155273	0.8744	0.99907	no	XLOC_000174	XLOC_000174	SORBI_3001G032200	CM000760.3:2447433-2453413	water	SRZ	OK	42.7501	27.8159	-0.62002	42.7501	27.8159	-0.620018	-0.922298	0.3405	0.99907	no	XLOC_000174	XLOC_000174	SORBI_3001G032200	CM000760.3:2447433-2453413	water	SRS	OK	42.7501	25.8533	-0.725578	42.7501	25.8533	-0.725579	-1.07544	0.268	0.99907
XLOC_000175	XLOC_000175	SORBI_3001G032300	CM000760.3:2457832-2460832	SRS	SRZ	OK	0.108729	1.88165	4.1132	0.108729	1.88165	4.11319	4.09171	0.00275	0.122388	no	XLOC_000175	XLOC_000175	SORBI_3001G032300	CM000760.3:2457832-2460832	water	SRZ	OK	0.0680101	1.88165	4.79011	0.0680101	1.88165	4.79011	4.64309	0.00685	0.209844	no	XLOC_000175	XLOC_000175	SORBI_3001G032300	CM000760.3:2457832-2460832	water	SRS	NOTEST	0.0680101	0.108729	0.676909	0.0680101	0.108729	0.676916	0	1	1
XLOC_000176	XLOC_000176	SORBI_3001G032400	CM000760.3:2465531-2468560	SRS	SRZ	OK	0.400843	0.752378	0.908419	0.400843	0.752378	0.90842	0.902601	0.38365	0.99907	no	XLOC_000176	XLOC_000176	SORBI_3001G032400	CM000760.3:2465531-2468560	water	SRZ	OK	0.31322	0.752378	1.26428	0.31322	0.752378	1.26428	1.24894	0.22745	0.99907	no	XLOC_000176	XLOC_000176	SORBI_3001G032400	CM000760.3:2465531-2468560	water	SRS	OK	0.31322	0.400843	0.35586	0.31322	0.400843	0.355861	0.346749	0.7369	0.99907
XLOC_000177	XLOC_000177	SORBI_3001G032550	CM000760.3:2475267-2485139	SRS	SRZ	OK	1.21788	0.824086	-0.563507	1.21788	0.824086	-0.563505	-0.114397	0.765	0.99907	no	XLOC_000177	XLOC_000177	SORBI_3001G032550	CM000760.3:2475267-2485139	water	SRZ	OK	1.25766	0.824086	-0.60988	1.25766	0.824086	-0.609875	-0.118403	0.7139	0.99907	no	XLOC_000177	XLOC_000177	SORBI_3001G032550	CM000760.3:2475267-2485139	water	SRS	OK	1.25766	1.21788	-0.0463728	1.25766	1.21788	-0.04637	-0.0103845	0.98255	0.999202
XLOC_000178	XLOC_000178	SORBI_3001G032850	CM000760.3:2475267-2485139	SRS	SRZ	OK	0.292957	0.564141	0.945366	0.292957	0.564141	0.945367	0.0402817	0.74145	0.99907	no	XLOC_000178	XLOC_000178	SORBI_3001G032850	CM000760.3:2475267-2485139	water	SRZ	OK	0.508479	0.564141	0.149868	0.508479	0.564141	0.149868	0.00714234	0.88945	0.99907	no	XLOC_000178	XLOC_000178	SORBI_3001G032850	CM000760.3:2475267-2485139	water	SRS	OK	0.508479	0.292957	-0.795498	0.508479	0.292957	-0.795499	-0.0317609	0.7491	0.99907
XLOC_000179	XLOC_000179	SORBI_3001G033100	CM000760.3:2489271-2503376	SRS	SRZ	OK	52.7575	39.5003	-0.417512	52.7575	39.5003	-0.417513	-0.489735	0.6077	0.99907	no	XLOC_000179	XLOC_000179	SORBI_3001G033100	CM000760.3:2489271-2503376	water	SRZ	OK	54.0287	39.5003	-0.451862	54.0287	39.5003	-0.451862	-0.535021	0.58145	0.99907	no	XLOC_000179	XLOC_000179	SORBI_3001G033100	CM000760.3:2489271-2503376	water	SRS	OK	54.0287	52.7575	-0.0343507	54.0287	52.7575	-0.0343498	-0.0444097	0.96185	0.99907
XLOC_000180	XLOC_000180	SORBI_3001G033300	CM000760.3:2523357-2527858	SRS	SRZ	OK	10.0394	1.67539	-2.5831	10.0394	1.67539	-2.5831	-2.86462	0.01085	0.283607	no	XLOC_000180	XLOC_000180	SORBI_3001G033300	CM000760.3:2523357-2527858	water	SRZ	OK	1.06837	1.67539	0.649089	1.06837	1.67539	0.649086	0.655672	0.5299	0.99907	no	XLOC_000180	XLOC_000180	SORBI_3001G033300	CM000760.3:2523357-2527858	water	SRS	OK	1.06837	10.0394	3.23219	1.06837	10.0394	3.23219	3.56002	0.00325	0.135708
XLOC_000181	XLOC_000181	SORBI_3001G033500	CM000760.3:2536854-2539617	SRS	SRZ	OK	6.7142	10.4993	0.645007	6.7142	10.4993	0.645006	0.821295	0.4069	0.99907	no	XLOC_000181	XLOC_000181	SORBI_3001G033500	CM000760.3:2536854-2539617	water	SRZ	OK	5.03625	10.4993	1.05987	5.03625	10.4993	1.05987	1.25987	0.20785	0.99907	no	XLOC_000181	XLOC_000181	SORBI_3001G033500	CM000760.3:2536854-2539617	water	SRS	OK	5.03625	6.7142	0.414865	5.03625	6.7142	0.414866	0.482398	0.6331	0.99907
XLOC_000182	XLOC_000182	SORBI_3001G033600	CM000760.3:2539883-2546023	SRS	SRZ	NOTEST	0.177972	0.113876	-0.644181	0.177972	0.113876	-0.644187	0	1	1	no	XLOC_000182	XLOC_000182	SORBI_3001G033600	CM000760.3:2539883-2546023	water	SRZ	NOTEST	0.13468	0.113876	-0.242072	0.13468	0.113876	-0.242072	0	1	1	no	XLOC_000182	XLOC_000182	SORBI_3001G033600	CM000760.3:2539883-2546023	water	SRS	NOTEST	0.13468	0.177972	0.402109	0.13468	0.177972	0.402115	0	1	1
XLOC_000183	XLOC_000183	SORBI_3001G033800	CM000760.3:2549244-2550321	SRS	SRZ	OK	1.10406	0.575673	-0.939495	1.10406	0.575673	-0.939497	-0.900599	0.3957	0.99907	no	XLOC_000183	XLOC_000183	SORBI_3001G033800	CM000760.3:2549244-2550321	water	SRZ	OK	1.35361	0.575673	-1.23349	1.35361	0.575673	-1.23349	-1.19094	0.2651	0.99907	no	XLOC_000183	XLOC_000183	SORBI_3001G033800	CM000760.3:2549244-2550321	water	SRS	OK	1.35361	1.10406	-0.293996	1.35361	1.10406	-0.293994	-0.290408	0.77755	0.99907
XLOC_000184	XLOC_000184	SORBI_3001G034100	CM000760.3:2587305-2590571	SRS	SRZ	OK	28.0888	30.743	0.130265	28.0888	30.743	0.130263	0.1863	0.85405	0.99907	no	XLOC_000184	XLOC_000184	SORBI_3001G034100	CM000760.3:2587305-2590571	water	SRZ	OK	13.1459	30.743	1.22565	13.1459	30.743	1.22565	1.68577	0.1016	0.856028	no	XLOC_000184	XLOC_000184	SORBI_3001G034100	CM000760.3:2587305-2590571	water	SRS	OK	13.1459	28.0888	1.09538	13.1459	28.0888	1.09538	1.50861	0.14225	0.949247
XLOC_000185	XLOC_000185	SORBI_3001G034200	CM000760.3:2592124-2595232	SRS	SRZ	NOTEST	0	0	0	1e-06	1e-06	0	0	1	1	no	XLOC_000185	XLOC_000185	SORBI_3001G034200	CM000760.3:2592124-2595232	water	SRZ	NOTEST	0	0	0	1e-06	1e-06	0	0	1	1	no	XLOC_000185	XLOC_000185	SORBI_3001G034200	CM000760.3:2592124-2595232	water	SRS	NOTEST	0	0	0	1e-06	1e-06	0	0	1	1
XLOC_000186	XLOC_000186	SORBI_3001G034500	CM000760.3:2620627-2626806	SRS	SRZ	OK	7.42001	7.90243	0.0908761	7.42001	7.90243	0.0908752	0.120487	0.90605	0.99907	no	XLOC_000186	XLOC_000186	SORBI_3001G034500	CM000760.3:2620627-2626806	water	SRZ	OK	4.83737	7.90243	0.708074	4.83737	7.90243	0.708073	0.910684	0.36585	0.99907	no	XLOC_000186	XLOC_000186	SORBI_3001G034500	CM000760.3:2620627-2626806	water	SRS	OK	4.83737	7.42001	0.617198	4.83737	7.42001	0.617198	0.79085	0.4232	0.99907
XLOC_000187	XLOC_000187	SORBI_3001G034600	CM000760.3:2628432-2631441	SRS	SRZ	OK	8.07232	8.58441	0.0887353	8.07232	8.58441	0.0887356	0.106302	0.9101	0.99907	no	XLOC_000187	XLOC_000187	SORBI_3001G034600	CM000760.3:2628432-2631441	water	SRZ	OK	7.13533	8.58441	0.266739	7.13533	8.58441	0.266739	0.311002	0.74735	0.99907	no	XLOC_000187	XLOC_000187	SORBI_3001G034600	CM000760.3:2628432-2631441	water	SRS	OK	7.13533	8.07232	0.178003	7.13533	8.07232	0.178003	0.206741	0.8335	0.99907
XLOC_000188	XLOC_000188	SORBI_3001G035300	CM000760.3:2659340-2660497	SRS	SRZ	NOTEST	0.0234271	0	#NAME?	0.0234271	1e-06	-14.5159	0	1	1	no	XLOC_000188	XLOC_000188	SORBI_3001G035300	CM000760.3:2659340-2660497	water	SRZ	NOTEST	0.0414174	0	#NAME?	0.0414174	1e-06	-15.3379	0	1	1	no	XLOC_000188	XLOC_000188	SORBI_3001G035300	CM000760.3:2659340-2660497	water	SRS	NOTEST	0.0414174	0.0234271	-0.822061	0.0414174	0.0234271	-0.822059	0	1	1
XLOC_000189	XLOC_000189	SORBI_3001G035450	CM000760.3:2664459-2665490	SRS	SRZ	OK	0.281013	0.351369	0.322353	0.281013	0.351369	0.32235	0.30685	0.74415	0.99907	no	XLOC_000189	XLOC_000189	SORBI_3001G035450	CM000760.3:2664459-2665490	water	SRZ	OK	0.14352	0.351369	1.29174	0.14352	0.351369	1.29174	1.17182	0.2692	0.99907	no	XLOC_000189	XLOC_000189	SORBI_3001G035450	CM000760.3:2664459-2665490	water	SRS	OK	0.14352	0.281013	0.969386	0.14352	0.281013	0.969385	0.871659	0.42655	0.99907
XLOC_000190	XLOC_000190	SORBI_3001G035500	CM000760.3:2668948-2672845	SRS	SRZ	OK	11.6133	23.9614	1.04493	11.6133	23.9614	1.04493	1.44089	0.14925	0.952633	no	XLOC_000190	XLOC_000190	SORBI_3001G035500	CM000760.3:2668948-2672845	water	SRZ	OK	10.9374	23.9614	1.13145	10.9374	23.9614	1.13144	1.45697	0.1421	0.949247	no	XLOC_000190	XLOC_000190	SORBI_3001G035500	CM000760.3:2668948-2672845	water	SRS	OK	10.9374	11.6133	0.0865189	10.9374	11.6133	0.0865082	0.113011	0.9034	0.99907
XLOC_000191	XLOC_000191	SORBI_3001G035600	CM000760.3:2674767-2676463	SRS	SRZ	OK	159.73	116.339	-0.4573	159.73	116.339	-0.4573	-0.688419	0.48285	0.99907	no	XLOC_000191	XLOC_000191	SORBI_3001G035600	CM000760.3:2674767-2676463	water	SRZ	OK	98.8294	116.339	0.235326	98.8294	116.339	0.235323	0.352855	0.7171	0.99907	no	XLOC_000191	XLOC_000191	SORBI_3001G035600	CM000760.3:2674767-2676463	water	SRS	OK	98.8294	159.73	0.692626	98.8294	159.73	0.692623	1.04328	0.29505	0.99907
XLOC_000192	XLOC_000192	SORBI_3001G035700	CM000760.3:2683962-2684554	SRS	SRZ	NOTEST	0.188597	0.125867	-0.58341	0.188597	0.125867	-0.583407	0	1	1	no	XLOC_000192	XLOC_000192	SORBI_3001G035700	CM000760.3:2683962-2684554	water	SRZ	NOTEST	0.131796	0.125867	-0.0664071	0.131796	0.125867	-0.0664065	0	1	1	no	XLOC_000192	XLOC_000192	SORBI_3001G035700	CM000760.3:2683962-2684554	water	SRS	NOTEST	0.131796	0.188597	0.517003	0.131796	0.188597	0.517	0	1	1
XLOC_000193	XLOC_000193	SORBI_3001G035800	CM000760.3:2685065-2687274	SRS	SRZ	OK	47.1554	17.7314	-1.41112	47.1554	17.7314	-1.41112	-1.97321	0.0496	0.637764	no	XLOC_000193	XLOC_000193	SORBI_3001G035800	CM000760.3:2685065-2687274	water	SRZ	OK	32.9528	17.7314	-0.894095	32.9528	17.7314	-0.894095	-1.23521	0.2238	0.99907	no	XLOC_000193	XLOC_000193	SORBI_3001G035800	CM000760.3:2685065-2687274	water	SRS	OK	32.9528	47.1554	0.517021	32.9528	47.1554	0.517022	0.754407	0.44385	0.99907
XLOC_000194	XLOC_000194	SORBI_3001G036050	CM000760.3:2695383-2704563	SRS	SRZ	OK	6.84683	5.86596	-0.223069	6.84683	5.86596	-0.223069	-0.300978	0.7561	0.99907	no	XLOC_000194	XLOC_000194	SORBI_3001G036050	CM000760.3:2695383-2704563	water	SRZ	OK	9.68036	5.86596	-0.722694	9.68036	5.86596	-0.722693	-0.986663	0.32885	0.99907	no	XLOC_000194	XLOC_000194	SORBI_3001G036050	CM000760.3:2695383-2704563	water	SRS	OK	9.68036	6.84683	-0.499624	9.68036	6.84683	-0.499625	-0.666927	0.5059	0.99907
XLOC_000195	XLOC_000195	SORBI_3001G036400	CM000760.3:2707858-2716150	SRS	SRZ	NOTEST	0.0970226	0.11905	0.295176	0.0970226	0.11905	0.295175	0	1	1	no	XLOC_000195	XLOC_000195	SORBI_3001G036400	CM000760.3:2707858-2716150	water	SRZ	NOTEST	0.0789447	0.11905	0.592654	0.0789447	0.11905	0.592653	0	1	1	no	XLOC_000195	XLOC_000195	SORBI_3001G036400	CM000760.3:2707858-2716150	water	SRS	NOTEST	0.0789447	0.0970226	0.297478	0.0789447	0.0970226	0.297478	0	1	1
XLOC_000196	XLOC_000196	SORBI_3001G036900	CM000760.3:2743596-2745712	SRS	SRZ	OK	53.7606	23.3619	-1.20239	53.7606	23.3619	-1.20239	-1.66493	0.09965	0.853082	no	XLOC_000196	XLOC_000196	SORBI_3001G036900	CM000760.3:2743596-2745712	water	SRZ	OK	29.4045	23.3619	-0.331881	29.4045	23.3619	-0.331879	-0.443085	0.65145	0.99907	no	XLOC_000196	XLOC_000196	SORBI_3001G036900	CM000760.3:2743596-2745712	water	SRS	OK	29.4045	53.7606	0.870512	29.4045	53.7606	0.870512	1.20781	0.2334	0.99907
XLOC_000197	XLOC_000197	SORBI_3001G037000	CM000760.3:2747322-2751063	SRS	SRZ	OK	16.182	24.0322	0.570573	16.182	24.0322	0.570579	0.739903	0.4589	0.99907	no	XLOC_000197	XLOC_000197	SORBI_3001G037000	CM000760.3:2747322-2751063	water	SRZ	OK	14.737	24.0322	0.705523	14.737	24.0322	0.705526	0.913269	0.3557	0.99907	no	XLOC_000197	XLOC_000197	SORBI_3001G037000	CM000760.3:2747322-2751063	water	SRS	OK	14.737	16.182	0.13495	14.737	16.182	0.134947	0.174863	0.86	0.99907
XLOC_000198	XLOC_000198	SORBI_3001G037100,SORBI_3001G037500	CM000760.3:2753562-2803370	SRS	SRZ	OK	30.116	24.436	-0.30152	30.116	24.436	-0.301522	-0.337208	0.736	0.99907	no	XLOC_000198	XLOC_000198	SORBI_3001G037100,SORBI_3001G037500	CM000760.3:2753562-2803370	water	SRZ	OK	46.8742	24.436	-0.939783	46.8742	24.436	-0.939786	-1.00888	0.31045	0.99907	no	XLOC_000198	XLOC_000198	SORBI_3001G037100,SORBI_3001G037500	CM000760.3:2753562-2803370	water	SRS	OK	46.8742	30.116	-0.638263	46.8742	30.116	-0.638264	-0.685067	0.47915	0.99907
XLOC_000199	XLOC_000199	SORBI_3001G037150	CM000760.3:2753562-2803370	SRS	SRZ	OK	0.416869	0.490508	0.234682	0.416869	0.490508	0.234683	0.013495	0.9145	0.99907	no	XLOC_000199	XLOC_000199	SORBI_3001G037150	CM000760.3:2753562-2803370	water	SRZ	OK	0.470625	0.490508	0.0596988	0.470625	0.490508	0.0596987	0.00349771	0.96295	0.99907	no	XLOC_000199	XLOC_000199	SORBI_3001G037150	CM000760.3:2753562-2803370	water	SRS	OK	0.470625	0.416869	-0.174983	0.470625	0.416869	-0.174984	-0.00981772	0.9351	0.99907
XLOC_000200	XLOC_000200	SORBI_3001G037200	CM000760.3:2753562-2803370	SRS	SRZ	OK	0.297909	0	#NAME?	0.297909	1e-06	-18.1845	#NAME?	0.1345	0.931866	no	XLOC_000200	XLOC_000200	SORBI_3001G037200	CM000760.3:2753562-2803370	water	SRZ	NOTEST	0.173954	0	#NAME?	0.173954	1e-06	-17.4083	0	1	1	no	XLOC_000200	XLOC_000200	SORBI_3001G037200	CM000760.3:2753562-2803370	water	SRS	OK	0.173954	0.297909	0.776163	0.173954	0.297909	0.776166	0.0113077	0.62575	0.99907
XLOC_000201	XLOC_000201	SORBI_3001G037300	CM000760.3:2753562-2803370	SRS	SRZ	NOTEST	0.136532	0.130314	-0.0672473	0.136532	0.130314	-0.067247	0	1	1	no	XLOC_000201	XLOC_000201	SORBI_3001G037300	CM000760.3:2753562-2803370	water	SRZ	NOTEST	0.0893141	0.130314	0.545026	0.0893141	0.130314	0.545032	0	1	1	no	XLOC_000201	XLOC_000201	SORBI_3001G037300	CM000760.3:2753562-2803370	water	SRS	NOTEST	0.0893141	0.136532	0.612274	0.0893141	0.136532	0.612279	0	1	1
XLOC_000202	XLOC_000202	SORBI_3001G037400	CM000760.3:2753562-2803370	SRS	SRZ	OK	0.793074	0.68008	-0.22175	0.793074	0.68008	-0.221751	-0.0306777	0.9275	0.99907	no	XLOC_000202	XLOC_000202	SORBI_3001G037400	CM000760.3:2753562-2803370	water	SRZ	OK	0.355053	0.68008	0.937672	0.355053	0.68008	0.93767	0.106499	0.72625	0.99907	no	XLOC_000202	XLOC_000202	SORBI_3001G037400	CM000760.3:2753562-2803370	water	SRS	OK	0.355053	0.793074	1.15942	0.355053	0.793074	1.15942	0.135127	0.676	0.99907
XLOC_000203	XLOC_000203	SORBI_3001G037700	CM000760.3:2814730-2816302	SRS	SRZ	NOTEST	0	0	0	1e-06	1e-06	0	0	1	1	no	XLOC_000203	XLOC_000203	SORBI_3001G037700	CM000760.3:2814730-2816302	water	SRZ	NOTEST	0	0	0	1e-06	1e-06	0	0	1	1	no	XLOC_000203	XLOC_000203	SORBI_3001G037700	CM000760.3:2814730-2816302	water	SRS	NOTEST	0	0	0	1e-06	1e-06	0	0	1	1
XLOC_000204	XLOC_000204	SORBI_3001G038050	CM000760.3:2829206-2829491	SRS	SRZ	OK	9.71774	3.83531	-1.34128	9.71774	3.83531	-1.34128	-0.984119	0.345	0.99907	no	XLOC_000204	XLOC_000204	SORBI_3001G038050	CM000760.3:2829206-2829491	water	SRZ	OK	2.29198	3.83531	0.742747	2.29198	3.83531	0.742749	0.384545	0.62975	0.99907	no	XLOC_000204	XLOC_000204	SORBI_3001G038050	CM000760.3:2829206-2829491	water	SRS	OK	2.29198	9.71774	2.08402	2.29198	9.71774	2.08403	1.13894	0.29615	0.99907
XLOC_000205	XLOC_000205	SORBI_3001G038200	CM000760.3:2839248-2843814	SRS	SRZ	OK	28.5204	17.7095	-0.687468	28.5204	17.7095	-0.687471	-0.995536	0.30585	0.99907	no	XLOC_000205	XLOC_000205	SORBI_3001G038200	CM000760.3:2839248-2843814	water	SRZ	OK	13.8814	17.7095	0.351372	13.8814	17.7095	0.35137	0.494793	0.60615	0.99907	no	XLOC_000205	XLOC_000205	SORBI_3001G038200	CM000760.3:2839248-2843814	water	SRS	OK	13.8814	28.5204	1.03884	13.8814	28.5204	1.03884	1.4884	0.1195	0.89644
XLOC_000206	XLOC_000206	SORBI_3001G038300	CM000760.3:2851084-2854638	SRS	SRZ	OK	4.9608	2.63683	-0.91177	4.9608	2.63683	-0.911768	-0.99952	0.3099	0.99907	no	XLOC_000206	XLOC_000206	SORBI_3001G038300	CM000760.3:2851084-2854638	water	SRZ	OK	2.66553	2.63683	-0.0156201	2.66553	2.63683	-0.0156179	-0.0173449	0.98615	0.999202	no	XLOC_000206	XLOC_000206	SORBI_3001G038300	CM000760.3:2851084-2854638	water	SRS	OK	2.66553	4.9608	0.89615	2.66553	4.9608	0.89615	0.995608	0.3314	0.99907
XLOC_000207	XLOC_000207	SORBI_3001G038400	CM000760.3:2858258-2861478	SRS	SRZ	NOTEST	0.0219677	0	#NAME?	0.0219677	1e-06	-14.4231	0	1	1	no	XLOC_000207	XLOC_000207	SORBI_3001G038400	CM000760.3:2858258-2861478	water	SRZ	NOTEST	0.0883774	0	#NAME?	0.0883774	1e-06	-16.4314	0	1	1	no	XLOC_000207	XLOC_000207	SORBI_3001G038400	CM000760.3:2858258-2861478	water	SRS	NOTEST	0.0883774	0.0219677	-2.0083	0.0883774	0.0219677	-2.00829	0	1	1
XLOC_000208	XLOC_000208	SORBI_3001G038450	CM000760.3:2875945-2878341	SRS	SRZ	NOTEST	0	0	0	1e-06	1e-06	0	0	1	1	no	XLOC_000208	XLOC_000208	SORBI_3001G038450	CM000760.3:2875945-2878341	water	SRZ	NOTEST	0	0	0	1e-06	1e-06	0	0	1	1	no	XLOC_000208	XLOC_000208	SORBI_3001G038450	CM000760.3:2875945-2878341	water	SRS	NOTEST	0	0	0	1e-06	1e-06	0	0	1	1
XLOC_000209	XLOC_000209	SORBI_3001G038601	CM000760.3:2891570-2892074	SRS	SRZ	NOTEST	0.100179	0	#NAME?	0.100179	1e-06	-16.6122	0	1	1	no	XLOC_000209	XLOC_000209	SORBI_3001G038601	CM000760.3:2891570-2892074	water	SRZ	NOTEST	0	0	0	1e-06	1e-06	0	0	1	1	no	XLOC_000209	XLOC_000209	SORBI_3001G038601	CM000760.3:2891570-2892074	water	SRS	NOTEST	0	0.100179	inf	1e-06	0.100179	16.6122	0	1	1
XLOC_000210	XLOC_000210	SORBI_3001G038700	CM000760.3:2898758-2910005	SRS	SRZ	OK	3.3822	1.21089	-1.4819	3.3822	1.21089	-1.48189	-0.395859	0.58865	0.99907	no	XLOC_000210	XLOC_000210	SORBI_3001G038700	CM000760.3:2898758-2910005	water	SRZ	OK	5.2539	1.21089	-2.11732	5.2539	1.21089	-2.11732	-0.60442	0.22555	0.99907	no	XLOC_000210	XLOC_000210	SORBI_3001G038700	CM000760.3:2898758-2910005	water	SRS	OK	5.2539	3.3822	-0.635426	5.2539	3.3822	-0.635427	-0.276016	0.7647	0.99907
XLOC_000211	XLOC_000211	SORBI_3001G038900	CM000760.3:2913499-2915031	SRS	SRZ	OK	2.60802	23.0344	3.14276	2.60802	23.0344	3.14276	3.58375	0.0027	0.120677	no	XLOC_000211	XLOC_000211	SORBI_3001G038900	CM000760.3:2913499-2915031	water	SRZ	OK	1.11597	23.0344	4.36741	1.11597	23.0344	4.36742	4.92137	0.0004	0.0397995	yes	XLOC_000211	XLOC_000211	SORBI_3001G038900	CM000760.3:2913499-2915031	water	SRS	OK	1.11597	2.60802	1.22465	1.11597	2.60802	1.22466	1.22883	0.24185	0.99907
XLOC_000212	XLOC_000212	SORBI_3001G039000	CM000760.3:2916373-2920126	SRS	SRZ	NOTEST	0.0916254	0.180352	0.976993	0.0916254	0.180352	0.976996	0	1	1	no	XLOC_000212	XLOC_000212	SORBI_3001G039000	CM000760.3:2916373-2920126	water	SRZ	NOTEST	0	0.180352	inf	1e-06	0.180352	17.4605	0	1	1	no	XLOC_000212	XLOC_000212	SORBI_3001G039000	CM000760.3:2916373-2920126	water	SRS	NOTEST	0	0.0916254	inf	1e-06	0.0916254	16.4835	0	1	1
XLOC_000213	XLOC_000213	SORBI_3001G039300	CM000760.3:2932597-2937249	SRS	SRZ	OK	2.33196	1.28889	-0.855417	2.33196	1.28889	-0.855414	-0.979764	0.30355	0.99907	no	XLOC_000213	XLOC_000213	SORBI_3001G039300	CM000760.3:2932597-2937249	water	SRZ	OK	1.59362	1.28889	-0.30618	1.59362	1.28889	-0.306179	-0.340325	0.72945	0.99907	no	XLOC_000213	XLOC_000213	SORBI_3001G039300	CM000760.3:2932597-2937249	water	SRS	OK	1.59362	2.33196	0.549236	1.59362	2.33196	0.549235	0.633251	0.5091	0.99907
XLOC_000214	XLOC_000214	SORBI_3001G039500	CM000760.3:2947142-2951769	SRS	SRZ	OK	12.8777	19.5046	0.598944	12.8777	19.5046	0.598939	0.844173	0.3791	0.99907	no	XLOC_000214	XLOC_000214	SORBI_3001G039500	CM000760.3:2947142-2951769	water	SRZ	OK	9.86411	19.5046	0.983555	9.86411	19.5046	0.983554	1.36432	0.1791	0.98344	no	XLOC_000214	XLOC_000214	SORBI_3001G039500	CM000760.3:2947142-2951769	water	SRS	OK	9.86411	12.8777	0.384611	9.86411	12.8777	0.384614	0.524126	0.58685	0.99907
XLOC_000215	XLOC_000215	SORBI_3001G039600	CM000760.3:2951769-2955625	SRS	SRZ	OK	6.71969	8.96126	0.415306	6.71969	8.96126	0.415307	0.503419	0.5997	0.99907	no	XLOC_000215	XLOC_000215	SORBI_3001G039600	CM000760.3:2951769-2955625	water	SRZ	OK	10.2572	8.96126	-0.19487	10.2572	8.96126	-0.194863	-0.239226	0.8093	0.99907	no	XLOC_000215	XLOC_000215	SORBI_3001G039600	CM000760.3:2951769-2955625	water	SRS	OK	10.2572	6.71969	-0.610176	10.2572	6.71969	-0.61017	-0.735154	0.4475	0.99907
XLOC_000216	XLOC_000216	SORBI_3001G039700	CM000760.3:2956197-2959307	SRS	SRZ	OK	20.655	20.0839	-0.0404563	20.655	20.0839	-0.0404516	-0.0582365	0.9573	0.99907	no	XLOC_000216	XLOC_000216	SORBI_3001G039700	CM000760.3:2956197-2959307	water	SRZ	OK	19.5483	20.0839	0.0389927	19.5483	20.0839	0.0389963	0.0558118	0.9577	0.99907	no	XLOC_000216	XLOC_000216	SORBI_3001G039700	CM000760.3:2956197-2959307	water	SRS	OK	19.5483	20.655	0.079449	19.5483	20.655	0.0794479	0.113801	0.909	0.99907
XLOC_000217	XLOC_000217	SORBI_3001G039800	CM000760.3:2963338-2970669	SRS	SRZ	OK	20.9269	17.595	-0.250197	20.9269	17.595	-0.250193	-0.212535	0.848	0.99907	no	XLOC_000217	XLOC_000217	SORBI_3001G039800	CM000760.3:2963338-2970669	water	SRZ	OK	23.154	17.595	-0.396102	23.154	17.595	-0.396096	-0.35231	0.72745	0.99907	no	XLOC_000217	XLOC_000217	SORBI_3001G039800	CM000760.3:2963338-2970669	water	SRS	OK	23.154	20.9269	-0.145905	23.154	20.9269	-0.145903	-0.142829	0.8859	0.99907
XLOC_000218	XLOC_000218	SORBI_3001G040100	CM000760.3:2981543-2987118	SRS	SRZ	OK	72.4113	90.2793	0.318181	72.4113	90.2793	0.31818	0.481289	0.63265	0.99907	no	XLOC_000218	XLOC_000218	SORBI_3001G040100	CM000760.3:2981543-2987118	water	SRZ	OK	18.5423	90.2793	2.28358	18.5423	90.2793	2.28358	3.37321	0.00265	0.119614	no	XLOC_000218	XLOC_000218	SORBI_3001G040100	CM000760.3:2981543-2987118	water	SRS	OK	18.5423	72.4113	1.9654	18.5423	72.4113	1.96539	2.90436	0.0074	0.220227
XLOC_000219	XLOC_000219	SORBI_3001G040600	CM000760.3:3025064-3039737	SRS	SRZ	OK	6.08911	2.49102	-1.2895	6.08911	2.49102	-1.28949	-1.02498	0.34955	0.99907	no	XLOC_000219	XLOC_000219	SORBI_3001G040600	CM000760.3:3025064-3039737	water	SRZ	OK	9.50298	2.49102	-1.93165	9.50298	2.49102	-1.93164	-1.42273	0.3027	0.99907	no	XLOC_000219	XLOC_000219	SORBI_3001G040600	CM000760.3:3025064-3039737	water	SRS	OK	9.50298	6.08911	-0.642149	9.50298	6.08911	-0.642149	-0.549332	0.61155	0.99907
XLOC_000220	XLOC_000220	SORBI_3001G040900	CM000760.3:3040097-3051916	SRS	SRZ	NOTEST	0	0.0204866	inf	1e-06	0.0204866	14.3224	0	1	1	no	XLOC_000220	XLOC_000220	SORBI_3001G040900	CM000760.3:3040097-3051916	water	SRZ	NOTEST	0	0.0204866	inf	1e-06	0.0204866	14.3224	0	1	1	no	XLOC_000220	XLOC_000220	SORBI_3001G040900	CM000760.3:3040097-3051916	water	SRS	NOTEST	0	0	0	1e-06	1e-06	0	0	1	1
XLOC_000221	XLOC_000221	SORBI_3001G041000	CM000760.3:3053757-3055583	SRS	SRZ	OK	41.0132	28.3897	-0.530718	41.0132	28.3897	-0.530721	-0.700859	0.47445	0.99907	no	XLOC_000221	XLOC_000221	SORBI_3001G041000	CM000760.3:3053757-3055583	water	SRZ	OK	31.579	28.3897	-0.153595	31.579	28.3897	-0.153598	-0.2002	0.8295	0.99907	no	XLOC_000221	XLOC_000221	SORBI_3001G041000	CM000760.3:3053757-3055583	water	SRS	OK	31.579	41.0132	0.377123	31.579	41.0132	0.377123	0.501449	0.6062	0.99907
XLOC_000222	XLOC_000222	SORBI_3001G041200	CM000760.3:3057448-3061041	SRS	SRZ	OK	5.3845	6.40151	0.249599	5.3845	6.40151	0.2496	0.287678	0.76955	0.99907	no	XLOC_000222	XLOC_000222	SORBI_3001G041200	CM000760.3:3057448-3061041	water	SRZ	OK	4.31941	6.40151	0.567576	4.31941	6.40151	0.567578	0.665751	0.4978	0.99907	no	XLOC_000222	XLOC_000222	SORBI_3001G041200	CM000760.3:3057448-3061041	water	SRS	OK	4.31941	5.3845	0.317977	4.31941	5.3845	0.317978	0.354581	0.7264	0.99907
XLOC_000223	XLOC_000223	SORBI_3001G041300	CM000760.3:3061372-3062553	SRS	SRZ	NOTEST	0	0.0708799	inf	1e-06	0.0708799	16.1131	0	1	1	no	XLOC_000223	XLOC_000223	SORBI_3001G041300	CM000760.3:3061372-3062553	water	SRZ	NOTEST	0	0.0708799	inf	1e-06	0.0708799	16.1131	0	1	1	no	XLOC_000223	XLOC_000223	SORBI_3001G041300	CM000760.3:3061372-3062553	water	SRS	NOTEST	0	0	0	1e-06	1e-06	0	0	1	1
XLOC_000224	XLOC_000224	SORBI_3001G041400	CM000760.3:3076814-3081156	SRS	SRZ	OK	4.96424	3.99352	-0.313914	4.96424	3.99352	-0.313912	-0.39653	0.68985	0.99907	no	XLOC_000224	XLOC_000224	SORBI_3001G041400	CM000760.3:3076814-3081156	water	SRZ	OK	6.70649	3.99352	-0.747897	6.70649	3.99352	-0.747897	-0.954944	0.34815	0.99907	no	XLOC_000224	XLOC_000224	SORBI_3001G041400	CM000760.3:3076814-3081156	water	SRS	OK	6.70649	4.96424	-0.433983	6.70649	4.96424	-0.433985	-0.574945	0.5593	0.99907
XLOC_000225	XLOC_000225	SORBI_3001G041450	CM000760.3:3082375-3082885	SRS	SRZ	NOTEST	0	0	0	1e-06	1e-06	0	0	1	1	no	XLOC_000225	XLOC_000225	SORBI_3001G041450	CM000760.3:3082375-3082885	water	SRZ	NOTEST	0	0	0	1e-06	1e-06	0	0	1	1	no	XLOC_000225	XLOC_000225	SORBI_3001G041450	CM000760.3:3082375-3082885	water	SRS	NOTEST	0	0	0	1e-06	1e-06	0	0	1	1
XLOC_000226	XLOC_000226	SORBI_3001G041900	CM000760.3:3125809-3130080	SRS	SRZ	OK	3.79174	3.06001	-0.309324	3.79174	3.06001	-0.309324	-0.380334	0.6952	0.99907	no	XLOC_000226	XLOC_000226	SORBI_3001G041900	CM000760.3:3125809-3130080	water	SRZ	OK	4.69984	3.06001	-0.619075	4.69984	3.06001	-0.619075	-0.768072	0.4408	0.99907	no	XLOC_000226	XLOC_000226	SORBI_3001G041900	CM000760.3:3125809-3130080	water	SRS	OK	4.69984	3.79174	-0.309751	4.69984	3.79174	-0.309752	-0.402816	0.68205	0.99907
XLOC_000227	XLOC_000227	SORBI_3001G042200	CM000760.3:3142617-3149897	SRS	SRZ	OK	37.0384	45.8138	0.306761	37.0384	45.8138	0.30676	0.462671	0.6373	0.99907	no	XLOC_000227	XLOC_000227	SORBI_3001G042200	CM000760.3:3142617-3149897	water	SRZ	OK	27.7105	45.8138	0.72535	27.7105	45.8138	0.725349	1.0913	0.2583	0.99907	no	XLOC_000227	XLOC_000227	SORBI_3001G042200	CM000760.3:3142617-3149897	water	SRS	OK	27.7105	37.0384	0.418589	27.7105	37.0384	0.418589	0.626844	0.5137	0.99907
XLOC_000228	XLOC_000228	SORBI_3001G042500	CM000760.3:3160537-3161847	SRS	SRZ	OK	3.00075	6.0967	1.0227	3.00075	6.0967	1.02271	1.08097	0.29405	0.99907	no	XLOC_000228	XLOC_000228	SORBI_3001G042500	CM000760.3:3160537-3161847	water	SRZ	OK	4.27463	6.0967	0.51223	4.27463	6.0967	0.512229	0.57116	0.56085	0.99907	no	XLOC_000228	XLOC_000228	SORBI_3001G042500	CM000760.3:3160537-3161847	water	SRS	OK	4.27463	3.00075	-0.510475	4.27463	3.00075	-0.510476	-0.535221	0.59135	0.99907
XLOC_000229	XLOC_000229	SORBI_3001G042700	CM000760.3:3173785-3177467	SRS	SRZ	NOTEST	0.0207291	0.0307438	0.568636	0.0207291	0.0307438	0.568638	0	1	1	no	XLOC_000229	XLOC_000229	SORBI_3001G042700	CM000760.3:3173785-3177467	water	SRZ	NOTEST	0.0119626	0.0307438	1.36176	0.0119626	0.0307438	1.36176	0	1	1	no	XLOC_000229	XLOC_000229	SORBI_3001G042700	CM000760.3:3173785-3177467	water	SRS	NOTEST	0.0119626	0.0207291	0.793128	0.0119626	0.0207291	0.793126	0	1	1
XLOC_000230	XLOC_000230	SORBI_3001G042800	CM000760.3:3184901-3189132	SRS	SRZ	OK	47.0327	37.345	-0.332749	47.0327	37.345	-0.332749	-0.47301	0.62295	0.99907	no	XLOC_000230	XLOC_000230	SORBI_3001G042800	CM000760.3:3184901-3189132	water	SRZ	OK	74.8517	37.345	-1.00312	74.8517	37.345	-1.00312	-1.45972	0.13635	0.937657	no	XLOC_000230	XLOC_000230	SORBI_3001G042800	CM000760.3:3184901-3189132	water	SRS	OK	74.8517	47.0327	-0.670371	74.8517	47.0327	-0.670371	-0.974769	0.3231	0.99907
XLOC_000231	XLOC_000231	SORBI_3001G043100	CM000760.3:3227561-3236668	SRS	SRZ	OK	11.2361	10.549	-0.0910317	11.2361	10.549	-0.0910351	-0.12467	0.89915	0.99907	no	XLOC_000231	XLOC_000231	SORBI_3001G043100	CM000760.3:3227561-3236668	water	SRZ	OK	13.4891	10.549	-0.354688	13.4891	10.549	-0.354688	-0.495624	0.60325	0.99907	no	XLOC_000231	XLOC_000231	SORBI_3001G043100	CM000760.3:3227561-3236668	water	SRS	OK	13.4891	11.2361	-0.263656	13.4891	11.2361	-0.263653	-0.368261	0.7084	0.99907
XLOC_000232	XLOC_000232	SORBI_3001G043200	CM000760.3:3240294-3243928	SRS	SRZ	OK	0.772752	0.797016	0.0446023	0.772752	0.797016	0.0446032	0.0444571	0.96435	0.99907	no	XLOC_000232	XLOC_000232	SORBI_3001G043200	CM000760.3:3240294-3243928	water	SRZ	OK	0.657557	0.797016	0.277493	0.657557	0.797016	0.277493	0.277995	0.7858	0.99907	no	XLOC_000232	XLOC_000232	SORBI_3001G043200	CM000760.3:3240294-3243928	water	SRS	OK	0.657557	0.772752	0.232891	0.657557	0.772752	0.23289	0.233351	0.8221	0.99907
XLOC_000233	XLOC_000233	SORBI_3001G043300	CM000760.3:3245582-3248730	SRS	SRZ	NOTEST	0.0582161	0.0187917	-1.63132	0.0582161	0.0187917	-1.63132	0	1	1	no	XLOC_000233	XLOC_000233	SORBI_3001G043300	CM000760.3:3245582-3248730	water	SRZ	NOTEST	0.0264362	0.0187917	-0.492416	0.0264362	0.0187917	-0.492419	0	1	1	no	XLOC_000233	XLOC_000233	SORBI_3001G043300	CM000760.3:3245582-3248730	water	SRS	NOTEST	0.0264362	0.0582161	1.1389	0.0264362	0.0582161	1.1389	0	1	1
XLOC_000234	XLOC_000234	SORBI_3001G043601	CM000760.3:3266838-3271648	SRS	SRZ	OK	2.92878	2.59504	-0.17454	2.92878	2.59504	-0.174543	-0.183402	0.8596	0.99907	no	XLOC_000234	XLOC_000234	SORBI_3001G043601	CM000760.3:3266838-3271648	water	SRZ	OK	4.98773	2.59504	-0.942624	4.98773	2.59504	-0.942627	-1.01494	0.3235	0.99907	no	XLOC_000234	XLOC_000234	SORBI_3001G043601	CM000760.3:3266838-3271648	water	SRS	OK	4.98773	2.92878	-0.768085	4.98773	2.92878	-0.768084	-0.833348	0.4297	0.99907
XLOC_000235	XLOC_000235	SORBI_3001G043700	CM000760.3:3272515-3280274	SRS	SRZ	OK	0.80865	0.324181	-1.31871	0.80865	0.324181	-1.31872	-1.41116	0.17935	0.984242	no	XLOC_000235	XLOC_000235	SORBI_3001G043700	CM000760.3:3272515-3280274	water	SRZ	OK	0.397526	0.324181	-0.294247	0.397526	0.324181	-0.29425	-0.297959	0.77315	0.99907	no	XLOC_000235	XLOC_000235	SORBI_3001G043700	CM000760.3:3272515-3280274	water	SRS	OK	0.397526	0.80865	1.02447	0.397526	0.80865	1.02447	1.09228	0.2877	0.99907
XLOC_000236	XLOC_000236	SORBI_3001G043800	CM000760.3:3280533-3286055	SRS	SRZ	OK	42.6377	35.5814	-0.261005	42.6377	35.5814	-0.261006	-0.389716	0.69	0.99907	no	XLOC_000236	XLOC_000236	SORBI_3001G043800	CM000760.3:3280533-3286055	water	SRZ	OK	50.4565	35.5814	-0.503916	50.4565	35.5814	-0.503917	-0.753762	0.44685	0.99907	no	XLOC_000236	XLOC_000236	SORBI_3001G043800	CM000760.3:3280533-3286055	water	SRS	OK	50.4565	42.6377	-0.242911	50.4565	42.6377	-0.242911	-0.364677	0.7058	0.99907
XLOC_000237	XLOC_000237	SORBI_3001G044100	CM000760.3:3297527-3300348	SRS	SRZ	NOTEST	0.0165368	0.0324038	0.970483	0.0165368	0.0324038	0.970483	0	1	1	no	XLOC_000237	XLOC_000237	SORBI_3001G044100	CM000760.3:3297527-3300348	water	SRZ	NOTEST	0.0280028	0.0324038	0.210593	0.0280028	0.0324038	0.210592	0	1	1	no	XLOC_000237	XLOC_000237	SORBI_3001G044100	CM000760.3:3297527-3300348	water	SRS	NOTEST	0.0280028	0.0165368	-0.75989	0.0280028	0.0165368	-0.759891	0	1	1
XLOC_000238	XLOC_000238	SORBI_3001G044200	CM000760.3:3301570-3302482	SRS	SRZ	OK	0.364232	0.448429	0.300022	0.364232	0.448429	0.300022	0.278196	0.7779	0.99907	no	XLOC_000238	XLOC_000238	SORBI_3001G044200	CM000760.3:3301570-3302482	water	SRZ	OK	0.646334	0.448429	-0.5274	0.646334	0.448429	-0.5274	-0.49032	0.6333	0.99907	no	XLOC_000238	XLOC_000238	SORBI_3001G044200	CM000760.3:3301570-3302482	water	SRS	OK	0.646334	0.364232	-0.827421	0.646334	0.364232	-0.827422	-0.760237	0.4693	0.99907
XLOC_000239	XLOC_000239	SORBI_3001G044400	CM000760.3:3309272-3316818	SRS	SRZ	OK	1.03082	0.684744	-0.590156	1.03082	0.684744	-0.590156	-0.186455	0.7583	0.99907	no	XLOC_000239	XLOC_000239	SORBI_3001G044400	CM000760.3:3309272-3316818	water	SRZ	OK	0.122082	0.684744	2.48771	0.122082	0.684744	2.48771	0.59733	0.54975	0.99907	no	XLOC_000239	XLOC_000239	SORBI_3001G044400	CM000760.3:3309272-3316818	water	SRS	OK	0.122082	1.03082	3.07787	0.122082	1.03082	3.07787	0.908195	0.29635	0.99907
XLOC_000240	XLOC_000240	SORBI_3001G044500	CM000760.3:3309272-3316818	SRS	SRZ	OK	1.76891	6.72566	1.92682	1.76891	6.72566	1.92682	2.1394	0.033	0.521544	no	XLOC_000240	XLOC_000240	SORBI_3001G044500	CM000760.3:3309272-3316818	water	SRZ	OK	1.39828	6.72566	2.26603	1.39828	6.72566	2.26602	2.41943	0.02705	0.469021	no	XLOC_000240	XLOC_000240	SORBI_3001G044500	CM000760.3:3309272-3316818	water	SRS	OK	1.39828	1.76891	0.339212	1.39828	1.76891	0.339207	0.332282	0.72935	0.99907
XLOC_000241	XLOC_000241	SORBI_3001G044600	CM000760.3:3316947-3320903	SRS	SRZ	OK	2.39324	1.5925	-0.587677	2.39324	1.5925	-0.587672	-0.624115	0.5296	0.99907	no	XLOC_000241	XLOC_000241	SORBI_3001G044600	CM000760.3:3316947-3320903	water	SRZ	OK	3.83095	1.5925	-1.26641	3.83095	1.5925	-1.26641	-1.3902	0.17415	0.978328	no	XLOC_000241	XLOC_000241	SORBI_3001G044600	CM000760.3:3316947-3320903	water	SRS	OK	3.83095	2.39324	-0.678735	3.83095	2.39324	-0.678737	-0.751941	0.45795	0.99907
XLOC_000242	XLOC_000242	SORBI_3001G044700	CM000760.3:3324800-3325349	SRS	SRZ	OK	0.0913661	0.279527	1.61326	0.0913661	0.279527	1.61326	0.793058	0.3246	0.99907	no	XLOC_000242	XLOC_000242	SORBI_3001G044700	CM000760.3:3324800-3325349	water	SRZ	OK	0.142511	0.279527	0.971913	0.142511	0.279527	0.971914	0.640209	0.60735	0.99907	no	XLOC_000242	XLOC_000242	SORBI_3001G044700	CM000760.3:3324800-3325349	water	SRS	NOTEST	0.142511	0.0913661	-0.641342	0.142511	0.0913661	-0.641342	0	1	1
XLOC_000243	XLOC_000243	SORBI_3001G045100	CM000760.3:3354033-3356042	SRS	SRZ	NOTEST	0.0167838	0.0491732	1.5508	0.0167838	0.0491732	1.5508	0	1	1	no	XLOC_000243	XLOC_000243	SORBI_3001G045100	CM000760.3:3354033-3356042	water	SRZ	NOTEST	0.00909458	0.0491732	2.43479	0.00909458	0.0491732	2.43479	0	1	1	no	XLOC_000243	XLOC_000243	SORBI_3001G045100	CM000760.3:3354033-3356042	water	SRS	NOTEST	0.00909458	0.0167838	0.883991	0.00909458	0.0167838	0.88399	0	1	1
XLOC_000244	XLOC_000244	SORBI_3001G045300	CM000760.3:3358931-3363103	SRS	SRZ	NOTEST	0.0541536	0.0881444	0.702814	0.0541536	0.0881444	0.702812	0	1	1	no	XLOC_000244	XLOC_000244	SORBI_3001G045300	CM000760.3:3358931-3363103	water	SRZ	NOTEST	0.0370911	0.0881444	1.2488	0.0370911	0.0881444	1.2488	0	1	1	no	XLOC_000244	XLOC_000244	SORBI_3001G045300	CM000760.3:3358931-3363103	water	SRS	NOTEST	0.0370911	0.0541536	0.545983	0.0370911	0.0541536	0.545984	0	1	1
XLOC_000245	XLOC_000245	SORBI_3001G045500	CM000760.3:3365369-3367153	SRS	SRZ	NOTEST	0.0149367	0.090258	2.59519	0.0149367	0.090258	2.59519	0	1	1	no	XLOC_000245	XLOC_000245	SORBI_3001G045500	CM000760.3:3365369-3367153	water	SRZ	NOTEST	0.00828546	0.090258	3.4454	0.00828546	0.090258	3.4454	0	1	1	no	XLOC_000245	XLOC_000245	SORBI_3001G045500	CM000760.3:3365369-3367153	water	SRS	NOTEST	0.00828546	0.0149367	0.850212	0.00828546	0.0149367	0.850208	0	1	1
XLOC_000246	XLOC_000246	SORBI_3001G045600	CM000760.3:3374225-3376430	SRS	SRZ	OK	197.355	167.123	-0.239889	197.355	167.123	-0.239883	-0.362988	0.7128	0.99907	no	XLOC_000246	XLOC_000246	SORBI_3001G045600	CM000760.3:3374225-3376430	water	SRZ	OK	146.733	167.123	0.187711	146.733	167.123	0.187717	0.284159	0.7716	0.99907	no	XLOC_000246	XLOC_000246	SORBI_3001G045600	CM000760.3:3374225-3376430	water	SRS	OK	146.733	197.355	0.4276	146.733	197.355	0.4276	0.647299	0.5142	0.99907
XLOC_000247	XLOC_000247	SORBI_3001G045700	CM000760.3:3380802-3386682	SRS	SRZ	OK	10.913	15.2373	0.48156	10.913	15.2373	0.48156	0.702194	0.472	0.99907	no	XLOC_000247	XLOC_000247	SORBI_3001G045700	CM000760.3:3380802-3386682	water	SRZ	OK	9.51203	15.2373	0.679782	9.51203	15.2373	0.679782	0.987818	0.31225	0.99907	no	XLOC_000247	XLOC_000247	SORBI_3001G045700	CM000760.3:3380802-3386682	water	SRS	OK	9.51203	10.913	0.198222	9.51203	10.913	0.198223	0.284455	0.7761	0.99907
XLOC_000248	XLOC_000248	SORBI_3001G045900	CM000760.3:3396427-3397928	SRS	SRZ	NOTEST	0.0193458	0.0192532	-0.00692731	0.0193458	0.0192532	-0.00692214	0	1	1	no	XLOC_000248	XLOC_000248	SORBI_3001G045900	CM000760.3:3396427-3397928	water	SRZ	NOTEST	0	0.0192532	inf	1e-06	0.0192532	14.2328	0	1	1	no	XLOC_000248	XLOC_000248	SORBI_3001G045900	CM000760.3:3396427-3397928	water	SRS	NOTEST	0	0.0193458	inf	1e-06	0.0193458	14.2397	0	1	1
XLOC_000249	XLOC_000249	SORBI_3001G046200	CM000760.3:3406157-3409981	SRS	SRZ	OK	5.00747	6.01795	0.26519	5.00747	6.01795	0.26519	0.278597	0.77595	0.99907	no	XLOC_000249	XLOC_000249	SORBI_3001G046200	CM000760.3:3406157-3409981	water	SRZ	OK	10.5412	6.01795	-0.808695	10.5412	6.01795	-0.808695	-0.908508	0.36495	0.99907	no	XLOC_000249	XLOC_000249	SORBI_3001G046200	CM000760.3:3406157-3409981	water	SRS	OK	10.5412	5.00747	-1.07388	10.5412	5.00747	-1.07389	-1.17562	0.25115	0.99907
XLOC_000250	XLOC_000250	SORBI_3001G046500	CM000760.3:3426128-3431720	SRS	SRZ	OK	1.30072	0.813821	-0.676521	1.30072	0.813821	-0.676527	-0.681651	0.50035	0.99907	no	XLOC_000250	XLOC_000250	SORBI_3001G046500	CM000760.3:3426128-3431720	water	SRZ	OK	1.52336	0.813821	-0.904475	1.52336	0.813821	-0.904474	-0.906236	0.3777	0.99907	no	XLOC_000250	XLOC_000250	SORBI_3001G046500	CM000760.3:3426128-3431720	water	SRS	OK	1.52336	1.30072	-0.227954	1.52336	1.30072	-0.227946	-0.229587	0.82395	0.99907
XLOC_000251	XLOC_000251	SORBI_3001G046600	CM000760.3:3433879-3440346	SRS	SRZ	OK	10.0096	7.08207	-0.499141	10.0096	7.08207	-0.499141	-0.595002	0.55645	0.99907	no	XLOC_000251	XLOC_000251	SORBI_3001G046600	CM000760.3:3433879-3440346	water	SRZ	OK	9.22291	7.08207	-0.381051	9.22291	7.08207	-0.381051	-0.452048	0.64945	0.99907	no	XLOC_000251	XLOC_000251	SORBI_3001G046600	CM000760.3:3433879-3440346	water	SRS	OK	9.22291	10.0096	0.11809	9.22291	10.0096	0.11809	0.144212	0.8826	0.99907
XLOC_000252	XLOC_000252	SORBI_3001G046700	CM000760.3:3450094-3455211	SRS	SRZ	OK	3.1483	2.76159	-0.189075	3.1483	2.76159	-0.189074	-0.201654	0.8509	0.99907	no	XLOC_000252	XLOC_000252	SORBI_3001G046700	CM000760.3:3450094-3455211	water	SRZ	OK	8.46228	2.76159	-1.61555	8.46228	2.76159	-1.61555	-1.71925	0.13335	0.927677	no	XLOC_000252	XLOC_000252	SORBI_3001G046700	CM000760.3:3450094-3455211	water	SRS	OK	8.46228	3.1483	-1.42648	8.46228	3.1483	-1.42647	-1.61779	0.1218	0.900977
XLOC_000253	XLOC_000253	SORBI_3001G047000	CM000760.3:3464443-3467117	SRS	SRZ	OK	7.0767	6.08862	-0.21696	7.0767	6.08862	-0.216961	-0.266907	0.77565	0.99907	no	XLOC_000253	XLOC_000253	SORBI_3001G047000	CM000760.3:3464443-3467117	water	SRZ	OK	6.1905	6.08862	-0.0239394	6.1905	6.08862	-0.0239407	-0.0282126	0.9779	0.99907	no	XLOC_000253	XLOC_000253	SORBI_3001G047000	CM000760.3:3464443-3467117	water	SRS	OK	6.1905	7.0767	0.193021	6.1905	7.0767	0.193021	0.229518	0.8174	0.99907
XLOC_000254	XLOC_000254	SORBI_3001G047100	CM000760.3:3467541-3472283	SRS	SRZ	OK	16.5795	11.6475	-0.509377	16.5795	11.6475	-0.50938	-0.692396	0.4702	0.99907	no	XLOC_000254	XLOC_000254	SORBI_3001G047100	CM000760.3:3467541-3472283	water	SRZ	OK	15.3541	11.6475	-0.3986	15.3541	11.6475	-0.398604	-0.52933	0.59255	0.99907	no	XLOC_000254	XLOC_000254	SORBI_3001G047100	CM000760.3:3467541-3472283	water	SRS	OK	15.3541	16.5795	0.110776	15.3541	16.5795	0.110777	0.149914	0.8763	0.99907
XLOC_000255	XLOC_000255	SORBI_3001G047500	CM000760.3:3485704-3491260	SRS	SRZ	OK	14.5185	10.2744	-0.498836	14.5185	10.2744	-0.498838	-0.170429	0.6816	0.99907	no	XLOC_000255	XLOC_000255	SORBI_3001G047500	CM000760.3:3485704-3491260	water	SRZ	OK	8.43222	10.2744	0.28507	8.43222	10.2744	0.28507	0.0899149	0.77675	0.99907	no	XLOC_000255	XLOC_000255	SORBI_3001G047500	CM000760.3:3485704-3491260	water	SRS	OK	8.43222	14.5185	0.783906	8.43222	14.5185	0.783908	0.260739	0.68535	0.99907
XLOC_000256	XLOC_000256	SORBI_3001G048200	CM000760.3:3535849-3546676	SRS	SRZ	OK	44.4517	40.9413	-0.118684	44.4517	40.9413	-0.118682	-0.101469	0.92155	0.99907	no	XLOC_000256	XLOC_000256	SORBI_3001G048200	CM000760.3:3535849-3546676	water	SRZ	OK	43.1688	40.9413	-0.0764326	43.1688	40.9413	-0.0764321	-0.059722	0.9539	0.99907	no	XLOC_000256	XLOC_000256	SORBI_3001G048200	CM000760.3:3535849-3546676	water	SRS	OK	43.1688	44.4517	0.0422514	43.1688	44.4517	0.0422496	0.0331506	0.97405	0.99907
XLOC_000257	XLOC_000257	SORBI_3001G048700	CM000760.3:3557000-3563620	SRS	SRZ	OK	9.80346	15.1531	0.628245	9.80346	15.1531	0.62825	0.850327	0.3709	0.99907	no	XLOC_000257	XLOC_000257	SORBI_3001G048700	CM000760.3:3557000-3563620	water	SRZ	OK	11.8185	15.1531	0.358557	11.8185	15.1531	0.358566	0.486733	0.61165	0.99907	no	XLOC_000257	XLOC_000257	SORBI_3001G048700	CM000760.3:3557000-3563620	water	SRS	OK	11.8185	9.80346	-0.269688	11.8185	9.80346	-0.269684	-0.358468	0.71775	0.99907
XLOC_000258	XLOC_000258	SORBI_3001G048766	CM000760.3:3565037-3567495	SRS	SRZ	OK	141.614	110.835	-0.353561	141.614	110.835	-0.35355	-0.469925	0.6392	0.99907	no	XLOC_000258	XLOC_000258	SORBI_3001G048766	CM000760.3:3565037-3567495	water	SRZ	OK	212.096	110.835	-0.936308	212.096	110.835	-0.936304	-1.27691	0.1875	0.993506	no	XLOC_000258	XLOC_000258	SORBI_3001G048766	CM000760.3:3565037-3567495	water	SRS	OK	212.096	141.614	-0.582747	212.096	141.614	-0.582754	-0.798798	0.42125	0.99907
XLOC_000259	XLOC_000259	SORBI_3001G048832	CM000760.3:3567903-3570719	SRS	SRZ	OK	44.0344	50.4266	0.195553	44.0344	50.4266	0.195554	0.280487	0.77875	0.99907	no	XLOC_000259	XLOC_000259	SORBI_3001G048832	CM000760.3:3567903-3570719	water	SRZ	OK	44.8527	50.4266	0.168991	44.8527	50.4266	0.16899	0.242823	0.80755	0.99907	no	XLOC_000259	XLOC_000259	SORBI_3001G048832	CM000760.3:3567903-3570719	water	SRS	OK	44.8527	44.0344	-0.0265626	44.8527	44.0344	-0.0265638	-0.0383274	0.9687	0.99907
XLOC_000260	XLOC_000260	SORBI_3001G048900	CM000760.3:3574705-3578692	SRS	SRZ	OK	2.79409	6.48731	1.21524	2.79409	6.48731	1.21524	1.55695	0.1174	0.891634	no	XLOC_000260	XLOC_000260	SORBI_3001G048900	CM000760.3:3574705-3578692	water	SRZ	OK	4.60385	6.48731	0.494779	4.60385	6.48731	0.49478	0.646035	0.50695	0.99907	no	XLOC_000260	XLOC_000260	SORBI_3001G048900	CM000760.3:3574705-3578692	water	SRS	OK	4.60385	2.79409	-0.720463	4.60385	2.79409	-0.720462	-0.909703	0.3558	0.99907
XLOC_000261	XLOC_000261	SORBI_3001G049200	CM000760.3:3600873-3606131	SRS	SRZ	OK	30.5282	37.3552	0.291165	30.5282	37.3552	0.291167	0.439276	0.66	0.99907	no	XLOC_000261	XLOC_000261	SORBI_3001G049200	CM000760.3:3600873-3606131	water	SRZ	OK	21.863	37.3552	0.772814	21.863	37.3552	0.772818	1.15599	0.2402	0.99907	no	XLOC_000261	XLOC_000261	SORBI_3001G049200	CM000760.3:3600873-3606131	water	SRS	OK	21.863	30.5282	0.48165	21.863	30.5282	0.481651	0.718831	0.46235	0.99907
XLOC_000262	XLOC_000262	SORBI_3001G049300	CM000760.3:3608278-3611489	SRS	SRZ	OK	9.11719	54.5353	2.58053	9.11719	54.5353	2.58053	3.50141	0.0007	0.0540406	no	XLOC_000262	XLOC_000262	SORBI_3001G049300	CM000760.3:3608278-3611489	water	SRZ	OK	8.134	54.5353	2.74515	8.134	54.5353	2.74515	3.54185	0.00045	0.0416532	yes	XLOC_000262	XLOC_000262	SORBI_3001G049300	CM000760.3:3608278-3611489	water	SRS	OK	8.134	9.11719	0.164623	8.134	9.11719	0.164624	0.199551	0.8385	0.99907
XLOC_000263	XLOC_000263	SORBI_3001G049500	CM000760.3:3619299-3624307	SRS	SRZ	OK	20.3006	20.5285	0.0161064	20.3006	20.5285	0.0161058	0.0237131	0.9811	0.99907	no	XLOC_000263	XLOC_000263	SORBI_3001G049500	CM000760.3:3619299-3624307	water	SRZ	OK	21.0605	20.5285	-0.0369121	21.0605	20.5285	-0.0369115	-0.054432	0.9559	0.99907	no	XLOC_000263	XLOC_000263	SORBI_3001G049500	CM000760.3:3619299-3624307	water	SRS	OK	21.0605	20.3006	-0.0530185	21.0605	20.3006	-0.0530173	-0.0780608	0.9367	0.99907
XLOC_000264	XLOC_000264	SORBI_3001G049700	CM000760.3:3633392-3634853	SRS	SRZ	NOTEST	0.0566636	0.0848196	0.581975	0.0566636	0.0848196	0.581975	0	1	1	no	XLOC_000264	XLOC_000264	SORBI_3001G049700	CM000760.3:3633392-3634853	water	SRZ	NOTEST	0.0646358	0.0848196	0.392065	0.0646358	0.0848196	0.392064	0	1	1	no	XLOC_000264	XLOC_000264	SORBI_3001G049700	CM000760.3:3633392-3634853	water	SRS	NOTEST	0.0646358	0.0566636	-0.18991	0.0646358	0.0566636	-0.189911	0	1	1
XLOC_000265	XLOC_000265	SORBI_3001G049800	CM000760.3:3651839-3663735	SRS	SRZ	OK	0.931475	0.706946	-0.397917	0.931475	0.706946	-0.397917	-0.427448	0.6648	0.99907	no	XLOC_000265	XLOC_000265	SORBI_3001G049800	CM000760.3:3651839-3663735	water	SRZ	OK	0.631256	0.706946	0.163377	0.631256	0.706946	0.163375	0.170272	0.8662	0.99907	no	XLOC_000265	XLOC_000265	SORBI_3001G049800	CM000760.3:3651839-3663735	water	SRS	OK	0.631256	0.931475	0.561293	0.631256	0.931475	0.561292	0.619666	0.53755	0.99907
XLOC_000266	XLOC_000266	SORBI_3001G049900	CM000760.3:3667489-3673115	SRS	SRZ	NOTEST	0	0.0171441	inf	1e-06	0.0171441	14.0654	0	1	1	no	XLOC_000266	XLOC_000266	SORBI_3001G049900	CM000760.3:3667489-3673115	water	SRZ	NOTEST	0	0.0171441	inf	1e-06	0.0171441	14.0654	0	1	1	no	XLOC_000266	XLOC_000266	SORBI_3001G049900	CM000760.3:3667489-3673115	water	SRS	NOTEST	0	0	0	1e-06	1e-06	0	0	1	1
XLOC_000267	XLOC_000267	SORBI_3001G050000	CM000760.3:3677691-3678531	SRS	SRZ	NOTEST	0	0.040482	inf	1e-06	0.040482	15.305	0	1	1	no	XLOC_000267	XLOC_000267	SORBI_3001G050000	CM000760.3:3677691-3678531	water	SRZ	NOTEST	0	0.040482	inf	1e-06	0.040482	15.305	0	1	1	no	XLOC_000267	XLOC_000267	SORBI_3001G050000	CM000760.3:3677691-3678531	water	SRS	NOTEST	0	0	0	1e-06	1e-06	0	0	1	1
XLOC_000268	XLOC_000268	SORBI_3001G050500	CM000760.3:3704867-3709398	SRS	SRZ	OK	4.6422	4.67136	0.00903508	4.6422	4.67136	0.00903395	0.0110453	0.9915	0.999265	no	XLOC_000268	XLOC_000268	SORBI_3001G050500	CM000760.3:3704867-3709398	water	SRZ	OK	3.76288	4.67136	0.312007	3.76288	4.67136	0.312005	0.384199	0.70295	0.99907	no	XLOC_000268	XLOC_000268	SORBI_3001G050500	CM000760.3:3704867-3709398	water	SRS	OK	3.76288	4.6422	0.302972	3.76288	4.6422	0.302971	0.373567	0.70955	0.99907
XLOC_000269	XLOC_000269	SORBI_3001G050600	CM000760.3:3711244-3724429	SRS	SRZ	OK	4.39388	4.79017	0.124581	4.39388	4.79017	0.124581	0.182156	0.85515	0.99907	no	XLOC_000269	XLOC_000269	SORBI_3001G050600	CM000760.3:3711244-3724429	water	SRZ	OK	5.6207	4.79017	-0.230671	5.6207	4.79017	-0.230673	-0.338066	0.7285	0.99907	no	XLOC_000269	XLOC_000269	SORBI_3001G050600	CM000760.3:3711244-3724429	water	SRS	OK	5.6207	4.39388	-0.355253	5.6207	4.39388	-0.355254	-0.518814	0.58945	0.99907
XLOC_000270	XLOC_000270	SORBI_3001G050700	CM000760.3:3727804-3731439	SRS	SRZ	OK	12.3774	11.5286	-0.102491	12.3774	11.5286	-0.102491	-0.133825	0.88905	0.99907	no	XLOC_000270	XLOC_000270	SORBI_3001G050700	CM000760.3:3727804-3731439	water	SRZ	OK	11.9942	11.5286	-0.0571257	11.9942	11.5286	-0.0571196	-0.0743901	0.93965	0.99907	no	XLOC_000270	XLOC_000270	SORBI_3001G050700	CM000760.3:3727804-3731439	water	SRS	OK	11.9942	12.3774	0.0453655	11.9942	12.3774	0.0453714	0.0593769	0.9482	0.99907
XLOC_000271	XLOC_000271	SORBI_3001G050800	CM000760.3:3732162-3737115	SRS	SRZ	OK	0.578095	1.86227	1.68769	0.578095	1.86227	1.68768	1.78949	0.0883	0.813617	no	XLOC_000271	XLOC_000271	SORBI_3001G050800	CM000760.3:3732162-3737115	water	SRZ	OK	0.357782	1.86227	2.37991	0.357782	1.86227	2.37991	2.50153	0.02365	0.439941	no	XLOC_000271	XLOC_000271	SORBI_3001G050800	CM000760.3:3732162-3737115	water	SRS	OK	0.357782	0.578095	0.692226	0.357782	0.578095	0.692226	0.69443	0.50305	0.99907
XLOC_000272	XLOC_000272	SORBI_3001G050900	CM000760.3:3739881-3742375	SRS	SRZ	OK	0.218565	0.190314	-0.199677	0.218565	0.190314	-0.199681	-0.181504	0.8541	0.99907	no	XLOC_000272	XLOC_000272	SORBI_3001G050900	CM000760.3:3739881-3742375	water	SRZ	OK	0.489772	0.190314	-1.36373	0.489772	0.190314	-1.36373	-1.28521	0.22075	0.99907	no	XLOC_000272	XLOC_000272	SORBI_3001G050900	CM000760.3:3739881-3742375	water	SRS	OK	0.489772	0.218565	-1.16405	0.489772	0.218565	-1.16405	-1.10479	0.28425	0.99907
XLOC_000273	XLOC_000273	SORBI_3001G051100	CM000760.3:3760329-3760911	SRS	SRZ	NOTEST	0	0.0865682	inf	1e-06	0.0865682	16.4015	0	1	1	no	XLOC_000273	XLOC_000273	SORBI_3001G051100	CM000760.3:3760329-3760911	water	SRZ	NOTEST	0	0.0865682	inf	1e-06	0.0865682	16.4015	0	1	1	no	XLOC_000273	XLOC_000273	SORBI_3001G051100	CM000760.3:3760329-3760911	water	SRS	NOTEST	0	0	0	1e-06	1e-06	0	0	1	1
XLOC_000274	XLOC_000274	SORBI_3001G051300	CM000760.3:3784894-3788443	SRS	SRZ	OK	0.751513	0.256324	-1.55183	0.751513	0.256324	-1.55183	-1.49821	0.15715	0.962995	no	XLOC_000274	XLOC_000274	SORBI_3001G051300	CM000760.3:3784894-3788443	water	SRZ	OK	0.198689	0.256324	0.367458	0.198689	0.256324	0.367457	0.34555	0.72035	0.99907	no	XLOC_000274	XLOC_000274	SORBI_3001G051300	CM000760.3:3784894-3788443	water	SRS	OK	0.198689	0.751513	1.91929	0.198689	0.751513	1.91929	1.8234	0.09105	0.825008
XLOC_000275	XLOC_000275	SORBI_3001G051400	CM000760.3:3788681-3795521	SRS	SRZ	OK	2.23929	2.47113	0.14213	2.23929	2.47113	0.14213	0.161621	0.8705	0.99907	no	XLOC_000275	XLOC_000275	SORBI_3001G051400	CM000760.3:3788681-3795521	water	SRZ	OK	2.14249	2.47113	0.20588	2.14249	2.47113	0.205882	0.235043	0.8122	0.99907	no	XLOC_000275	XLOC_000275	SORBI_3001G051400	CM000760.3:3788681-3795521	water	SRS	OK	2.14249	2.23929	0.0637499	2.14249	2.23929	0.0637529	0.0724559	0.9415	0.99907
XLOC_000276	XLOC_000276	SORBI_3001G051500	CM000760.3:3796898-3801754	SRS	SRZ	OK	5.8087	3.09175	-0.909793	5.8087	3.09175	-0.909792	-1.15701	0.24	0.99907	no	XLOC_000276	XLOC_000276	SORBI_3001G051500	CM000760.3:3796898-3801754	water	SRZ	OK	2.57201	3.09175	0.265528	2.57201	3.09175	0.265527	0.308468	0.7584	0.99907	no	XLOC_000276	XLOC_000276	SORBI_3001G051500	CM000760.3:3796898-3801754	water	SRS	OK	2.57201	5.8087	1.17532	2.57201	5.8087	1.17532	1.40875	0.1606	0.968933
XLOC_000277	XLOC_000277	SORBI_3001G051700	CM000760.3:3809255-3816816	SRS	SRZ	OK	6.36468	9.4547	0.570943	6.36468	9.4547	0.570944	0.753811	0.4467	0.99907	no	XLOC_000277	XLOC_000277	SORBI_3001G051700	CM000760.3:3809255-3816816	water	SRZ	OK	5.98074	9.4547	0.660707	5.98074	9.4547	0.660708	0.865882	0.37725	0.99907	no	XLOC_000277	XLOC_000277	SORBI_3001G051700	CM000760.3:3809255-3816816	water	SRS	OK	5.98074	6.36468	0.0897639	5.98074	6.36468	0.089764	0.117399	0.8985	0.99907
XLOC_000278	XLOC_000278	SORBI_3001G052000	CM000760.3:3835374-3854053	SRS	SRZ	OK	47.2891	56.2437	0.250184	47.2891	56.2437	0.250184	0.329741	0.73715	0.99907	no	XLOC_000278	XLOC_000278	SORBI_3001G052000	CM000760.3:3835374-3854053	water	SRZ	OK	61.4647	56.2437	-0.128066	61.4647	56.2437	-0.128067	-0.167391	0.86305	0.99907	no	XLOC_000278	XLOC_000278	SORBI_3001G052000	CM000760.3:3835374-3854053	water	SRS	OK	61.4647	47.2891	-0.37825	61.4647	47.2891	-0.37825	-0.483433	0.6317	0.99907
XLOC_000279	XLOC_000279	SORBI_3001G052500	CM000760.3:3876701-3879327	SRS	SRZ	NOTEST	0	0.0277827	inf	1e-06	0.0277827	14.7619	0	1	1	no	XLOC_000279	XLOC_000279	SORBI_3001G052500	CM000760.3:3876701-3879327	water	SRZ	NOTEST	0.00721976	0.0277827	1.94416	0.00721976	0.0277827	1.94416	0	1	1	no	XLOC_000279	XLOC_000279	SORBI_3001G052500	CM000760.3:3876701-3879327	water	SRS	NOTEST	0.00721976	0	#NAME?	0.00721976	1e-06	-12.8177	0	1	1
XLOC_000280	XLOC_000280	SORBI_3001G052600	CM000760.3:3880114-3894545	SRS	SRZ	OK	8.48513	5.21852	-0.701296	8.48513	5.21852	-0.701296	-0.330325	0.74725	0.99907	no	XLOC_000280	XLOC_000280	SORBI_3001G052600	CM000760.3:3880114-3894545	water	SRZ	OK	9.01134	5.21852	-0.788101	9.01134	5.21852	-0.788101	-0.382469	0.73915	0.99907	no	XLOC_000280	XLOC_000280	SORBI_3001G052600	CM000760.3:3880114-3894545	water	SRS	OK	9.01134	8.48513	-0.0868056	9.01134	8.48513	-0.0868049	-0.0470798	0.9559	0.99907
XLOC_000281	XLOC_000281	SORBI_3001G052800	CM000760.3:3897912-3905715	SRS	SRZ	OK	0.280824	0.334965	0.254344	0.280824	0.334965	0.254344	0.246619	0.80695	0.99907	no	XLOC_000281	XLOC_000281	SORBI_3001G052800	CM000760.3:3897912-3905715	water	SRZ	OK	0.578149	0.334965	-0.787431	0.578149	0.334965	-0.787431	-0.761465	0.4512	0.99907	no	XLOC_000281	XLOC_000281	SORBI_3001G052800	CM000760.3:3897912-3905715	water	SRS	OK	0.578149	0.280824	-1.04178	0.578149	0.280824	-1.04178	-1.00522	0.31935	0.99907
XLOC_000282	XLOC_000282	SORBI_3001G052900	CM000760.3:3908114-3910774	SRS	SRZ	OK	110.138	87.1683	-0.337437	110.138	87.1683	-0.337437	-0.471084	0.625	0.99907	no	XLOC_000282	XLOC_000282	SORBI_3001G052900	CM000760.3:3908114-3910774	water	SRZ	OK	101.227	87.1683	-0.21572	101.227	87.1683	-0.215719	-0.304661	0.7519	0.99907	no	XLOC_000282	XLOC_000282	SORBI_3001G052900	CM000760.3:3908114-3910774	water	SRS	OK	101.227	110.138	0.121717	101.227	110.138	0.121718	0.172874	0.8548	0.99907
XLOC_000283	XLOC_000283	SORBI_3001G053000	CM000760.3:3911409-3913790	SRS	SRZ	OK	15.6322	14.6415	-0.0944604	15.6322	14.6415	-0.0944575	-0.11452	0.90655	0.99907	no	XLOC_000283	XLOC_000283	SORBI_3001G053000	CM000760.3:3911409-3913790	water	SRZ	OK	21.5928	14.6415	-0.560484	21.5928	14.6415	-0.560487	-0.71591	0.4779	0.99907	no	XLOC_000283	XLOC_000283	SORBI_3001G053000	CM000760.3:3911409-3913790	water	SRS	OK	21.5928	15.6322	-0.466024	21.5928	15.6322	-0.46603	-0.593791	0.5629	0.99907
XLOC_000284	XLOC_000284	SORBI_3001G053500	CM000760.3:3975070-3976997	SRS	SRZ	OK	7.16261	8.7541	0.289472	7.16261	8.7541	0.289473	0.355994	0.722	0.99907	no	XLOC_000284	XLOC_000284	SORBI_3001G053500	CM000760.3:3975070-3976997	water	SRZ	OK	7.77163	8.7541	0.171741	7.77163	8.7541	0.171742	0.209	0.8366	0.99907	no	XLOC_000284	XLOC_000284	SORBI_3001G053500	CM000760.3:3975070-3976997	water	SRS	OK	7.77163	7.16261	-0.117731	7.77163	7.16261	-0.117732	-0.145292	0.89155	0.99907
XLOC_000285	XLOC_000285	SORBI_3001G053601	CM000760.3:4001018-4001498	SRS	SRZ	NOTEST	0	0	0	1e-06	1e-06	0	0	1	1	no	XLOC_000285	XLOC_000285	SORBI_3001G053601	CM000760.3:4001018-4001498	water	SRZ	NOTEST	0	0	0	1e-06	1e-06	0	0	1	1	no	XLOC_000285	XLOC_000285	SORBI_3001G053601	CM000760.3:4001018-4001498	water	SRS	NOTEST	0	0	0	1e-06	1e-06	0	0	1	1
XLOC_000286	XLOC_000286	SORBI_3001G053700	CM000760.3:4015081-4023935	SRS	SRZ	NOTEST	0.0330319	0.0255696	-0.369433	0.0330319	0.0255696	-0.36943	0	1	1	no	XLOC_000286	XLOC_000286	SORBI_3001G053700	CM000760.3:4015081-4023935	water	SRZ	NOTEST	0.0350702	0.0255696	-0.455818	0.0350702	0.0255696	-0.455816	0	1	1	no	XLOC_000286	XLOC_000286	SORBI_3001G053700	CM000760.3:4015081-4023935	water	SRS	NOTEST	0.0350702	0.0330319	-0.0863841	0.0350702	0.0330319	-0.0863857	0	1	1
XLOC_000287	XLOC_000287	SORBI_3001G054050	CM000760.3:4044874-4048993	SRS	SRZ	OK	1.075	0.724937	-0.568415	1.075	0.724937	-0.568409	-0.0680591	0.8257	0.99907	no	XLOC_000287	XLOC_000287	SORBI_3001G054050	CM000760.3:4044874-4048993	water	SRZ	OK	2.9356	0.724937	-2.01773	2.9356	0.724937	-2.01773	-0.266055	0.5236	0.99907	no	XLOC_000287	XLOC_000287	SORBI_3001G054050	CM000760.3:4044874-4048993	water	SRS	OK	2.9356	1.075	-1.44931	2.9356	1.075	-1.44932	-0.220305	0.63265	0.99907
XLOC_000288	XLOC_000288	SORBI_3001G054300	CM000760.3:4061040-4061966	SRS	SRZ	OK	0	0.5001	inf	1e-06	0.5001	18.9319	#NAME?	0.00025	0.0294484	yes	XLOC_000288	XLOC_000288	SORBI_3001G054300	CM000760.3:4061040-4061966	water	SRZ	OK	0	0.5001	inf	1e-06	0.5001	18.9319	#NAME?	0.00025	0.0294484	yes	XLOC_000288	XLOC_000288	SORBI_3001G054300	CM000760.3:4061040-4061966	water	SRS	NOTEST	0	0	0	1e-06	1e-06	0	0	1	1
XLOC_000289	XLOC_000289	SORBI_3001G054900	CM000760.3:4115223-4118011	SRS	SRZ	OK	166.695	65.0838	-1.35684	166.695	65.0838	-1.35684	-1.98258	0.05075	0.643691	no	XLOC_000289	XLOC_000289	SORBI_3001G054900	CM000760.3:4115223-4118011	water	SRZ	OK	90.651	65.0838	-0.478025	90.651	65.0838	-0.478024	-0.680911	0.495	0.99907	no	XLOC_000289	XLOC_000289	SORBI_3001G054900	CM000760.3:4115223-4118011	water	SRS	OK	90.651	166.695	0.878816	90.651	166.695	0.878816	1.28676	0.20065	0.99907
XLOC_000290	XLOC_000290	SORBI_3001G055100	CM000760.3:4121708-4122851	SRS	SRZ	NOTEST	0	0	0	1e-06	1e-06	0	0	1	1	no	XLOC_000290	XLOC_000290	SORBI_3001G055100	CM000760.3:4121708-4122851	water	SRZ	NOTEST	0	0	0	1e-06	1e-06	0	0	1	1	no	XLOC_000290	XLOC_000290	SORBI_3001G055100	CM000760.3:4121708-4122851	water	SRS	NOTEST	0	0	0	1e-06	1e-06	0	0	1	1
XLOC_000291	XLOC_000291	SORBI_3001G055300	CM000760.3:4131312-4143327	SRS	SRZ	OK	0	379.726	inf	1e-06	379.726	28.5004	#NAME?	0.1136	0.8811	no	XLOC_000291	XLOC_000291	SORBI_3001G055300	CM000760.3:4131312-4143327	water	SRZ	OK	4737.54	379.726	-3.64111	4737.54	379.726	-3.64111	-1.93831	0.23025	0.99907	no	XLOC_000291	XLOC_000291	SORBI_3001G055300	CM000760.3:4131312-4143327	water	SRS	OK	4737.54	0	#NAME?	4737.54	1e-06	-32.1415	#NAME?	0.00045	0.0416532
XLOC_000292	XLOC_000292	SORBI_3001G055600	CM000760.3:4153695-4154370	SRS	SRZ	OK	6.89905	8.07917	0.227808	6.89905	8.07917	0.227809	0.22891	0.82165	0.99907	no	XLOC_000292	XLOC_000292	SORBI_3001G055600	CM000760.3:4153695-4154370	water	SRZ	OK	5.37025	8.07917	0.589217	5.37025	8.07917	0.589218	0.590738	0.56995	0.99907	no	XLOC_000292	XLOC_000292	SORBI_3001G055600	CM000760.3:4153695-4154370	water	SRS	OK	5.37025	6.89905	0.361409	5.37025	6.89905	0.361408	0.364874	0.7232	0.99907
XLOC_000293	XLOC_000293	SORBI_3001G055800	CM000760.3:4179272-4181108	SRS	SRZ	NOTEST	0	0.0400403	inf	1e-06	0.0400403	15.2892	0	1	1	no	XLOC_000293	XLOC_000293	SORBI_3001G055800	CM000760.3:4179272-4181108	water	SRZ	NOTEST	0	0.0400403	inf	1e-06	0.0400403	15.2892	0	1	1	no	XLOC_000293	XLOC_000293	SORBI_3001G055800	CM000760.3:4179272-4181108	water	SRS	NOTEST	0	0	0	1e-06	1e-06	0	0	1	1
XLOC_000294	XLOC_000294	SORBI_3001G056000	CM000760.3:4195290-4197336	SRS	SRZ	NOTEST	0	0	0	1e-06	1e-06	0	0	1	1	no	XLOC_000294	XLOC_000294	SORBI_3001G056000	CM000760.3:4195290-4197336	water	SRZ	NOTEST	0	0	0	1e-06	1e-06	0	0	1	1	no	XLOC_000294	XLOC_000294	SORBI_3001G056000	CM000760.3:4195290-4197336	water	SRS	NOTEST	0	0	0	1e-06	1e-06	0	0	1	1
XLOC_000295	XLOC_000295	SORBI_3001G056100	CM000760.3:4202431-4204014	SRS	SRZ	OK	2.74898	1.19133	-1.20632	2.74898	1.19133	-1.20632	-1.25842	0.2006	0.99907	no	XLOC_000295	XLOC_000295	SORBI_3001G056100	CM000760.3:4202431-4204014	water	SRZ	OK	2.22112	1.19133	-0.898713	2.22112	1.19133	-0.898714	-0.897906	0.38595	0.99907	no	XLOC_000295	XLOC_000295	SORBI_3001G056100	CM000760.3:4202431-4204014	water	SRS	OK	2.22112	2.74898	0.30761	2.22112	2.74898	0.307609	0.31908	0.74725	0.99907
XLOC_000296	XLOC_000296	SORBI_3001G056400,SORBI_3001G056500	CM000760.3:4224165-4248673	SRS	SRZ	OK	6.94131	77.156	3.4745	6.94131	77.156	3.4745	3.33041	0.00385	0.149401	no	XLOC_000296	XLOC_000296	SORBI_3001G056400,SORBI_3001G056500	CM000760.3:4224165-4248673	water	SRZ	OK	1.1193	77.156	6.10711	1.1193	77.156	6.10711	2.86044	0.01455	0.332171	no	XLOC_000296	XLOC_000296	SORBI_3001G056400,SORBI_3001G056500	CM000760.3:4224165-4248673	water	SRS	OK	1.1193	6.94131	2.63262	1.1193	6.94131	2.63261	1.16478	0.14485	0.949247
XLOC_000297	XLOC_000297	SORBI_3001G056601	CM000760.3:4267204-4272781	SRS	SRZ	OK	39.8732	42.7962	0.102064	39.8732	42.7962	0.102063	0.143469	0.8827	0.99907	no	XLOC_000297	XLOC_000297	SORBI_3001G056601	CM000760.3:4267204-4272781	water	SRZ	OK	57.1768	42.7962	-0.417945	57.1768	42.7962	-0.417947	-0.575229	0.55485	0.99907	no	XLOC_000297	XLOC_000297	SORBI_3001G056601	CM000760.3:4267204-4272781	water	SRS	OK	57.1768	39.8732	-0.52001	57.1768	39.8732	-0.52001	-0.71789	0.4575	0.99907
XLOC_000298	XLOC_000298	SORBI_3001G056700	CM000760.3:4275458-4279430	SRS	SRZ	OK	9.35673	13.8976	0.570756	9.35673	13.8976	0.570759	0.754432	0.4477	0.99907	no	XLOC_000298	XLOC_000298	SORBI_3001G056700	CM000760.3:4275458-4279430	water	SRZ	OK	13.5813	13.8976	0.0332053	13.5813	13.8976	0.0332142	0.0445784	0.96625	0.99907	no	XLOC_000298	XLOC_000298	SORBI_3001G056700	CM000760.3:4275458-4279430	water	SRS	OK	13.5813	9.35673	-0.53755	13.5813	9.35673	-0.537545	-0.713552	0.46615	0.99907
XLOC_000299	XLOC_000299	SORBI_3001G057300	CM000760.3:4327560-4330027	SRS	SRZ	OK	74.4529	33.077	-1.1705	74.4529	33.077	-1.1705	-1.70606	0.08705	0.809555	no	XLOC_000299	XLOC_000299	SORBI_3001G057300	CM000760.3:4327560-4330027	water	SRZ	OK	41.8702	33.077	-0.340093	41.8702	33.077	-0.340095	-0.485295	0.6251	0.99907	no	XLOC_000299	XLOC_000299	SORBI_3001G057300	CM000760.3:4327560-4330027	water	SRS	OK	41.8702	74.4529	0.830406	41.8702	74.4529	0.830404	1.21605	0.2252	0.99907
XLOC_000300	XLOC_000300	SORBI_3001G057400	CM000760.3:4332026-4336819	SRS	SRZ	OK	1.93742	2.77331	0.517471	1.93742	2.77331	0.517472	0.571945	0.56085	0.99907	no	XLOC_000300	XLOC_000300	SORBI_3001G057400	CM000760.3:4332026-4336819	water	SRZ	OK	3.26525	2.77331	-0.235586	3.26525	2.77331	-0.235585	-0.265616	0.7954	0.99907	no	XLOC_000300	XLOC_000300	SORBI_3001G057400	CM000760.3:4332026-4336819	water	SRS	OK	3.26525	1.93742	-0.753057	3.26525	1.93742	-0.753057	-0.830832	0.3967	0.99907
XLOC_000301	XLOC_000301	SORBI_3001G057500	CM000760.3:4342131-4343105	SRS	SRZ	OK	0.638905	0.46219	-0.467117	0.638905	0.46219	-0.467115	-0.427986	0.6763	0.99907	no	XLOC_000301	XLOC_000301	SORBI_3001G057500	CM000760.3:4342131-4343105	water	SRZ	OK	0.575256	0.46219	-0.315719	0.575256	0.46219	-0.315718	-0.291521	0.781	0.99907	no	XLOC_000301	XLOC_000301	SORBI_3001G057500	CM000760.3:4342131-4343105	water	SRS	OK	0.575256	0.638905	0.151398	0.575256	0.638905	0.151397	0.136585	0.90015	0.99907
XLOC_000302	XLOC_000302	SORBI_3001G057800	CM000760.3:4370296-4372649	SRS	SRZ	OK	68.1089	99.7161	0.549982	68.1089	99.7161	0.549983	0.802992	0.4178	0.99907	no	XLOC_000302	XLOC_000302	SORBI_3001G057800	CM000760.3:4370296-4372649	water	SRZ	OK	60.567	99.7161	0.719294	60.567	99.7161	0.719295	1.0473	0.28465	0.99907	no	XLOC_000302	XLOC_000302	SORBI_3001G057800	CM000760.3:4370296-4372649	water	SRS	OK	60.567	68.1089	0.169312	60.567	68.1089	0.169311	0.243441	0.80585	0.99907
XLOC_000303	XLOC_000303	SORBI_3001G057900	CM000760.3:4379366-4380468	SRS	SRZ	OK	0	0.431722	inf	1e-06	0.431722	18.7197	#NAME?	0.00095	0.0625049	no	XLOC_000303	XLOC_000303	SORBI_3001G057900	CM000760.3:4379366-4380468	water	SRZ	OK	0.128936	0.431722	1.74344	0.128936	0.431722	1.74345	1.44529	0.17325	0.977729	no	XLOC_000303	XLOC_000303	SORBI_3001G057900	CM000760.3:4379366-4380468	water	SRS	NOTEST	0.128936	0	#NAME?	0.128936	1e-06	-16.9763	0	1	1
XLOC_000304	XLOC_000304	SORBI_3001G058300	CM000760.3:4400536-4402390	SRS	SRZ	OK	0.833727	2.56707	1.62248	0.833727	2.56707	1.62248	1.59401	0.13395	0.929202	no	XLOC_000304	XLOC_000304	SORBI_3001G058300	CM000760.3:4400536-4402390	water	SRZ	OK	0.810122	2.56707	1.66391	0.810122	2.56707	1.66391	1.64701	0.1235	0.90475	no	XLOC_000304	XLOC_000304	SORBI_3001G058300	CM000760.3:4400536-4402390	water	SRS	OK	0.810122	0.833727	0.0414356	0.810122	0.833727	0.0414359	0.0409277	0.96715	0.99907
XLOC_000305	XLOC_000305	SORBI_3001G058500,SORBI_3001G058600	CM000760.3:4412673-4420927	SRS	SRZ	OK	32.2912	19.7797	-0.707121	32.2912	19.7797	-0.707121	-0.791107	0.27485	0.99907	no	XLOC_000305	XLOC_000305	SORBI_3001G058500,SORBI_3001G058600	CM000760.3:4412673-4420927	water	SRZ	OK	39.0733	19.7797	-0.982164	39.0733	19.7797	-0.982163	-1.13669	0.12125	0.899363	no	XLOC_000305	XLOC_000305	SORBI_3001G058500,SORBI_3001G058600	CM000760.3:4412673-4420927	water	SRS	OK	39.0733	32.2912	-0.275043	39.0733	32.2912	-0.275042	-0.321887	0.6766	0.99907
XLOC_000306	XLOC_000306	SORBI_3001G058800	CM000760.3:4436279-4437820	SRS	SRZ	OK	0.249482	0.0247736	-3.33206	0.249482	0.0247736	-3.33206	-1.71862	0.1526	0.958023	no	XLOC_000306	XLOC_000306	SORBI_3001G058800	CM000760.3:4436279-4437820	water	SRZ	NOTEST	0	0.0247736	inf	1e-06	0.0247736	14.5965	0	1	1	no	XLOC_000306	XLOC_000306	SORBI_3001G058800	CM000760.3:4436279-4437820	water	SRS	OK	0	0.249482	inf	1e-06	0.249482	17.9286	#NAME?	0.0006	0.0492351
XLOC_000307	XLOC_000307	SORBI_3001G058900	CM000760.3:4439642-4441512	SRS	SRZ	OK	202.348	72.5833	-1.47913	202.348	72.5833	-1.47913	-2.18042	0.0351	0.538647	no	XLOC_000307	XLOC_000307	SORBI_3001G058900	CM000760.3:4439642-4441512	water	SRZ	OK	109.136	72.5833	-0.588423	109.136	72.5833	-0.588418	-0.861257	0.38375	0.99907	no	XLOC_000307	XLOC_000307	SORBI_3001G058900	CM000760.3:4439642-4441512	water	SRS	OK	109.136	202.348	0.890707	109.136	202.348	0.890712	1.33887	0.1774	0.981878
XLOC_000308	XLOC_000308	SORBI_3001G059100	CM000760.3:4442606-4449987	SRS	SRZ	OK	35.4447	35.867	0.0170899	35.4447	35.867	0.0170872	0.0236795	0.97955	0.99907	no	XLOC_000308	XLOC_000308	SORBI_3001G059100	CM000760.3:4442606-4449987	water	SRZ	OK	60.7232	35.867	-0.759589	60.7232	35.867	-0.759591	-1.05486	0.27465	0.99907	no	XLOC_000308	XLOC_000308	SORBI_3001G059100	CM000760.3:4442606-4449987	water	SRS	OK	60.7232	35.4447	-0.776679	60.7232	35.4447	-0.776678	-1.11977	0.229	0.99907
XLOC_000309	XLOC_000309	SORBI_3001G059200	CM000760.3:4450048-4453400	SRS	SRZ	OK	0.685067	0.528207	-0.375143	0.685067	0.528207	-0.375142	-0.366936	0.71275	0.99907	no	XLOC_000309	XLOC_000309	SORBI_3001G059200	CM000760.3:4450048-4453400	water	SRZ	OK	0.735666	0.528207	-0.477949	0.735666	0.528207	-0.477947	-0.464883	0.63005	0.99907	no	XLOC_000309	XLOC_000309	SORBI_3001G059200	CM000760.3:4450048-4453400	water	SRS	OK	0.735666	0.685067	-0.102806	0.735666	0.685067	-0.102806	-0.101964	0.91685	0.99907
XLOC_000310	XLOC_000310	SORBI_3001G059600	CM000760.3:4459686-4461026	SRS	SRZ	OK	1.30597	0.223202	-2.5487	1.30597	0.223202	-2.5487	-2.37696	0.04585	0.61815	no	XLOC_000310	XLOC_000310	SORBI_3001G059600	CM000760.3:4459686-4461026	water	SRZ	OK	1.46479	0.223202	-2.71427	1.46479	0.223202	-2.71427	-2.53899	0.0336	0.526018	no	XLOC_000310	XLOC_000310	SORBI_3001G059600	CM000760.3:4459686-4461026	water	SRS	OK	1.46479	1.30597	-0.165569	1.46479	1.30597	-0.165572	-0.164544	0.8744	0.99907
XLOC_000311	XLOC_000311	SORBI_3001G059700	CM000760.3:4462698-4463940	SRS	SRZ	OK	4.53091	1.48058	-1.61364	4.53091	1.48058	-1.61364	-1.59317	0.131	0.920542	no	XLOC_000311	XLOC_000311	SORBI_3001G059700	CM000760.3:4462698-4463940	water	SRZ	OK	5.39693	1.48058	-1.86598	5.39693	1.48058	-1.86598	-1.93426	0.0619	0.706467	no	XLOC_000311	XLOC_000311	SORBI_3001G059700	CM000760.3:4462698-4463940	water	SRS	OK	5.39693	4.53091	-0.252338	5.39693	4.53091	-0.252338	-0.263725	0.78655	0.99907
XLOC_000312	XLOC_000312	SORBI_3001G060200	CM000760.3:4502760-4511929	SRS	SRZ	OK	0.609369	0.469489	-0.376224	0.609369	0.469489	-0.376225	-0.0962819	0.832	0.99907	no	XLOC_000312	XLOC_000312	SORBI_3001G060200	CM000760.3:4502760-4511929	water	SRZ	OK	1.1553	0.469489	-1.2991	1.1553	0.469489	-1.2991	-0.357814	0.67975	0.99907	no	XLOC_000312	XLOC_000312	SORBI_3001G060200	CM000760.3:4502760-4511929	water	SRS	OK	1.1553	0.609369	-0.922876	1.1553	0.609369	-0.92288	-0.263478	0.73005	0.99907
XLOC_000313	XLOC_000313	SORBI_3001G060500	CM000760.3:4523109-4527828	SRS	SRZ	OK	1.45029	1.86279	0.361131	1.45029	1.86279	0.361124	0.396163	0.6886	0.99907	no	XLOC_000313	XLOC_000313	SORBI_3001G060500	CM000760.3:4523109-4527828	water	SRZ	OK	1.00899	1.86279	0.884562	1.00899	1.86279	0.884553	0.922813	0.3535	0.99907	no	XLOC_000313	XLOC_000313	SORBI_3001G060500	CM000760.3:4523109-4527828	water	SRS	OK	1.00899	1.45029	0.52343	1.00899	1.45029	0.52343	0.551788	0.57585	0.99907
XLOC_000314	XLOC_000314	SORBI_3001G060732	CM000760.3:4530726-4534419	SRS	SRZ	NOTEST	0.0476442	0.0184167	-1.37129	0.0476442	0.0184167	-1.37129	0	1	1	no	XLOC_000314	XLOC_000314	SORBI_3001G060732	CM000760.3:4530726-4534419	water	SRZ	NOTEST	0.0372655	0.0184167	-1.01683	0.0372655	0.0184167	-1.01683	0	1	1	no	XLOC_000314	XLOC_000314	SORBI_3001G060732	CM000760.3:4530726-4534419	water	SRS	NOTEST	0.0372655	0.0476442	0.35446	0.0372655	0.0476442	0.35446	0	1	1
XLOC_000315	XLOC_000315	SORBI_3001G061101	CM000760.3:4538261-4541060	SRS	SRZ	OK	3.2031	4.07392	0.346951	3.2031	4.07392	0.346949	0.334156	0.733	0.99907	no	XLOC_000315	XLOC_000315	SORBI_3001G061101	CM000760.3:4538261-4541060	water	SRZ	OK	2.23112	4.07392	0.868649	2.23112	4.07392	0.86865	0.826007	0.4093	0.99907	no	XLOC_000315	XLOC_000315	SORBI_3001G061101	CM000760.3:4538261-4541060	water	SRS	OK	2.23112	3.2031	0.521697	2.23112	3.2031	0.521701	0.502438	0.63945	0.99907
XLOC_000316	XLOC_000316	SORBI_3001G061400	CM000760.3:4552628-4560274	SRS	SRZ	OK	0.198717	0.196651	-0.0150777	0.198717	0.196651	-0.0150778	-0.0017227	0.97735	0.99907	no	XLOC_000316	XLOC_000316	SORBI_3001G061400	CM000760.3:4552628-4560274	water	SRZ	OK	0.459883	0.196651	-1.22563	0.459883	0.196651	-1.22563	-0.161399	0.6692	0.99907	no	XLOC_000316	XLOC_000316	SORBI_3001G061400	CM000760.3:4552628-4560274	water	SRS	OK	0.459883	0.198717	-1.21055	0.459883	0.198717	-1.21055	-0.168	0.67315	0.99907
XLOC_000317	XLOC_000317	SORBI_3001G061600	CM000760.3:4562125-4568136	SRS	SRZ	OK	98.6483	63.6194	-0.632828	98.6483	63.6194	-0.632827	-0.958159	0.3345	0.99907	no	XLOC_000317	XLOC_000317	SORBI_3001G061600	CM000760.3:4562125-4568136	water	SRZ	OK	167.442	63.6194	-1.39613	167.442	63.6194	-1.39612	-2.10466	0.03795	0.562526	no	XLOC_000317	XLOC_000317	SORBI_3001G061600	CM000760.3:4562125-4568136	water	SRS	OK	167.442	98.6483	-0.763299	167.442	98.6483	-0.763295	-1.15092	0.24665	0.99907
XLOC_000318	XLOC_000318	SORBI_3001G061700	CM000760.3:4568594-4572148	SRS	SRZ	OK	36.1351	30.0908	-0.264076	36.1351	30.0908	-0.264078	-0.378931	0.70625	0.99907	no	XLOC_000318	XLOC_000318	SORBI_3001G061700	CM000760.3:4568594-4572148	water	SRZ	OK	38.9274	30.0908	-0.371461	38.9274	30.0908	-0.371464	-0.53357	0.5981	0.99907	no	XLOC_000318	XLOC_000318	SORBI_3001G061700	CM000760.3:4568594-4572148	water	SRS	OK	38.9274	36.1351	-0.107385	38.9274	36.1351	-0.107385	-0.153331	0.88075	0.99907
XLOC_000319	XLOC_000319	SORBI_3001G061900	CM000760.3:4580700-4583363	SRS	SRZ	OK	2.91638	6.85946	1.23392	2.91638	6.85946	1.23392	1.45413	0.16035	0.968669	no	XLOC_000319	XLOC_000319	SORBI_3001G061900	CM000760.3:4580700-4583363	water	SRZ	OK	1.61035	6.85946	2.09072	1.61035	6.85946	2.09072	2.40342	0.01785	0.37841	no	XLOC_000319	XLOC_000319	SORBI_3001G061900	CM000760.3:4580700-4583363	water	SRS	OK	1.61035	2.91638	0.8568	1.61035	2.91638	0.856804	0.950351	0.3272	0.99907
XLOC_000320	XLOC_000320	SORBI_3001G062000	CM000760.3:4588144-4588839	SRS	SRZ	NOTEST	0.11136	0.111986	0.0080966	0.11136	0.111986	0.00808727	0	1	1	no	XLOC_000320	XLOC_000320	SORBI_3001G062000	CM000760.3:4588144-4588839	water	SRZ	OK	0.336567	0.111986	-1.58757	0.336567	0.111986	-1.58758	-1.20101	0.2419	0.99907	no	XLOC_000320	XLOC_000320	SORBI_3001G062000	CM000760.3:4588144-4588839	water	SRS	OK	0.336567	0.11136	-1.59567	0.336567	0.11136	-1.59566	-1.22708	0.23815	0.99907
XLOC_000321	XLOC_000321	SORBI_3001G062300	CM000760.3:4620323-4628750	SRS	SRZ	OK	23.548	22.9621	-0.0363491	23.548	22.9621	-0.0363499	-0.0551212	0.95715	0.99907	no	XLOC_000321	XLOC_000321	SORBI_3001G062300	CM000760.3:4620323-4628750	water	SRZ	OK	44.3323	22.9621	-0.949105	44.3323	22.9621	-0.949104	-1.43303	0.1507	0.955044	no	XLOC_000321	XLOC_000321	SORBI_3001G062300	CM000760.3:4620323-4628750	water	SRS	OK	44.3323	23.548	-0.912756	44.3323	23.548	-0.912754	-1.37814	0.16665	0.973644
XLOC_000323	XLOC_000323	SORBI_3001G062400	CM000760.3:4637685-4639319	SRS	SRZ	OK	0.428068	0.39601	-0.112304	0.428068	0.39601	-0.112303	-0.105627	0.92245	0.99907	no	XLOC_000323	XLOC_000323	SORBI_3001G062400	CM000760.3:4637685-4639319	water	SRZ	OK	0.333209	0.39601	0.249107	0.333209	0.39601	0.249109	0.229983	0.8266	0.99907	no	XLOC_000323	XLOC_000323	SORBI_3001G062400	CM000760.3:4637685-4639319	water	SRS	OK	0.333209	0.428068	0.361412	0.333209	0.428068	0.361413	0.334477	0.7534	0.99907
XLOC_000324	XLOC_000324	SORBI_3001G062500	CM000760.3:4661187-4668952	SRS	SRZ	OK	0.273418	1.81758	2.73284	0.273418	1.81758	2.73284	2.85247	0.01025	0.274004	no	XLOC_000324	XLOC_000324	SORBI_3001G062500	CM000760.3:4661187-4668952	water	SRZ	OK	0.310313	1.81758	2.55022	0.310313	1.81758	2.55022	2.70314	0.01685	0.365052	no	XLOC_000324	XLOC_000324	SORBI_3001G062500	CM000760.3:4661187-4668952	water	SRS	OK	0.310313	0.273418	-0.182617	0.310313	0.273418	-0.182616	-0.17855	0.86	0.99907
XLOC_000325	XLOC_000325	SORBI_3001G062600	CM000760.3:4675177-4682162	SRS	SRZ	OK	0.467672	1.94506	2.05625	0.467672	1.94506	2.05625	2.15113	0.04935	0.637764	no	XLOC_000325	XLOC_000325	SORBI_3001G062600	CM000760.3:4675177-4682162	water	SRZ	OK	0.564399	1.94506	1.78503	0.564399	1.94506	1.78503	1.9653	0.0572	0.680142	no	XLOC_000325	XLOC_000325	SORBI_3001G062600	CM000760.3:4675177-4682162	water	SRS	OK	0.564399	0.467672	-0.271217	0.564399	0.467672	-0.271218	-0.266632	0.7917	0.99907
XLOC_000326	XLOC_000326	SORBI_3001G062700	CM000760.3:4692463-4694308	SRS	SRZ	NOTEST	0	0	0	1e-06	1e-06	0	0	1	1	no	XLOC_000326	XLOC_000326	SORBI_3001G062700	CM000760.3:4692463-4694308	water	SRZ	NOTEST	0	0	0	1e-06	1e-06	0	0	1	1	no	XLOC_000326	XLOC_000326	SORBI_3001G062700	CM000760.3:4692463-4694308	water	SRS	NOTEST	0	0	0	1e-06	1e-06	0	0	1	1
XLOC_000327	XLOC_000327	SORBI_3001G062750	CM000760.3:4694870-4695917	SRS	SRZ	NOTEST	0	0	0	1e-06	1e-06	0	0	1	1	no	XLOC_000327	XLOC_000327	SORBI_3001G062750	CM000760.3:4694870-4695917	water	SRZ	NOTEST	0	0	0	1e-06	1e-06	0	0	1	1	no	XLOC_000327	XLOC_000327	SORBI_3001G062750	CM000760.3:4694870-4695917	water	SRS	NOTEST	0	0	0	1e-06	1e-06	0	0	1	1
XLOC_000328	XLOC_000328	SORBI_3001G063000	CM000760.3:4710853-4712754	SRS	SRZ	OK	2.85846	13.2984	2.21794	2.85846	13.2984	2.21794	2.612	0.00885	0.248494	no	XLOC_000328	XLOC_000328	SORBI_3001G063000	CM000760.3:4710853-4712754	water	SRZ	OK	1.50216	13.2984	3.14615	1.50216	13.2984	3.14614	3.55264	0.0022	0.106123	no	XLOC_000328	XLOC_000328	SORBI_3001G063000	CM000760.3:4710853-4712754	water	SRS	OK	1.50216	2.85846	0.928205	1.50216	2.85846	0.9282	0.970203	0.32305	0.99907
XLOC_000329	XLOC_000329	SORBI_3001G063100	CM000760.3:4714356-4717282	SRS	SRZ	OK	11.7171	7.76914	-0.592792	11.7171	7.76914	-0.592789	-0.756232	0.4256	0.99907	no	XLOC_000329	XLOC_000329	SORBI_3001G063100	CM000760.3:4714356-4717282	water	SRZ	OK	12.3774	7.76914	-0.671885	12.3774	7.76914	-0.671881	-0.859576	0.37625	0.99907	no	XLOC_000329	XLOC_000329	SORBI_3001G063100	CM000760.3:4714356-4717282	water	SRS	OK	12.3774	11.7171	-0.0790926	12.3774	11.7171	-0.0790927	-0.103682	0.9141	0.99907
XLOC_000330	XLOC_000330	SORBI_3001G063300	CM000760.3:4722546-4726647	SRS	SRZ	NOTEST	0.0471122	0.00929792	-2.34112	0.0471122	0.00929792	-2.34112	0	1	1	no	XLOC_000330	XLOC_000330	SORBI_3001G063300	CM000760.3:4722546-4726647	water	SRZ	NOTEST	0.0125648	0.00929792	-0.434411	0.0125648	0.00929792	-0.434408	0	1	1	no	XLOC_000330	XLOC_000330	SORBI_3001G063300	CM000760.3:4722546-4726647	water	SRS	NOTEST	0.0125648	0.0471122	1.90671	0.0125648	0.0471122	1.90671	0	1	1
XLOC_000331	XLOC_000331	SORBI_3001G063400	CM000760.3:4727523-4732311	SRS	SRZ	OK	10.4512	7.25347	-0.526926	10.4512	7.25347	-0.526925	-0.625499	0.5182	0.99907	no	XLOC_000331	XLOC_000331	SORBI_3001G063400	CM000760.3:4727523-4732311	water	SRZ	OK	16.6388	7.25347	-1.19781	16.6388	7.25347	-1.19781	-1.4275	0.1419	0.949247	no	XLOC_000331	XLOC_000331	SORBI_3001G063400	CM000760.3:4727523-4732311	water	SRS	OK	16.6388	10.4512	-0.67088	16.6388	10.4512	-0.670883	-0.806658	0.41455	0.99907
XLOC_000332	XLOC_000332	SORBI_3001G063500	CM000760.3:4760595-4766955	SRS	SRZ	OK	30.4667	48.5508	0.672264	30.4667	48.5508	0.672262	0.896722	0.34825	0.99907	no	XLOC_000332	XLOC_000332	SORBI_3001G063500	CM000760.3:4760595-4766955	water	SRZ	OK	35.5642	48.5508	0.449071	35.5642	48.5508	0.449069	0.6048	0.5255	0.99907	no	XLOC_000332	XLOC_000332	SORBI_3001G063500	CM000760.3:4760595-4766955	water	SRS	OK	35.5642	30.4667	-0.223194	35.5642	30.4667	-0.223192	-0.315744	0.7396	0.99907
XLOC_000333	XLOC_000333	SORBI_3001G064400	CM000760.3:4871634-4873350	SRS	SRZ	NOTEST	0.0222244	0	#NAME?	0.0222244	1e-06	-14.4399	0	1	1	no	XLOC_000333	XLOC_000333	SORBI_3001G064400	CM000760.3:4871634-4873350	water	SRZ	NOTEST	0	0	0	1e-06	1e-06	0	0	1	1	no	XLOC_000333	XLOC_000333	SORBI_3001G064400	CM000760.3:4871634-4873350	water	SRS	NOTEST	0	0.0222244	inf	1e-06	0.0222244	14.4399	0	1	1
XLOC_000334	XLOC_000334	SORBI_3001G064600	CM000760.3:4888352-4893444	SRS	SRZ	OK	5.65087	7.41828	0.392611	5.65087	7.41828	0.392612	0.495584	0.61555	0.99907	no	XLOC_000334	XLOC_000334	SORBI_3001G064600	CM000760.3:4888352-4893444	water	SRZ	OK	1.14677	7.41828	2.6935	1.14677	7.41828	2.69351	3.02293	0.0083	0.237992	no	XLOC_000334	XLOC_000334	SORBI_3001G064600	CM000760.3:4888352-4893444	water	SRS	OK	1.14677	5.65087	2.30089	1.14677	5.65087	2.3009	2.50118	0.0215	0.416827
XLOC_000335	XLOC_000335	SORBI_3001G064800	CM000760.3:4898598-4901448	SRS	SRZ	OK	33.5208	65.3615	0.963385	33.5208	65.3615	0.963385	1.38647	0.14765	0.950051	no	XLOC_000335	XLOC_000335	SORBI_3001G064800	CM000760.3:4898598-4901448	water	SRZ	OK	18.8244	65.3615	1.79584	18.8244	65.3615	1.79584	2.51883	0.0134	0.319292	no	XLOC_000335	XLOC_000335	SORBI_3001G064800	CM000760.3:4898598-4901448	water	SRS	OK	18.8244	33.5208	0.832453	18.8244	33.5208	0.832453	1.14003	0.24785	0.99907
XLOC_000336	XLOC_000336	SORBI_3001G065200	CM000760.3:4934962-4950833	SRS	SRZ	OK	0.287614	0.176843	-0.701664	0.287614	0.176843	-0.701665	-0.496672	0.62615	0.99907	no	XLOC_000336	XLOC_000336	SORBI_3001G065200	CM000760.3:4934962-4950833	water	SRZ	OK	0.549055	0.176843	-1.63448	0.549055	0.176843	-1.63448	-1.28687	0.1893	0.995532	no	XLOC_000336	XLOC_000336	SORBI_3001G065200	CM000760.3:4934962-4950833	water	SRS	OK	0.549055	0.287614	-0.932817	0.549055	0.287614	-0.932817	-0.760054	0.4227	0.99907
XLOC_000337	XLOC_000337	SORBI_3001G065300	CM000760.3:4934962-4950833	SRS	SRZ	OK	0.499851	0.266212	-0.908924	0.499851	0.266212	-0.908923	-0.559276	0.6174	0.99907	no	XLOC_000337	XLOC_000337	SORBI_3001G065300	CM000760.3:4934962-4950833	water	SRZ	OK	0.163777	0.266212	0.700845	0.163777	0.266212	0.700843	0.313689	0.7594	0.99907	no	XLOC_000337	XLOC_000337	SORBI_3001G065300	CM000760.3:4934962-4950833	water	SRS	OK	0.163777	0.499851	1.60977	0.163777	0.499851	1.60977	0.749889	0.4947	0.99907
XLOC_000338	XLOC_000338	SORBI_3001G065500	CM000760.3:4957718-4964810	SRS	SRZ	OK	44.8527	22.2663	-1.01033	44.8527	22.2663	-1.01033	-1.28321	0.2058	0.99907	no	XLOC_000338	XLOC_000338	SORBI_3001G065500	CM000760.3:4957718-4964810	water	SRZ	OK	44.1131	22.2663	-0.986346	44.1131	22.2663	-0.986345	-1.27691	0.19945	0.99907	no	XLOC_000338	XLOC_000338	SORBI_3001G065500	CM000760.3:4957718-4964810	water	SRS	OK	44.1131	44.8527	0.0239885	44.1131	44.8527	0.0239877	0.0325029	0.97395	0.99907
XLOC_000339	XLOC_000339	SORBI_3001G065800	CM000760.3:5014837-5016799	SRS	SRZ	OK	16.4761	25.6977	0.641265	16.4761	25.6977	0.641264	0.882835	0.37805	0.99907	no	XLOC_000339	XLOC_000339	SORBI_3001G065800	CM000760.3:5014837-5016799	water	SRZ	OK	13.1706	25.6977	0.964319	13.1706	25.6977	0.964318	1.33237	0.18315	0.98865	no	XLOC_000339	XLOC_000339	SORBI_3001G065800	CM000760.3:5014837-5016799	water	SRS	OK	13.1706	16.4761	0.323055	13.1706	16.4761	0.323054	0.432412	0.6605	0.99907
XLOC_000340	XLOC_000340	SORBI_3001G066000	CM000760.3:5024429-5025262	SRS	SRZ	OK	3.00048	17.2712	2.5251	3.00048	17.2712	2.5251	2.64007	0.0154	0.344575	no	XLOC_000340	XLOC_000340	SORBI_3001G066000	CM000760.3:5024429-5025262	water	SRZ	OK	1.85593	17.2712	3.21816	1.85593	17.2712	3.21815	3.34465	0.0034	0.138026	no	XLOC_000340	XLOC_000340	SORBI_3001G066000	CM000760.3:5024429-5025262	water	SRS	OK	1.85593	3.00048	0.693056	1.85593	3.00048	0.693051	0.687779	0.50125	0.99907
XLOC_000341	XLOC_000341	SORBI_3001G066400,SORBI_3001G066500	CM000760.3:5042624-5063511	SRS	SRZ	OK	7.78297	8.17618	0.0711074	7.78297	8.17618	0.0711062	0.0894705	0.92075	0.99907	no	XLOC_000341	XLOC_000341	SORBI_3001G066400,SORBI_3001G066500	CM000760.3:5042624-5063511	water	SRZ	OK	13.1771	8.17618	-0.688537	13.1771	8.17618	-0.688534	-0.885306	0.3163	0.99907	no	XLOC_000341	XLOC_000341	SORBI_3001G066400,SORBI_3001G066500	CM000760.3:5042624-5063511	water	SRS	OK	13.1771	7.78297	-0.759645	13.1771	7.78297	-0.75964	-0.934142	0.2811	0.99907
XLOC_000342	XLOC_000342	SORBI_3001G066600	CM000760.3:5063875-5064850	SRS	SRZ	OK	44.8058	28.1681	-0.669621	44.8058	28.1681	-0.669623	-0.854239	0.40215	0.99907	no	XLOC_000342	XLOC_000342	SORBI_3001G066600	CM000760.3:5063875-5064850	water	SRZ	OK	66.7875	28.1681	-1.24551	66.7875	28.1681	-1.24552	-1.63259	0.1155	0.885492	no	XLOC_000342	XLOC_000342	SORBI_3001G066600	CM000760.3:5063875-5064850	water	SRS	OK	66.7875	44.8058	-0.575892	66.7875	44.8058	-0.575893	-0.803796	0.4282	0.99907
XLOC_000343	XLOC_000343	SORBI_3001G066700	CM000760.3:5066977-5070026	SRS	SRZ	OK	25.0284	15.4942	-0.691842	25.0284	15.4942	-0.691838	-0.910053	0.35355	0.99907	no	XLOC_000343	XLOC_000343	SORBI_3001G066700	CM000760.3:5066977-5070026	water	SRZ	OK	18.5504	15.4942	-0.259725	18.5504	15.4942	-0.259722	-0.34143	0.7208	0.99907	no	XLOC_000343	XLOC_000343	SORBI_3001G066700	CM000760.3:5066977-5070026	water	SRS	OK	18.5504	25.0284	0.432118	18.5504	25.0284	0.432116	0.572954	0.5649	0.99907
XLOC_000344	XLOC_000344	SORBI_3001G067000	CM000760.3:5079568-5084279	SRS	SRZ	OK	2.86487	2.08054	-0.46151	2.86487	2.08054	-0.461512	-0.482783	0.63135	0.99907	no	XLOC_000344	XLOC_000344	SORBI_3001G067000	CM000760.3:5079568-5084279	water	SRZ	OK	2.7109	2.08054	-0.381812	2.7109	2.08054	-0.381814	-0.397073	0.6875	0.99907	no	XLOC_000344	XLOC_000344	SORBI_3001G067000	CM000760.3:5079568-5084279	water	SRS	OK	2.7109	2.86487	0.0796984	2.7109	2.86487	0.0796978	0.0886602	0.92685	0.99907
XLOC_000345	XLOC_000345	SORBI_3001G067100	CM000760.3:5084279-5087994	SRS	SRZ	OK	10.5595	7.82284	-0.432781	10.5595	7.82284	-0.432777	-0.575516	0.56555	0.99907	no	XLOC_000345	XLOC_000345	SORBI_3001G067100	CM000760.3:5084279-5087994	water	SRZ	OK	7.11394	7.82284	0.137044	7.11394	7.82284	0.137044	0.178894	0.85695	0.99907	no	XLOC_000345	XLOC_000345	SORBI_3001G067100	CM000760.3:5084279-5087994	water	SRS	OK	7.11394	10.5595	0.569825	7.11394	10.5595	0.569821	0.752874	0.439	0.99907
XLOC_000346	XLOC_000346	SORBI_3001G067200	CM000760.3:5088846-5093168	SRS	SRZ	OK	11.4427	11.846	0.0499832	11.4427	11.846	0.0499725	0.0720715	0.94105	0.99907	no	XLOC_000346	XLOC_000346	SORBI_3001G067200	CM000760.3:5088846-5093168	water	SRZ	OK	13.155	11.846	-0.151206	13.155	11.846	-0.151211	-0.217664	0.8287	0.99907	no	XLOC_000346	XLOC_000346	SORBI_3001G067200	CM000760.3:5088846-5093168	water	SRS	OK	13.155	11.4427	-0.20119	13.155	11.4427	-0.201184	-0.290244	0.7729	0.99907
XLOC_000347	XLOC_000347	SORBI_3001G067300	CM000760.3:5093638-5097087	SRS	SRZ	OK	29.6824	34.5705	0.219932	29.6824	34.5705	0.219934	0.310592	0.74955	0.99907	no	XLOC_000347	XLOC_000347	SORBI_3001G067300	CM000760.3:5093638-5097087	water	SRZ	OK	36.0882	34.5705	-0.0619856	36.0882	34.5705	-0.0619857	-0.0873601	0.93025	0.99907	no	XLOC_000347	XLOC_000347	SORBI_3001G067300	CM000760.3:5093638-5097087	water	SRS	OK	36.0882	29.6824	-0.281918	36.0882	29.6824	-0.281919	-0.405029	0.68385	0.99907
XLOC_000348	XLOC_000348	SORBI_3001G067400	CM000760.3:5097858-5103044	SRS	SRZ	OK	2.78472	1.99937	-0.477986	2.78472	1.99937	-0.477987	-0.527066	0.5871	0.99907	no	XLOC_000348	XLOC_000348	SORBI_3001G067400	CM000760.3:5097858-5103044	water	SRZ	OK	3.00278	1.99937	-0.586755	3.00278	1.99937	-0.586753	-0.648423	0.5065	0.99907	no	XLOC_000348	XLOC_000348	SORBI_3001G067400	CM000760.3:5097858-5103044	water	SRS	OK	3.00278	2.78472	-0.108769	3.00278	2.78472	-0.108767	-0.122502	0.90325	0.99907
XLOC_000349	XLOC_000349	SORBI_3001G067500	CM000760.3:5108082-5109967	SRS	SRZ	OK	1.17102	1.47815	0.336033	1.17102	1.47815	0.336027	0.337562	0.7378	0.99907	no	XLOC_000349	XLOC_000349	SORBI_3001G067500	CM000760.3:5108082-5109967	water	SRZ	OK	2.08719	1.47815	-0.497768	2.08719	1.47815	-0.497769	-0.498239	0.63105	0.99907	no	XLOC_000349	XLOC_000349	SORBI_3001G067500	CM000760.3:5108082-5109967	water	SRS	OK	2.08719	1.17102	-0.833801	2.08719	1.17102	-0.833796	-0.830537	0.42515	0.99907
XLOC_000350	XLOC_000350	SORBI_3001G067601	CM000760.3:5114823-5115724	SRS	SRZ	OK	10.9186	13.0427	0.25645	10.9186	13.0427	0.256455	0.29508	0.769	0.99907	no	XLOC_000350	XLOC_000350	SORBI_3001G067601	CM000760.3:5114823-5115724	water	SRZ	OK	11.3097	13.0427	0.205684	11.3097	13.0427	0.205682	0.249277	0.7928	0.99907	no	XLOC_000350	XLOC_000350	SORBI_3001G067601	CM000760.3:5114823-5115724	water	SRS	OK	11.3097	10.9186	-0.0507655	11.3097	10.9186	-0.0507728	-0.0583654	0.95315	0.99907
XLOC_000351	XLOC_000351	SORBI_3001G067800	CM000760.3:5128352-5143863	SRS	SRZ	OK	0.321533	0.0816557	-1.97734	0.321533	0.0816557	-1.97734	-0.345598	0.58275	0.99907	no	XLOC_000351	XLOC_000351	SORBI_3001G067800	CM000760.3:5128352-5143863	water	SRZ	OK	0.629444	0.0816557	-2.94645	0.629444	0.0816557	-2.94645	-0.522829	0.48105	0.99907	no	XLOC_000351	XLOC_000351	SORBI_3001G067800	CM000760.3:5128352-5143863	water	SRS	OK	0.629444	0.321533	-0.969112	0.629444	0.321533	-0.969111	-0.263167	0.7404	0.99907
XLOC_000352	XLOC_000352	SORBI_3001G067900	CM000760.3:5157976-5176481	SRS	SRZ	OK	42.214	40.4832	-0.0603959	42.214	40.4832	-0.0603982	-0.0833312	0.93105	0.99907	no	XLOC_000352	XLOC_000352	SORBI_3001G067900	CM000760.3:5157976-5176481	water	SRZ	OK	35.9997	40.4832	0.16934	35.9997	40.4832	0.169338	0.234127	0.81135	0.99907	no	XLOC_000352	XLOC_000352	SORBI_3001G067900	CM000760.3:5157976-5176481	water	SRS	OK	35.9997	42.214	0.229736	35.9997	42.214	0.229737	0.313408	0.74175	0.99907
XLOC_000353	XLOC_000353	SORBI_3001G068000	CM000760.3:5157976-5176481	SRS	SRZ	OK	0.24438	0.380013	0.636925	0.24438	0.380013	0.636923	0.0634666	0.80685	0.99907	no	XLOC_000353	XLOC_000353	SORBI_3001G068000	CM000760.3:5157976-5176481	water	SRZ	OK	0.424456	0.380013	-0.159566	0.424456	0.380013	-0.159566	-0.0196764	0.9372	0.99907	no	XLOC_000353	XLOC_000353	SORBI_3001G068000	CM000760.3:5157976-5176481	water	SRS	OK	0.424456	0.24438	-0.79649	0.424456	0.24438	-0.796489	-0.0812487	0.7074	0.99907
XLOC_000354	XLOC_000354	SORBI_3001G068066	CM000760.3:5157976-5176481	SRS	SRZ	NOTEST	0	0	0	1e-06	1e-06	0	0	1	1	no	XLOC_000354	XLOC_000354	SORBI_3001G068066	CM000760.3:5157976-5176481	water	SRZ	NOTEST	0	0	0	1e-06	1e-06	0	0	1	1	no	XLOC_000354	XLOC_000354	SORBI_3001G068066	CM000760.3:5157976-5176481	water	SRS	NOTEST	0	0	0	1e-06	1e-06	0	0	1	1
XLOC_000355	XLOC_000355	SORBI_3001G068400	CM000760.3:5235767-5236763	SRS	SRZ	NOTEST	0	0.0289051	inf	1e-06	0.0289051	14.819	0	1	1	no	XLOC_000355	XLOC_000355	SORBI_3001G068400	CM000760.3:5235767-5236763	water	SRZ	NOTEST	0	0.0289051	inf	1e-06	0.0289051	14.819	0	1	1	no	XLOC_000355	XLOC_000355	SORBI_3001G068400	CM000760.3:5235767-5236763	water	SRS	NOTEST	0	0	0	1e-06	1e-06	0	0	1	1
XLOC_000356	XLOC_000356	SORBI_3001G068700	CM000760.3:5251104-5253619	SRS	SRZ	OK	18.5391	13.6765	-0.43887	18.5391	13.6765	-0.438872	-0.583808	0.5519	0.99907	no	XLOC_000356	XLOC_000356	SORBI_3001G068700	CM000760.3:5251104-5253619	water	SRZ	OK	12.5505	13.6765	0.123952	12.5505	13.6765	0.123954	0.156067	0.8752	0.99907	no	XLOC_000356	XLOC_000356	SORBI_3001G068700	CM000760.3:5251104-5253619	water	SRS	OK	12.5505	18.5391	0.562822	12.5505	18.5391	0.562826	0.717242	0.4742	0.99907
XLOC_000357	XLOC_000357	SORBI_3001G068800	CM000760.3:5254139-5254814	SRS	SRZ	OK	0.138654	0.554059	1.99855	0.138654	0.554059	1.99855	1.54634	0.20195	0.99907	no	XLOC_000357	XLOC_000357	SORBI_3001G068800	CM000760.3:5254139-5254814	water	SRZ	OK	0.463391	0.554059	0.257809	0.463391	0.554059	0.25781	0.234585	0.82185	0.99907	no	XLOC_000357	XLOC_000357	SORBI_3001G068800	CM000760.3:5254139-5254814	water	SRS	OK	0.463391	0.138654	-1.74075	0.463391	0.138654	-1.74074	-1.34912	0.2178	0.99907
XLOC_000358	XLOC_000358	SORBI_3001G069000	CM000760.3:5255431-5260029	SRS	SRZ	OK	119.516	64.1055	-0.898687	119.516	64.1055	-0.898684	-0.989403	0.26605	0.99907	no	XLOC_000358	XLOC_000358	SORBI_3001G069000	CM000760.3:5255431-5260029	water	SRZ	OK	120.914	64.1055	-0.915455	120.914	64.1055	-0.915461	-1.15083	0.183	0.988525	no	XLOC_000358	XLOC_000358	SORBI_3001G069000	CM000760.3:5255431-5260029	water	SRS	OK	120.914	119.516	-0.0167683	120.914	119.516	-0.0167775	-0.0187024	0.98355	0.999202
XLOC_000359	XLOC_000359	SORBI_3001G069200	CM000760.3:5272826-5273804	SRS	SRZ	OK	8.61274	17.4341	1.01737	8.61274	17.4341	1.01737	1.20358	0.24065	0.99907	no	XLOC_000359	XLOC_000359	SORBI_3001G069200	CM000760.3:5272826-5273804	water	SRZ	OK	9.11627	17.4341	0.935395	9.11627	17.4341	0.935396	1.10359	0.2769	0.99907	no	XLOC_000359	XLOC_000359	SORBI_3001G069200	CM000760.3:5272826-5273804	water	SRS	OK	9.11627	8.61274	-0.0819724	9.11627	8.61274	-0.0819714	-0.092777	0.9263	0.99907
XLOC_000360	XLOC_000360	SORBI_3001G069500	CM000760.3:5284558-5287963	SRS	SRZ	OK	59.3439	38.0258	-0.642123	59.3439	38.0258	-0.642121	-0.964233	0.33105	0.99907	no	XLOC_000360	XLOC_000360	SORBI_3001G069500	CM000760.3:5284558-5287963	water	SRZ	OK	95.5559	38.0258	-1.32937	95.5559	38.0258	-1.32937	-1.99938	0.04665	0.622159	no	XLOC_000360	XLOC_000360	SORBI_3001G069500	CM000760.3:5284558-5287963	water	SRS	OK	95.5559	59.3439	-0.687245	95.5559	59.3439	-0.687245	-1.0405	0.30095	0.99907
XLOC_000361	XLOC_000361	SORBI_3001G069600	CM000760.3:5290705-5293202	SRS	SRZ	OK	3.70458	3.35693	-0.14217	3.70458	3.35693	-0.142168	-0.159107	0.8723	0.99907	no	XLOC_000361	XLOC_000361	SORBI_3001G069600	CM000760.3:5290705-5293202	water	SRZ	OK	3.0589	3.35693	0.134128	3.0589	3.35693	0.13413	0.147969	0.8836	0.99907	no	XLOC_000361	XLOC_000361	SORBI_3001G069600	CM000760.3:5290705-5293202	water	SRS	OK	3.0589	3.70458	0.276297	3.0589	3.70458	0.276297	0.307005	0.7571	0.99907
XLOC_000362	XLOC_000362	SORBI_3001G070000	CM000760.3:5311278-5314215	SRS	SRZ	OK	385.378	506.964	0.395609	385.378	506.964	0.395609	0.587566	0.5344	0.99907	no	XLOC_000362	XLOC_000362	SORBI_3001G070000	CM000760.3:5311278-5314215	water	SRZ	OK	466.149	506.964	0.121092	466.149	506.964	0.121092	0.179233	0.845	0.99907	no	XLOC_000362	XLOC_000362	SORBI_3001G070000	CM000760.3:5311278-5314215	water	SRS	OK	466.149	385.378	-0.274517	466.149	385.378	-0.274517	-0.408673	0.6641	0.99907
XLOC_000363	XLOC_000363	SORBI_3001G070200	CM000760.3:5319432-5320197	SRS	SRZ	NOTEST	0.106959	0	#NAME?	0.106959	1e-06	-16.7067	0	1	1	no	XLOC_000363	XLOC_000363	SORBI_3001G070200	CM000760.3:5319432-5320197	water	SRZ	NOTEST	0	0	0	1e-06	1e-06	0	0	1	1	no	XLOC_000363	XLOC_000363	SORBI_3001G070200	CM000760.3:5319432-5320197	water	SRS	NOTEST	0	0.106959	inf	1e-06	0.106959	16.7067	0	1	1
XLOC_000364	XLOC_000364	SORBI_3001G070401	CM000760.3:5360958-5362040	SRS	SRZ	NOTEST	0	0.0440238	inf	1e-06	0.0440238	15.426	0	1	1	no	XLOC_000364	XLOC_000364	SORBI_3001G070401	CM000760.3:5360958-5362040	water	SRZ	NOTEST	0.147051	0.0440238	-1.73996	0.147051	0.0440238	-1.73996	0	1	1	no	XLOC_000364	XLOC_000364	SORBI_3001G070401	CM000760.3:5360958-5362040	water	SRS	NOTEST	0.147051	0	#NAME?	0.147051	1e-06	-17.166	0	1	1
XLOC_000365	XLOC_000365	SORBI_3001G070500	CM000760.3:5375326-5376677	SRS	SRZ	OK	1461.83	1269.58	-0.203419	1461.83	1269.58	-0.203424	-0.277043	0.77685	0.99907	no	XLOC_000365	XLOC_000365	SORBI_3001G070500	CM000760.3:5375326-5376677	water	SRZ	OK	2412.76	1269.58	-0.926329	2412.76	1269.58	-0.926333	-1.21416	0.2183	0.99907	no	XLOC_000365	XLOC_000365	SORBI_3001G070500	CM000760.3:5375326-5376677	water	SRS	OK	2412.76	1461.83	-0.72291	2412.76	1461.83	-0.722909	-0.929628	0.3584	0.99907
XLOC_000366	XLOC_000366	SORBI_3001G070600	CM000760.3:5379262-5384871	SRS	SRZ	OK	6.4939	5.71392	-0.184605	6.4939	5.71392	-0.184604	-0.246803	0.8028	0.99907	no	XLOC_000366	XLOC_000366	SORBI_3001G070600	CM000760.3:5379262-5384871	water	SRZ	OK	6.11348	5.71392	-0.0975147	6.11348	5.71392	-0.097513	-0.133705	0.89255	0.99907	no	XLOC_000366	XLOC_000366	SORBI_3001G070600	CM000760.3:5379262-5384871	water	SRS	OK	6.11348	6.4939	0.0870907	6.11348	6.4939	0.0870913	0.117555	0.90185	0.99907
XLOC_000367	XLOC_000367	SORBI_3001G070800	CM000760.3:5400023-5402891	SRS	SRZ	OK	10.9653	9.78039	-0.164985	10.9653	9.78039	-0.164981	-0.204832	0.83885	0.99907	no	XLOC_000367	XLOC_000367	SORBI_3001G070800	CM000760.3:5400023-5402891	water	SRZ	OK	4.36369	9.78039	1.16434	4.36369	9.78039	1.16434	1.37699	0.176	0.979976	no	XLOC_000367	XLOC_000367	SORBI_3001G070800	CM000760.3:5400023-5402891	water	SRS	OK	4.36369	10.9653	1.32933	4.36369	10.9653	1.32932	1.56549	0.13055	0.920213
XLOC_000368	XLOC_000368	SORBI_3001G070900	CM000760.3:5404059-5409957	SRS	SRZ	NOTEST	0.0537265	0.177636	1.72522	0.0537265	0.177636	1.72522	0	1	1	no	XLOC_000368	XLOC_000368	SORBI_3001G070900	CM000760.3:5404059-5409957	water	SRZ	NOTEST	0.0717757	0.177636	1.30736	0.0717757	0.177636	1.30736	0	1	1	no	XLOC_000368	XLOC_000368	SORBI_3001G070900	CM000760.3:5404059-5409957	water	SRS	NOTEST	0.0717757	0.0537265	-0.417861	0.0717757	0.0537265	-0.417862	0	1	1
XLOC_000369	XLOC_000369	SORBI_3001G071200	CM000760.3:5422610-5423478	SRS	SRZ	NOTEST	0.143956	0.070666	-1.02654	0.143956	0.070666	-1.02654	0	1	1	no	XLOC_000369	XLOC_000369	SORBI_3001G071200	CM000760.3:5422610-5423478	water	SRZ	OK	0.499987	0.070666	-2.8228	0.499987	0.070666	-2.8228	-2.13747	0.11585	0.886883	no	XLOC_000369	XLOC_000369	SORBI_3001G071200	CM000760.3:5422610-5423478	water	SRS	OK	0.499987	0.143956	-1.79626	0.499987	0.143956	-1.79626	-1.50643	0.1875	0.993506
XLOC_000370	XLOC_000370	SORBI_3001G071300	CM000760.3:5426074-5428088	SRS	SRZ	OK	0.785075	10.3085	3.71486	0.785075	10.3085	3.71486	4.03241	0.00165	0.0876384	no	XLOC_000370	XLOC_000370	SORBI_3001G071300	CM000760.3:5426074-5428088	water	SRZ	OK	0.211821	10.3085	5.60485	0.211821	10.3085	5.60484	6.00054	0.0007	0.0540406	no	XLOC_000370	XLOC_000370	SORBI_3001G071300	CM000760.3:5426074-5428088	water	SRS	OK	0.211821	0.785075	1.88999	0.211821	0.785075	1.88998	1.83266	0.08805	0.812954
XLOC_000371	XLOC_000371	SORBI_3001G071400	CM000760.3:5432679-5442351	SRS	SRZ	OK	7.41031	7.23801	-0.0339407	7.41031	7.23801	-0.0339408	-0.0475749	0.96115	0.99907	no	XLOC_000371	XLOC_000371	SORBI_3001G071400	CM000760.3:5432679-5442351	water	SRZ	OK	8.61286	7.23801	-0.250901	8.61286	7.23801	-0.250899	-0.351446	0.7153	0.99907	no	XLOC_000371	XLOC_000371	SORBI_3001G071400	CM000760.3:5432679-5442351	water	SRS	OK	8.61286	7.41031	-0.21696	8.61286	7.41031	-0.216958	-0.304149	0.7561	0.99907
XLOC_000372	XLOC_000372	SORBI_3001G071500	CM000760.3:5443829-5446877	SRS	SRZ	NOTEST	0.0228674	0.0407721	0.834288	0.0228674	0.0407721	0.83429	0	1	1	no	XLOC_000372	XLOC_000372	SORBI_3001G071500	CM000760.3:5443829-5446877	water	SRZ	NOTEST	0.00345233	0.0407721	3.56194	0.00345233	0.0407721	3.56194	0	1	1	no	XLOC_000372	XLOC_000372	SORBI_3001G071500	CM000760.3:5443829-5446877	water	SRS	NOTEST	0.00345233	0.0228674	2.72765	0.00345233	0.0228674	2.72765	0	1	1
XLOC_000373	XLOC_000373	SORBI_3001G071700	CM000760.3:5458788-5471606	SRS	SRZ	OK	38.038	26.4805	-0.522513	38.038	26.4805	-0.522511	-0.23655	0.57135	0.99907	no	XLOC_000373	XLOC_000373	SORBI_3001G071700	CM000760.3:5458788-5471606	water	SRZ	OK	75.3724	26.4805	-1.50911	75.3724	26.4805	-1.50911	-0.707318	0.41395	0.99907	no	XLOC_000373	XLOC_000373	SORBI_3001G071700	CM000760.3:5458788-5471606	water	SRS	OK	75.3724	38.038	-0.986594	75.3724	38.038	-0.986595	-0.504339	0.57775	0.99907
XLOC_000374	XLOC_000374	SORBI_3001G071900	CM000760.3:5471867-5474683	SRS	SRZ	OK	0.558033	0.711706	0.35093	0.558033	0.711706	0.350931	0.353115	0.73105	0.99907	no	XLOC_000374	XLOC_000374	SORBI_3001G071900	CM000760.3:5471867-5474683	water	SRZ	OK	0.796308	0.711706	-0.162046	0.796308	0.711706	-0.162045	-0.163838	0.87385	0.99907	no	XLOC_000374	XLOC_000374	SORBI_3001G071900	CM000760.3:5471867-5474683	water	SRS	OK	0.796308	0.558033	-0.512976	0.796308	0.558033	-0.512976	-0.518333	0.61145	0.99907
XLOC_000375	XLOC_000375	SORBI_3001G072000	CM000760.3:5477233-5483153	SRS	SRZ	OK	0.681825	0.326919	-1.06047	0.681825	0.326919	-1.06047	-1.05805	0.3092	0.99907	no	XLOC_000375	XLOC_000375	SORBI_3001G072000	CM000760.3:5477233-5483153	water	SRZ	OK	0.447103	0.326919	-0.451671	0.447103	0.326919	-0.451674	-0.446423	0.66245	0.99907	no	XLOC_000375	XLOC_000375	SORBI_3001G072000	CM000760.3:5477233-5483153	water	SRS	OK	0.447103	0.681825	0.608795	0.447103	0.681825	0.608794	0.611946	0.554	0.99907
XLOC_000376	XLOC_000376	SORBI_3001G072200	CM000760.3:5487189-5492058	SRS	SRZ	OK	0.271225	0.133433	-1.02337	0.271225	0.133433	-1.02337	-0.922229	0.35185	0.99907	no	XLOC_000376	XLOC_000376	SORBI_3001G072200	CM000760.3:5487189-5492058	water	SRZ	NOTEST	0.16439	0.133433	-0.301004	0.16439	0.133433	-0.301007	0	1	1	no	XLOC_000376	XLOC_000376	SORBI_3001G072200	CM000760.3:5487189-5492058	water	SRS	OK	0.16439	0.271225	0.722369	0.16439	0.271225	0.722368	0.668599	0.53135	0.99907
XLOC_000377	XLOC_000377	SORBI_3001G072250	CM000760.3:5492743-5494404	SRS	SRZ	OK	0.411938	0.318819	-0.36969	0.411938	0.318819	-0.36969	-0.350824	0.7155	0.99907	no	XLOC_000377	XLOC_000377	SORBI_3001G072250	CM000760.3:5492743-5494404	water	SRZ	OK	0.659675	0.318819	-1.04902	0.659675	0.318819	-1.04902	-0.990343	0.3397	0.99907	no	XLOC_000377	XLOC_000377	SORBI_3001G072250	CM000760.3:5492743-5494404	water	SRS	OK	0.659675	0.411938	-0.679327	0.659675	0.411938	-0.679328	-0.648604	0.52325	0.99907
XLOC_000378	XLOC_000378	SORBI_3001G072550	CM000760.3:5525140-5531320	SRS	SRZ	NOTEST	0	0	0	1e-06	1e-06	0	0	1	1	no	XLOC_000378	XLOC_000378	SORBI_3001G072550	CM000760.3:5525140-5531320	water	SRZ	NOTEST	0.0784022	0	#NAME?	0.0784022	1e-06	-16.2586	0	1	1	no	XLOC_000378	XLOC_000378	SORBI_3001G072550	CM000760.3:5525140-5531320	water	SRS	NOTEST	0.0784022	0	#NAME?	0.0784022	1e-06	-16.2586	0	1	1
XLOC_000379	XLOC_000379	SORBI_3001G072900	CM000760.3:5539712-5545111	SRS	SRZ	OK	0.319642	0.310006	-0.0441625	0.319642	0.310006	-0.0441608	-0.0418128	0.96655	0.99907	no	XLOC_000379	XLOC_000379	SORBI_3001G072900	CM000760.3:5539712-5545111	water	SRZ	OK	0.350894	0.310006	-0.178741	0.350894	0.310006	-0.178739	-0.171079	0.8624	0.99907	no	XLOC_000379	XLOC_000379	SORBI_3001G072900	CM000760.3:5539712-5545111	water	SRS	OK	0.350894	0.319642	-0.134578	0.350894	0.319642	-0.134578	-0.129158	0.89685	0.99907
XLOC_000380	XLOC_000380	SORBI_3001G073300	CM000760.3:5570904-5573800	SRS	SRZ	OK	100.66	65.9376	-0.610318	100.66	65.9376	-0.610317	-0.896635	0.3517	0.99907	no	XLOC_000380	XLOC_000380	SORBI_3001G073300	CM000760.3:5570904-5573800	water	SRZ	OK	155.797	65.9376	-1.2405	155.797	65.9376	-1.24049	-1.77864	0.05895	0.68961	no	XLOC_000380	XLOC_000380	SORBI_3001G073300	CM000760.3:5570904-5573800	water	SRS	OK	155.797	100.66	-0.630181	155.797	100.66	-0.630177	-0.911991	0.34275	0.99907
XLOC_000381	XLOC_000381	SORBI_3001G073500	CM000760.3:5573809-5597278	SRS	SRZ	OK	51.8459	40.2178	-0.366397	51.8459	40.2178	-0.366396	-0.467624	0.63315	0.99907	no	XLOC_000381	XLOC_000381	SORBI_3001G073500	CM000760.3:5573809-5597278	water	SRZ	OK	72.4027	40.2178	-0.84821	72.4027	40.2178	-0.848209	-1.07032	0.2827	0.99907	no	XLOC_000381	XLOC_000381	SORBI_3001G073500	CM000760.3:5573809-5597278	water	SRS	OK	72.4027	51.8459	-0.481813	72.4027	51.8459	-0.481814	-0.615629	0.527	0.99907
XLOC_000382	XLOC_000382	SORBI_3001G073600	CM000760.3:5599177-5602217	SRS	SRZ	OK	58.0303	42.4747	-0.450205	58.0303	42.4747	-0.450203	-0.647289	0.50245	0.99907	no	XLOC_000382	XLOC_000382	SORBI_3001G073600	CM000760.3:5599177-5602217	water	SRZ	OK	47.0908	42.4747	-0.148842	47.0908	42.4747	-0.148841	-0.212272	0.8217	0.99907	no	XLOC_000382	XLOC_000382	SORBI_3001G073600	CM000760.3:5599177-5602217	water	SRS	OK	47.0908	58.0303	0.301363	47.0908	58.0303	0.301361	0.442452	0.64155	0.99907
XLOC_000383	XLOC_000383	SORBI_3001G073900	CM000760.3:5624770-5634868	SRS	SRZ	OK	152.517	123.163	-0.308403	152.517	123.163	-0.308401	-0.448769	0.65505	0.99907	no	XLOC_000383	XLOC_000383	SORBI_3001G073900	CM000760.3:5624770-5634868	water	SRZ	OK	233.4	123.163	-0.92224	233.4	123.163	-0.922236	-1.28625	0.19955	0.99907	no	XLOC_000383	XLOC_000383	SORBI_3001G073900	CM000760.3:5624770-5634868	water	SRS	OK	233.4	152.517	-0.613837	233.4	152.517	-0.613835	-0.85903	0.3989	0.99907
XLOC_000384	XLOC_000384	SORBI_3001G074200	CM000760.3:5670221-5674809	SRS	SRZ	OK	6.34334	24.7688	1.96521	6.34334	24.7688	1.96521	2.76878	0.0082	0.236238	no	XLOC_000384	XLOC_000384	SORBI_3001G074200	CM000760.3:5670221-5674809	water	SRZ	OK	2.96162	24.7688	3.06406	2.96162	24.7688	3.06407	4.10137	0.00025	0.0294484	yes	XLOC_000384	XLOC_000384	SORBI_3001G074200	CM000760.3:5670221-5674809	water	SRS	OK	2.96162	6.34334	1.09886	2.96162	6.34334	1.09886	1.40311	0.1591	0.965788
XLOC_000385	XLOC_000385	SORBI_3001G074300	CM000760.3:5679654-5681532	SRS	SRZ	OK	130.573	61.8573	-1.07784	130.573	61.8573	-1.07784	-0.991313	0.28435	0.99907	no	XLOC_000385	XLOC_000385	SORBI_3001G074300	CM000760.3:5679654-5681532	water	SRZ	OK	82.6301	61.8573	-0.417725	82.6301	61.8573	-0.417724	-0.383711	0.6766	0.99907	no	XLOC_000385	XLOC_000385	SORBI_3001G074300	CM000760.3:5679654-5681532	water	SRS	OK	82.6301	130.573	0.660113	82.6301	130.573	0.660117	0.630349	0.4619	0.99907
XLOC_000386	XLOC_000386	SORBI_3001G074400	CM000760.3:5684691-5700607	SRS	SRZ	OK	13.2287	11.2575	-0.232786	13.2287	11.2575	-0.232785	-0.113589	0.9138	0.99907	no	XLOC_000386	XLOC_000386	SORBI_3001G074400	CM000760.3:5684691-5700607	water	SRZ	OK	14.7638	11.2575	-0.391173	14.7638	11.2575	-0.391178	-0.225904	0.82515	0.99907	no	XLOC_000386	XLOC_000386	SORBI_3001G074400	CM000760.3:5684691-5700607	water	SRS	OK	14.7638	13.2287	-0.158388	14.7638	13.2287	-0.158393	-0.0874119	0.93235	0.99907
XLOC_000387	XLOC_000387	SORBI_3001G074500	CM000760.3:5684691-5700607	SRS	SRZ	OK	0.407369	0.300419	-0.439362	0.407369	0.300419	-0.43936	-0.0197707	0.83165	0.99907	no	XLOC_000387	XLOC_000387	SORBI_3001G074500	CM000760.3:5684691-5700607	water	SRZ	OK	0.0587082	0.300419	2.35534	0.0587082	0.300419	2.35534	0.0576628	0.47205	0.99907	no	XLOC_000387	XLOC_000387	SORBI_3001G074500	CM000760.3:5684691-5700607	water	SRS	OK	0.0587082	0.407369	2.7947	0.0587082	0.407369	2.7947	0.0695694	0.44215	0.99907
XLOC_000388	XLOC_000388	SORBI_3001G074601	CM000760.3:5684691-5700607	SRS	SRZ	OK	0.233346	0.192243	-0.279541	0.233346	0.192243	-0.27954	-0.0158546	0.89315	0.99907	no	XLOC_000388	XLOC_000388	SORBI_3001G074601	CM000760.3:5684691-5700607	water	SRZ	NOTEST	0.081949	0.192243	1.23013	0.081949	0.192243	1.23013	0	1	1	no	XLOC_000388	XLOC_000388	SORBI_3001G074601	CM000760.3:5684691-5700607	water	SRS	OK	0.081949	0.233346	1.50967	0.081949	0.233346	1.50967	0.0678783	0.5929	0.99907
XLOC_000389	XLOC_000389	SORBI_3001G074800	CM000760.3:5703841-5705776	SRS	SRZ	OK	0.153967	1.86518	3.59862	0.153967	1.86518	3.59862	3.42609	0.0051	0.175427	no	XLOC_000389	XLOC_000389	SORBI_3001G074800	CM000760.3:5703841-5705776	water	SRZ	OK	0.0955219	1.86518	4.28734	0.0955219	1.86518	4.28734	3.98576	0.0073	0.21814	no	XLOC_000389	XLOC_000389	SORBI_3001G074800	CM000760.3:5703841-5705776	water	SRS	NOTEST	0.0955219	0.153967	0.688722	0.0955219	0.153967	0.688718	0	1	1
XLOC_000390	XLOC_000390	SORBI_3001G075300	CM000760.3:5732775-5738789	SRS	SRZ	NOTEST	0.075523	0.0741517	-0.0264366	0.075523	0.0741517	-0.0264363	0	1	1	no	XLOC_000390	XLOC_000390	SORBI_3001G075300	CM000760.3:5732775-5738789	water	SRZ	NOTEST	0.00903269	0.0741517	3.03725	0.00903269	0.0741517	3.03725	0	1	1	no	XLOC_000390	XLOC_000390	SORBI_3001G075300	CM000760.3:5732775-5738789	water	SRS	NOTEST	0.00903269	0.075523	3.06369	0.00903269	0.075523	3.06369	0	1	1
XLOC_000391	XLOC_000391	SORBI_3001G075400	CM000760.3:5750903-5754421	SRS	SRZ	NOTEST	0.00856536	0.186547	4.44488	0.00856536	0.186547	4.44488	0	1	1	no	XLOC_000391	XLOC_000391	SORBI_3001G075400	CM000760.3:5750903-5754421	water	SRZ	NOTEST	0.0316236	0.186547	2.56046	0.0316236	0.186547	2.56047	0	1	1	no	XLOC_000391	XLOC_000391	SORBI_3001G075400	CM000760.3:5750903-5754421	water	SRS	NOTEST	0.0316236	0.00856536	-1.88442	0.0316236	0.00856536	-1.88442	0	1	1
XLOC_000392	XLOC_000392	SORBI_3001G075500	CM000760.3:5755111-5756313	SRS	SRZ	NOTEST	0.028765	0	#NAME?	0.028765	1e-06	-14.812	0	1	1	no	XLOC_000392	XLOC_000392	SORBI_3001G075500	CM000760.3:5755111-5756313	water	SRZ	NOTEST	0.0159074	0	#NAME?	0.0159074	1e-06	-13.9574	0	1	1	no	XLOC_000392	XLOC_000392	SORBI_3001G075500	CM000760.3:5755111-5756313	water	SRS	NOTEST	0.0159074	0.028765	0.85461	0.0159074	0.028765	0.854616	0	1	1
XLOC_000393	XLOC_000393	SORBI_3001G075600	CM000760.3:5766803-5771415	SRS	SRZ	OK	5.50719	7.04178	0.354624	5.50719	7.04178	0.354624	0.472606	0.64205	0.99907	no	XLOC_000393	XLOC_000393	SORBI_3001G075600	CM000760.3:5766803-5771415	water	SRZ	OK	2.71649	7.04178	1.3742	2.71649	7.04178	1.3742	1.75743	0.08395	0.79977	no	XLOC_000393	XLOC_000393	SORBI_3001G075600	CM000760.3:5766803-5771415	water	SRS	OK	2.71649	5.50719	1.01957	2.71649	5.50719	1.01957	1.31187	0.19775	0.99907
XLOC_000394	XLOC_000394	SORBI_3001G075950	CM000760.3:5821717-5822430	SRS	SRZ	NOTEST	0.0494143	0	#NAME?	0.0494143	1e-06	-15.5926	0	1	1	no	XLOC_000394	XLOC_000394	SORBI_3001G075950	CM000760.3:5821717-5822430	water	SRZ	NOTEST	0	0	0	1e-06	1e-06	0	0	1	1	no	XLOC_000394	XLOC_000394	SORBI_3001G075950	CM000760.3:5821717-5822430	water	SRS	NOTEST	0	0.0494143	inf	1e-06	0.0494143	15.5926	0	1	1
XLOC_000395	XLOC_000395	SORBI_3001G076200	CM000760.3:5866979-5869676	SRS	SRZ	OK	49.4913	29.889	-0.727561	49.4913	29.889	-0.72756	-1.08468	0.27375	0.99907	no	XLOC_000395	XLOC_000395	SORBI_3001G076200	CM000760.3:5866979-5869676	water	SRZ	OK	66.393	29.889	-1.15142	66.393	29.889	-1.15142	-1.7222	0.07815	0.773263	no	XLOC_000395	XLOC_000395	SORBI_3001G076200	CM000760.3:5866979-5869676	water	SRS	OK	66.393	49.4913	-0.423857	66.393	49.4913	-0.423856	-0.639796	0.5096	0.99907
XLOC_000396	XLOC_000396	SORBI_3001G076300	CM000760.3:5870854-5871937	SRS	SRZ	NOTEST	0.137635	0.0804749	-0.774237	0.137635	0.0804749	-0.774237	0	1	1	no	XLOC_000396	XLOC_000396	SORBI_3001G076300	CM000760.3:5870854-5871937	water	SRZ	NOTEST	0.0149577	0.0804749	2.42765	0.0149577	0.0804749	2.42765	0	1	1	no	XLOC_000396	XLOC_000396	SORBI_3001G076300	CM000760.3:5870854-5871937	water	SRS	NOTEST	0.0149577	0.137635	3.20188	0.0149577	0.137635	3.20189	0	1	1
XLOC_000397	XLOC_000397	SORBI_3001G076500,SORBI_3001G076600	CM000760.3:5884048-5891221	SRS	SRZ	OK	383.054	298.914	-0.357816	383.054	298.914	-0.357817	-0.520924	0.6023	0.99907	no	XLOC_000397	XLOC_000397	SORBI_3001G076500,SORBI_3001G076600	CM000760.3:5884048-5891221	water	SRZ	OK	580.336	298.914	-0.957156	580.336	298.914	-0.957158	-1.40703	0.15365	0.959567	no	XLOC_000397	XLOC_000397	SORBI_3001G076500,SORBI_3001G076600	CM000760.3:5884048-5891221	water	SRS	OK	580.336	383.054	-0.59934	580.336	383.054	-0.599341	-0.875749	0.3725	0.99907
XLOC_000398	XLOC_000398	SORBI_3001G076700	CM000760.3:5896241-5902676	SRS	SRZ	OK	0.827739	0.740336	-0.160996	0.827739	0.740336	-0.160996	-0.15931	0.8716	0.99907	no	XLOC_000398	XLOC_000398	SORBI_3001G076700	CM000760.3:5896241-5902676	water	SRZ	OK	0.778297	0.740336	-0.0721408	0.778297	0.740336	-0.0721406	-0.0737396	0.94255	0.99907	no	XLOC_000398	XLOC_000398	SORBI_3001G076700	CM000760.3:5896241-5902676	water	SRS	OK	0.778297	0.827739	0.0888547	0.778297	0.827739	0.0888551	0.0933865	0.92405	0.99907
XLOC_000399	XLOC_000399	SORBI_3001G077100	CM000760.3:5922171-5923086	SRS	SRZ	OK	8.7737	5.09564	-0.783921	8.7737	5.09564	-0.783922	-0.825298	0.41245	0.99907	no	XLOC_000399	XLOC_000399	SORBI_3001G077100	CM000760.3:5922171-5923086	water	SRZ	OK	13.08	5.09564	-1.36003	13.08	5.09564	-1.36003	-1.48126	0.1433	0.949247	no	XLOC_000399	XLOC_000399	SORBI_3001G077100	CM000760.3:5922171-5923086	water	SRS	OK	13.08	8.7737	-0.576105	13.08	8.7737	-0.576105	-0.666078	0.49145	0.99907
XLOC_000400	XLOC_000400	SORBI_3001G077300	CM000760.3:5933694-5947714	SRS	SRZ	OK	84.2109	64.1705	-0.392098	84.2109	64.1705	-0.392097	-0.467276	0.61285	0.99907	no	XLOC_000400	XLOC_000400	SORBI_3001G077300	CM000760.3:5933694-5947714	water	SRZ	OK	92.9065	64.1705	-0.53387	92.9065	64.1705	-0.533869	-0.654381	0.48435	0.99907	no	XLOC_000400	XLOC_000400	SORBI_3001G077300	CM000760.3:5933694-5947714	water	SRS	OK	92.9065	84.2109	-0.141773	92.9065	84.2109	-0.141773	-0.185231	0.8408	0.99907
XLOC_000401	XLOC_000401	SORBI_3001G077400	CM000760.3:5933694-5947714	SRS	SRZ	OK	7.52331	19.7976	1.39589	7.52331	19.7976	1.39589	0.582851	0.5433	0.99907	no	XLOC_000401	XLOC_000401	SORBI_3001G077400	CM000760.3:5933694-5947714	water	SRZ	OK	1.98355	19.7976	3.31917	1.98355	19.7976	3.31917	0.937883	0.2714	0.99907	no	XLOC_000401	XLOC_000401	SORBI_3001G077400	CM000760.3:5933694-5947714	water	SRS	OK	1.98355	7.52331	1.92328	1.98355	7.52331	1.92328	0.498409	0.58895	0.99907
XLOC_000402	XLOC_000402	SORBI_3001G077900	CM000760.3:5967020-5971732	SRS	SRZ	OK	18.1922	14.4325	-0.333997	18.1922	14.4325	-0.333999	-0.439628	0.6504	0.99907	no	XLOC_000402	XLOC_000402	SORBI_3001G077900	CM000760.3:5967020-5971732	water	SRZ	OK	10.7899	14.4325	0.419637	10.7899	14.4325	0.41964	0.532985	0.5786	0.99907	no	XLOC_000402	XLOC_000402	SORBI_3001G077900	CM000760.3:5967020-5971732	water	SRS	OK	10.7899	18.1922	0.753634	10.7899	18.1922	0.753639	0.968039	0.3353	0.99907
XLOC_000403	XLOC_000403	SORBI_3001G078200	CM000760.3:5991874-5993997	SRS	SRZ	OK	44.5296	40.2507	-0.145754	44.5296	40.2507	-0.145751	-0.209409	0.8342	0.99907	no	XLOC_000403	XLOC_000403	SORBI_3001G078200	CM000760.3:5991874-5993997	water	SRZ	OK	62.0185	40.2507	-0.623686	62.0185	40.2507	-0.623685	-0.906472	0.3587	0.99907	no	XLOC_000403	XLOC_000403	SORBI_3001G078200	CM000760.3:5991874-5993997	water	SRS	OK	62.0185	44.5296	-0.477932	62.0185	44.5296	-0.477934	-0.69696	0.4777	0.99907
XLOC_000404	XLOC_000404	SORBI_3001G078300	CM000760.3:5995282-6000823	SRS	SRZ	OK	1.51644	1.90289	0.327504	1.51644	1.90289	0.327504	0.357979	0.70765	0.99907	no	XLOC_000404	XLOC_000404	SORBI_3001G078300	CM000760.3:5995282-6000823	water	SRZ	OK	1.45591	1.90289	0.386277	1.45591	1.90289	0.386271	0.422313	0.66295	0.99907	no	XLOC_000404	XLOC_000404	SORBI_3001G078300	CM000760.3:5995282-6000823	water	SRS	OK	1.45591	1.51644	0.0587732	1.45591	1.51644	0.0587672	0.0640146	0.9418	0.99907
XLOC_000405	XLOC_000405	SORBI_3001G078400	CM000760.3:6012576-6015977	SRS	SRZ	OK	39.7868	38.0669	-0.0637546	39.7868	38.0669	-0.0637528	-0.0942585	0.92425	0.99907	no	XLOC_000405	XLOC_000405	SORBI_3001G078400	CM000760.3:6012576-6015977	water	SRZ	OK	80.2712	38.0669	-1.07635	80.2712	38.0669	-1.07635	-1.60455	0.1155	0.885492	no	XLOC_000405	XLOC_000405	SORBI_3001G078400	CM000760.3:6012576-6015977	water	SRS	OK	80.2712	39.7868	-1.01259	80.2712	39.7868	-1.01259	-1.52795	0.11485	0.884128
XLOC_000406	XLOC_000406	SORBI_3001G078700	CM000760.3:6036954-6038097	SRS	SRZ	OK	0.691885	0.12114	-2.51385	0.691885	0.12114	-2.51386	-1.98885	0.0912	0.825343	no	XLOC_000406	XLOC_000406	SORBI_3001G078700	CM000760.3:6036954-6038097	water	SRZ	OK	0.903643	0.12114	-2.89907	0.903643	0.12114	-2.89908	-2.34465	0.0608	0.700149	no	XLOC_000406	XLOC_000406	SORBI_3001G078700	CM000760.3:6036954-6038097	water	SRS	OK	0.903643	0.691885	-0.38522	0.903643	0.691885	-0.385221	-0.361542	0.7305	0.99907
XLOC_000407	XLOC_000407	SORBI_3001G079000	CM000760.3:6071268-6073021	SRS	SRZ	NOTEST	0.0155867	0.0151713	-0.0389703	0.0155867	0.0151713	-0.0389708	0	1	1	no	XLOC_000407	XLOC_000407	SORBI_3001G079000	CM000760.3:6071268-6073021	water	SRZ	NOTEST	0	0.0151713	inf	1e-06	0.0151713	13.8891	0	1	1	no	XLOC_000407	XLOC_000407	SORBI_3001G079000	CM000760.3:6071268-6073021	water	SRS	NOTEST	0	0.0155867	inf	1e-06	0.0155867	13.928	0	1	1
XLOC_000408	XLOC_000408	SORBI_3001G079150	CM000760.3:6073595-6079988	SRS	SRZ	OK	0	0.23437	inf	1e-06	0.23437	17.8384	#NAME?	0.19445	0.99907	no	XLOC_000408	XLOC_000408	SORBI_3001G079150	CM000760.3:6073595-6079988	water	SRZ	OK	0.160744	0.23437	0.544019	0.160744	0.23437	0.544023	0.0237649	0.6442	0.99907	no	XLOC_000408	XLOC_000408	SORBI_3001G079150	CM000760.3:6073595-6079988	water	SRS	NOTEST	0.160744	0	#NAME?	0.160744	1e-06	-17.2944	0	1	1
XLOC_000409	XLOC_000409	SORBI_3001G079200	CM000760.3:6087457-6095806	SRS	SRZ	OK	13.4223	23.429	0.803662	13.4223	23.429	0.803663	1.17416	0.23715	0.99907	no	XLOC_000409	XLOC_000409	SORBI_3001G079200	CM000760.3:6087457-6095806	water	SRZ	OK	13.1741	23.429	0.830591	13.1741	23.429	0.830591	1.20824	0.22005	0.99907	no	XLOC_000409	XLOC_000409	SORBI_3001G079200	CM000760.3:6087457-6095806	water	SRS	OK	13.1741	13.4223	0.0269288	13.1741	13.4223	0.0269275	0.0384772	0.9709	0.99907
XLOC_000410	XLOC_000410	SORBI_3001G079500	CM000760.3:6104058-6105842	SRS	SRZ	OK	34.3025	75.3579	1.13544	34.3025	75.3579	1.13545	1.67135	0.0981	0.847963	no	XLOC_000410	XLOC_000410	SORBI_3001G079500	CM000760.3:6104058-6105842	water	SRZ	OK	50.9288	75.3579	0.565277	50.9288	75.3579	0.565277	0.845468	0.38245	0.99907	no	XLOC_000410	XLOC_000410	SORBI_3001G079500	CM000760.3:6104058-6105842	water	SRS	OK	50.9288	34.3025	-0.570167	50.9288	34.3025	-0.570168	-0.834844	0.39435	0.99907
XLOC_000412	XLOC_000412	SORBI_3001G080000	CM000760.3:6169947-6174061	SRS	SRZ	OK	1.36215	2.4633	0.85471	1.36215	2.4633	0.854707	0.986478	0.3283	0.99907	no	XLOC_000412	XLOC_000412	SORBI_3001G080000	CM000760.3:6169947-6174061	water	SRZ	OK	1.29876	2.4633	0.923459	1.29876	2.4633	0.923457	1.0846	0.2891	0.99907	no	XLOC_000412	XLOC_000412	SORBI_3001G080000	CM000760.3:6169947-6174061	water	SRS	OK	1.29876	1.36215	0.0687496	1.29876	1.36215	0.0687507	0.0750125	0.9397	0.99907
XLOC_000413	XLOC_000413	SORBI_3001G080600	CM000760.3:6230020-6231959	SRS	SRZ	NOTEST	0.0167022	0.0329888	0.981935	0.0167022	0.0329888	0.981938	0	1	1	no	XLOC_000413	XLOC_000413	SORBI_3001G080600	CM000760.3:6230020-6231959	water	SRZ	NOTEST	0.0489359	0.0329888	-0.568915	0.0489359	0.0329888	-0.568917	0	1	1	no	XLOC_000413	XLOC_000413	SORBI_3001G080600	CM000760.3:6230020-6231959	water	SRS	NOTEST	0.0489359	0.0167022	-1.55085	0.0489359	0.0167022	-1.55086	0	1	1
XLOC_000414	XLOC_000414	SORBI_3001G080700	CM000760.3:6233844-6241226	SRS	SRZ	OK	48.9383	45.147	-0.116332	48.9383	45.147	-0.116334	-0.174768	0.85465	0.99907	no	XLOC_000414	XLOC_000414	SORBI_3001G080700	CM000760.3:6233844-6241226	water	SRZ	OK	65.4413	45.147	-0.535571	65.4413	45.147	-0.535571	-0.805885	0.41425	0.99907	no	XLOC_000414	XLOC_000414	SORBI_3001G080700	CM000760.3:6233844-6241226	water	SRS	OK	65.4413	48.9383	-0.419239	65.4413	48.9383	-0.419237	-0.631518	0.5171	0.99907
XLOC_000415	XLOC_000415	SORBI_3001G080950	CM000760.3:6254762-6256497	SRS	SRZ	OK	1.01301	4.40059	2.11905	1.01301	4.40059	2.11905	1.63644	0.09735	0.845684	no	XLOC_000415	XLOC_000415	SORBI_3001G080950	CM000760.3:6254762-6256497	water	SRZ	OK	1.27416	4.40059	1.78815	1.27416	4.40059	1.78815	1.47627	0.148	0.950052	no	XLOC_000415	XLOC_000415	SORBI_3001G080950	CM000760.3:6254762-6256497	water	SRS	OK	1.27416	1.01301	-0.330895	1.27416	1.01301	-0.330898	-0.252723	0.7656	0.99907
XLOC_000416	XLOC_000416	SORBI_3001G081000	CM000760.3:6259529-6264529	SRS	SRZ	OK	12.6651	9.3816	-0.432949	12.6651	9.3816	-0.432953	-0.53466	0.60775	0.99907	no	XLOC_000416	XLOC_000416	SORBI_3001G081000	CM000760.3:6259529-6264529	water	SRZ	OK	13.024	9.3816	-0.473264	13.024	9.3816	-0.473267	-0.567896	0.58925	0.99907	no	XLOC_000416	XLOC_000416	SORBI_3001G081000	CM000760.3:6259529-6264529	water	SRS	OK	13.024	12.6651	-0.0403151	13.024	12.6651	-0.0403141	-0.0495906	0.9608	0.99907
XLOC_000417	XLOC_000417	SORBI_3001G081100	CM000760.3:6271855-6274600	SRS	SRZ	OK	12.7073	6.74826	-0.913066	12.7073	6.74826	-0.91307	-1.17793	0.2532	0.99907	no	XLOC_000417	XLOC_000417	SORBI_3001G081100	CM000760.3:6271855-6274600	water	SRZ	OK	0.779975	6.74826	3.11302	0.779975	6.74826	3.11302	3.43501	0.0037	0.146222	no	XLOC_000417	XLOC_000417	SORBI_3001G081100	CM000760.3:6271855-6274600	water	SRS	OK	0.779975	12.7073	4.02608	0.779975	12.7073	4.02609	4.5927	0.0007	0.0540406
XLOC_000418	XLOC_000418	SORBI_3001G081200	CM000760.3:6277379-6290461	SRS	SRZ	OK	8.4664	9.42047	0.15405	8.4664	9.42047	0.15405	0.198828	0.8369	0.99907	no	XLOC_000418	XLOC_000418	SORBI_3001G081200	CM000760.3:6277379-6290461	water	SRZ	OK	8.16664	9.42047	0.206057	8.16664	9.42047	0.206056	0.258212	0.78515	0.99907	no	XLOC_000418	XLOC_000418	SORBI_3001G081200	CM000760.3:6277379-6290461	water	SRS	OK	8.16664	8.4664	0.0520072	8.16664	8.4664	0.052006	0.0665205	0.9439	0.99907
XLOC_000419	XLOC_000419	SORBI_3001G081400	CM000760.3:6290516-6295237	SRS	SRZ	OK	3.86062	1.76104	-1.1324	3.86062	1.76104	-1.1324	-1.17977	0.2516	0.99907	no	XLOC_000419	XLOC_000419	SORBI_3001G081400	CM000760.3:6290516-6295237	water	SRZ	OK	1.57586	1.76104	0.160289	1.57586	1.76104	0.160288	0.158349	0.87945	0.99907	no	XLOC_000419	XLOC_000419	SORBI_3001G081400	CM000760.3:6290516-6295237	water	SRS	OK	1.57586	3.86062	1.29269	1.57586	3.86062	1.29269	1.33722	0.1933	0.99907
XLOC_000420	XLOC_000420	SORBI_3001G081500	CM000760.3:6300816-6301984	SRS	SRZ	NOTEST	0.111916	0.185383	0.728086	0.111916	0.185383	0.728093	0	1	1	no	XLOC_000420	XLOC_000420	SORBI_3001G081500	CM000760.3:6300816-6301984	water	SRZ	NOTEST	0.119709	0.185383	0.630979	0.119709	0.185383	0.630977	0	1	1	no	XLOC_000420	XLOC_000420	SORBI_3001G081500	CM000760.3:6300816-6301984	water	SRS	NOTEST	0.119709	0.111916	-0.0971073	0.119709	0.111916	-0.0971153	0	1	1
XLOC_000421	XLOC_000421	SORBI_3001G081600,SORBI_3001G081700	CM000760.3:6303883-6309944	SRS	SRZ	OK	16.2875	22.8675	0.489532	16.2875	22.8675	0.489533	0.602938	0.52285	0.99907	no	XLOC_000421	XLOC_000421	SORBI_3001G081600,SORBI_3001G081700	CM000760.3:6303883-6309944	water	SRZ	OK	15.427	22.8675	0.567835	15.427	22.8675	0.567841	0.761472	0.41775	0.99907	no	XLOC_000421	XLOC_000421	SORBI_3001G081600,SORBI_3001G081700	CM000760.3:6303883-6309944	water	SRS	OK	15.427	16.2875	0.0783029	15.427	16.2875	0.0783076	0.0927636	0.91985	0.99907
XLOC_000422	XLOC_000422	SORBI_3001G081800	CM000760.3:6312929-6313841	SRS	SRZ	OK	11.3856	0.112024	-6.66726	11.3856	0.112024	-6.66726	-5.42417	0.0994	0.85254	no	XLOC_000422	XLOC_000422	SORBI_3001G081800	CM000760.3:6312929-6313841	water	SRZ	OK	1.02824	0.112024	-3.1983	1.02824	0.112024	-3.1983	-2.47793	0.1042	0.863588	no	XLOC_000422	XLOC_000422	SORBI_3001G081800	CM000760.3:6312929-6313841	water	SRS	OK	1.02824	11.3856	3.46896	1.02824	11.3856	3.46896	3.58422	0.0033	0.136161
XLOC_000423	XLOC_000423	SORBI_3001G082000	CM000760.3:6320645-6326795	SRS	SRZ	OK	14.8751	10.2129	-0.542499	14.8751	10.2129	-0.542507	-0.743669	0.45625	0.99907	no	XLOC_000423	XLOC_000423	SORBI_3001G082000	CM000760.3:6320645-6326795	water	SRZ	OK	14.2276	10.2129	-0.478297	14.2276	10.2129	-0.4783	-0.65189	0.5068	0.99907	no	XLOC_000423	XLOC_000423	SORBI_3001G082000	CM000760.3:6320645-6326795	water	SRS	OK	14.2276	14.8751	0.064202	14.2276	14.8751	0.064207	0.0903634	0.9247	0.99907
XLOC_000424	XLOC_000424	SORBI_3001G082100	CM000760.3:6327959-6331237	SRS	SRZ	OK	16.7299	15.7219	-0.0896487	16.7299	15.7219	-0.0896532	-0.1205	0.90255	0.99907	no	XLOC_000424	XLOC_000424	SORBI_3001G082100	CM000760.3:6327959-6331237	water	SRZ	OK	14.0472	15.7219	0.162493	14.0472	15.7219	0.162493	0.215827	0.8232	0.99907	no	XLOC_000424	XLOC_000424	SORBI_3001G082100	CM000760.3:6327959-6331237	water	SRS	OK	14.0472	16.7299	0.252141	14.0472	16.7299	0.252146	0.335735	0.7356	0.99907
XLOC_000425	XLOC_000425	SORBI_3001G082500	CM000760.3:6373380-6375806	SRS	SRZ	OK	0.304595	1.07535	1.81985	0.304595	1.07535	1.81984	1.74963	0.09665	0.843012	no	XLOC_000425	XLOC_000425	SORBI_3001G082500	CM000760.3:6373380-6375806	water	SRZ	OK	0.0569415	1.07535	4.23918	0.0569415	1.07535	4.23918	3.46006	0.0727	0.748875	no	XLOC_000425	XLOC_000425	SORBI_3001G082500	CM000760.3:6373380-6375806	water	SRS	OK	0.0569415	0.304595	2.41934	0.0569415	0.304595	2.41934	1.94675	0.10765	0.871704
XLOC_000426	XLOC_000426	SORBI_3001G082700	CM000760.3:6393579-6396117	SRS	SRZ	NOTEST	0.0438803	0.0509791	0.216334	0.0438803	0.0509791	0.216333	0	1	1	no	XLOC_000426	XLOC_000426	SORBI_3001G082700	CM000760.3:6393579-6396117	water	SRZ	NOTEST	0.0583646	0.0509791	-0.195187	0.0583646	0.0509791	-0.195188	0	1	1	no	XLOC_000426	XLOC_000426	SORBI_3001G082700	CM000760.3:6393579-6396117	water	SRS	NOTEST	0.0583646	0.0438803	-0.411521	0.0583646	0.0438803	-0.41152	0	1	1
XLOC_000427	XLOC_000427	SORBI_3001G082900	CM000760.3:6405201-6412370	SRS	SRZ	OK	12.7008	20.3042	0.676854	12.7008	20.3042	0.676859	0.965881	0.3217	0.99907	no	XLOC_000427	XLOC_000427	SORBI_3001G082900	CM000760.3:6405201-6412370	water	SRZ	OK	16.1854	20.3042	0.327089	16.1854	20.3042	0.327085	0.463658	0.6323	0.99907	no	XLOC_000427	XLOC_000427	SORBI_3001G082900	CM000760.3:6405201-6412370	water	SRS	OK	16.1854	12.7008	-0.349765	16.1854	12.7008	-0.349774	-0.486722	0.63035	0.99907
XLOC_000428	XLOC_000428	SORBI_3001G083500	CM000760.3:6471536-6472921	SRS	SRZ	OK	2.26986	1.93175	-0.232693	2.26986	1.93175	-0.232695	-0.234508	0.81525	0.99907	no	XLOC_000428	XLOC_000428	SORBI_3001G083500	CM000760.3:6471536-6472921	water	SRZ	OK	1.50668	1.93175	0.358533	1.50668	1.93175	0.358535	0.360145	0.72075	0.99907	no	XLOC_000428	XLOC_000428	SORBI_3001G083500	CM000760.3:6471536-6472921	water	SRS	OK	1.50668	2.26986	0.591226	1.50668	2.26986	0.59123	0.596864	0.55645	0.99907
XLOC_000429	XLOC_000429	SORBI_3001G083900	CM000760.3:6491149-6497735	SRS	SRZ	OK	29.3347	25.0956	-0.225173	29.3347	25.0956	-0.225174	-0.339131	0.72855	0.99907	no	XLOC_000429	XLOC_000429	SORBI_3001G083900	CM000760.3:6491149-6497735	water	SRZ	OK	26.3505	25.0956	-0.070395	26.3505	25.0956	-0.0703959	-0.105088	0.9187	0.99907	no	XLOC_000429	XLOC_000429	SORBI_3001G083900	CM000760.3:6491149-6497735	water	SRS	OK	26.3505	29.3347	0.154778	26.3505	29.3347	0.154778	0.230075	0.8105	0.99907
XLOC_000430	XLOC_000430	SORBI_3001G084000	CM000760.3:6506823-6511120	SRS	SRZ	OK	9.59922	11.6078	0.274104	9.59922	11.6078	0.274105	0.331549	0.74225	0.99907	no	XLOC_000430	XLOC_000430	SORBI_3001G084000	CM000760.3:6506823-6511120	water	SRZ	OK	1.89641	11.6078	2.61375	1.89641	11.6078	2.61375	2.8921	0.01375	0.322787	no	XLOC_000430	XLOC_000430	SORBI_3001G084000	CM000760.3:6506823-6511120	water	SRS	OK	1.89641	9.59922	2.33965	1.89641	9.59922	2.33965	2.58523	0.0277	0.473878
XLOC_000431	XLOC_000431	SORBI_3001G084133	CM000760.3:6521035-6522359	SRS	SRZ	NOTEST	0.10674	0.0421972	-1.33887	0.10674	0.0421972	-1.33888	0	1	1	no	XLOC_000431	XLOC_000431	SORBI_3001G084133	CM000760.3:6521035-6522359	water	SRZ	NOTEST	0.012412	0.0421972	1.76542	0.012412	0.0421972	1.76541	0	1	1	no	XLOC_000431	XLOC_000431	SORBI_3001G084133	CM000760.3:6521035-6522359	water	SRS	NOTEST	0.012412	0.10674	3.10429	0.012412	0.10674	3.10429	0	1	1
XLOC_000432	XLOC_000432	SORBI_3001G084166	CM000760.3:6523119-6523941	SRS	SRZ	NOTEST	0.173255	0.0836873	-1.04981	0.173255	0.0836873	-1.04982	0	1	1	no	XLOC_000432	XLOC_000432	SORBI_3001G084166	CM000760.3:6523119-6523941	water	SRZ	NOTEST	0.143674	0.0836873	-0.77972	0.143674	0.0836873	-0.779718	0	1	1	no	XLOC_000432	XLOC_000432	SORBI_3001G084166	CM000760.3:6523119-6523941	water	SRS	NOTEST	0.143674	0.173255	0.270095	0.143674	0.173255	0.270098	0	1	1
XLOC_000433	XLOC_000433	SORBI_3001G085000	CM000760.3:6563171-6567979	SRS	SRZ	OK	2.77327	4.78506	0.78695	2.77327	4.78506	0.786949	1.01425	0.31285	0.99907	no	XLOC_000433	XLOC_000433	SORBI_3001G085000	CM000760.3:6563171-6567979	water	SRZ	OK	1.13411	4.78506	2.07698	1.13411	4.78506	2.07698	2.50836	0.01635	0.358258	no	XLOC_000433	XLOC_000433	SORBI_3001G085000	CM000760.3:6563171-6567979	water	SRS	OK	1.13411	2.77327	1.29003	1.13411	2.77327	1.29003	1.51114	0.13485	0.933229
XLOC_000434	XLOC_000434	SORBI_3001G085100	CM000760.3:6569821-6572892	SRS	SRZ	OK	27.5216	29.0168	0.0763248	27.5216	29.0168	0.0763241	0.107087	0.9103	0.99907	no	XLOC_000434	XLOC_000434	SORBI_3001G085100	CM000760.3:6569821-6572892	water	SRZ	OK	28.867	29.0168	0.00746835	28.867	29.0168	0.00746724	0.0104983	0.99215	0.999265	no	XLOC_000434	XLOC_000434	SORBI_3001G085100	CM000760.3:6569821-6572892	water	SRS	OK	28.867	27.5216	-0.0688565	28.867	27.5216	-0.0688568	-0.0965013	0.921	0.99907
XLOC_000435	XLOC_000435	SORBI_3001G085200	CM000760.3:6574309-6577294	SRS	SRZ	OK	0.199565	0.442399	1.14849	0.199565	0.442399	1.14849	1.04508	0.32835	0.99907	no	XLOC_000435	XLOC_000435	SORBI_3001G085200	CM000760.3:6574309-6577294	water	SRZ	OK	0.318157	0.442399	0.475613	0.318157	0.442399	0.475609	0.457782	0.6679	0.99907	no	XLOC_000435	XLOC_000435	SORBI_3001G085200	CM000760.3:6574309-6577294	water	SRS	OK	0.318157	0.199565	-0.67288	0.318157	0.199565	-0.67288	-0.60565	0.5376	0.99907
XLOC_000436	XLOC_000436	SORBI_3001G085300	CM000760.3:6580331-6585297	SRS	SRZ	OK	6.97846	16.3725	1.2303	6.97846	16.3725	1.23029	1.78149	0.071	0.746835	no	XLOC_000436	XLOC_000436	SORBI_3001G085300	CM000760.3:6580331-6585297	water	SRZ	OK	7.00929	16.3725	1.22394	7.00929	16.3725	1.22393	1.76551	0.0714	0.747811	no	XLOC_000436	XLOC_000436	SORBI_3001G085300	CM000760.3:6580331-6585297	water	SRS	OK	7.00929	6.97846	-0.00635925	7.00929	6.97846	-0.00635962	-0.00892536	0.9932	0.999265
XLOC_000437	XLOC_000437	SORBI_3001G086000	CM000760.3:6659856-6663478	SRS	SRZ	OK	2.57164	3.30626	0.362508	2.57164	3.30626	0.362511	0.405114	0.6872	0.99907	no	XLOC_000437	XLOC_000437	SORBI_3001G086000	CM000760.3:6659856-6663478	water	SRZ	OK	0.372686	3.30626	3.14917	0.372686	3.30626	3.14917	3.23152	0.00505	0.174627	no	XLOC_000437	XLOC_000437	SORBI_3001G086000	CM000760.3:6659856-6663478	water	SRS	OK	0.372686	2.57164	2.78666	0.372686	2.57164	2.78666	2.85136	0.01125	0.290938
XLOC_000438	XLOC_000438	SORBI_3001G086100	CM000760.3:6665464-6671510	SRS	SRZ	NOTEST	0	0	0	1e-06	1e-06	0	0	1	1	no	XLOC_000438	XLOC_000438	SORBI_3001G086100	CM000760.3:6665464-6671510	water	SRZ	NOTEST	0	0	0	1e-06	1e-06	0	0	1	1	no	XLOC_000438	XLOC_000438	SORBI_3001G086100	CM000760.3:6665464-6671510	water	SRS	NOTEST	0	0	0	1e-06	1e-06	0	0	1	1
XLOC_000439	XLOC_000439	SORBI_3001G086200	CM000760.3:6665464-6671510	SRS	SRZ	OK	66.0073	71.5996	0.117327	66.0073	71.5996	0.117326	0.167547	0.86245	0.99907	no	XLOC_000439	XLOC_000439	SORBI_3001G086200	CM000760.3:6665464-6671510	water	SRZ	OK	81.9606	71.5996	-0.194979	81.9606	71.5996	-0.194979	-0.286676	0.7709	0.99907	no	XLOC_000439	XLOC_000439	SORBI_3001G086200	CM000760.3:6665464-6671510	water	SRS	OK	81.9606	66.0073	-0.312306	81.9606	66.0073	-0.312305	-0.457596	0.6295	0.99907
XLOC_000440	XLOC_000440	SORBI_3001G086400	CM000760.3:6679216-6686323	SRS	SRZ	NOTEST	0.0291599	0.0142649	-1.03152	0.0291599	0.0142649	-1.03152	0	1	1	no	XLOC_000440	XLOC_000440	SORBI_3001G086400	CM000760.3:6679216-6686323	water	SRZ	NOTEST	0.00864523	0.0142649	0.722493	0.00864523	0.0142649	0.722493	0	1	1	no	XLOC_000440	XLOC_000440	SORBI_3001G086400	CM000760.3:6679216-6686323	water	SRS	NOTEST	0.00864523	0.0291599	1.75401	0.00864523	0.0291599	1.75401	0	1	1
XLOC_000441	XLOC_000441	SORBI_3001G086500	CM000760.3:6699579-6708049	SRS	SRZ	OK	1.31515	1.95757	0.573837	1.31515	1.95757	0.573837	0.580282	0.55415	0.99907	no	XLOC_000441	XLOC_000441	SORBI_3001G086500	CM000760.3:6699579-6708049	water	SRZ	OK	1.52603	1.95757	0.359281	1.52603	1.95757	0.359281	0.351773	0.71945	0.99907	no	XLOC_000441	XLOC_000441	SORBI_3001G086500	CM000760.3:6699579-6708049	water	SRS	OK	1.52603	1.31515	-0.214556	1.52603	1.31515	-0.214556	-0.210233	0.83305	0.99907
XLOC_000442	XLOC_000442	SORBI_3001G086700	CM000760.3:6715328-6717042	SRS	SRZ	OK	0.582593	0.700565	0.266032	0.582593	0.700565	0.266031	0.260246	0.80115	0.99907	no	XLOC_000442	XLOC_000442	SORBI_3001G086700	CM000760.3:6715328-6717042	water	SRZ	OK	0.911478	0.700565	-0.379688	0.911478	0.700565	-0.379689	-0.375805	0.713	0.99907	no	XLOC_000442	XLOC_000442	SORBI_3001G086700	CM000760.3:6715328-6717042	water	SRS	OK	0.911478	0.582593	-0.64572	0.911478	0.582593	-0.645719	-0.637266	0.5421	0.99907
XLOC_000443	XLOC_000443	SORBI_3001G086900	CM000760.3:6739770-6742375	SRS	SRZ	OK	20.7184	22.5247	0.120598	20.7184	22.5247	0.120595	0.16881	0.86915	0.99907	no	XLOC_000443	XLOC_000443	SORBI_3001G086900	CM000760.3:6739770-6742375	water	SRZ	OK	17.1616	22.5247	0.392326	17.1616	22.5247	0.392324	0.547379	0.5902	0.99907	no	XLOC_000443	XLOC_000443	SORBI_3001G086900	CM000760.3:6739770-6742375	water	SRS	OK	17.1616	20.7184	0.271728	17.1616	20.7184	0.271729	0.377535	0.70865	0.99907
XLOC_000444	XLOC_000444	SORBI_3001G087500	CM000760.3:6788237-6789477	SRS	SRZ	NOTEST	0.0731726	0.178917	1.28992	0.0731726	0.178917	1.28992	0	1	1	no	XLOC_000444	XLOC_000444	SORBI_3001G087500	CM000760.3:6788237-6789477	water	SRZ	NOTEST	0.123697	0.178917	0.532483	0.123697	0.178917	0.53248	0	1	1	no	XLOC_000444	XLOC_000444	SORBI_3001G087500	CM000760.3:6788237-6789477	water	SRS	NOTEST	0.123697	0.0731726	-0.757435	0.123697	0.0731726	-0.757435	0	1	1
XLOC_000446	XLOC_000446	SORBI_3001G087700	CM000760.3:6829748-6839701	SRS	SRZ	OK	37.9701	26.7962	-0.502839	37.9701	26.7962	-0.502835	-0.741869	0.44435	0.99907	no	XLOC_000446	XLOC_000446	SORBI_3001G087700	CM000760.3:6829748-6839701	water	SRZ	OK	65.5856	26.7962	-1.29135	65.5856	26.7962	-1.29135	-1.89292	0.0546	0.667931	no	XLOC_000446	XLOC_000446	SORBI_3001G087700	CM000760.3:6829748-6839701	water	SRS	OK	65.5856	37.9701	-0.788513	65.5856	37.9701	-0.788515	-1.1623	0.2441	0.99907
XLOC_000447	XLOC_000447	SORBI_3001G087850	CM000760.3:6840132-6841117	SRS	SRZ	OK	0	0.692387	inf	1e-06	0.692387	19.4012	#NAME?	0.07055	0.744783	no	XLOC_000447	XLOC_000447	SORBI_3001G087850	CM000760.3:6840132-6841117	water	SRZ	OK	0	0.692387	inf	1e-06	0.692387	19.4012	#NAME?	0.07055	0.744783	no	XLOC_000447	XLOC_000447	SORBI_3001G087850	CM000760.3:6840132-6841117	water	SRS	NOTEST	0	0	0	1e-06	1e-06	0	0	1	1
XLOC_000448	XLOC_000448	SORBI_3001G088000	CM000760.3:6845621-6848466	SRS	SRZ	OK	0.300425	0.868056	1.53078	0.300425	0.868056	1.53078	1.45584	0.1693	0.974354	no	XLOC_000448	XLOC_000448	SORBI_3001G088000	CM000760.3:6845621-6848466	water	SRZ	OK	0.210731	0.868056	2.04239	0.210731	0.868056	2.04239	1.98777	0.05875	0.688705	no	XLOC_000448	XLOC_000448	SORBI_3001G088000	CM000760.3:6845621-6848466	water	SRS	OK	0.210731	0.300425	0.511605	0.210731	0.300425	0.511602	0.476214	0.6335	0.99907
XLOC_000449	XLOC_000449	SORBI_3001G088100	CM000760.3:6849742-6857801	SRS	SRZ	OK	8.2169	10.8597	0.402321	8.2169	10.8597	0.402318	0.556425	0.5693	0.99907	no	XLOC_000449	XLOC_000449	SORBI_3001G088100	CM000760.3:6849742-6857801	water	SRZ	OK	9.68311	10.8597	0.165444	9.68311	10.8597	0.165442	0.229087	0.8147	0.99907	no	XLOC_000449	XLOC_000449	SORBI_3001G088100	CM000760.3:6849742-6857801	water	SRS	OK	9.68311	8.2169	-0.236877	9.68311	8.2169	-0.236876	-0.331927	0.7364	0.99907
XLOC_000450	XLOC_000450	SORBI_3001G088200	CM000760.3:6859543-6862532	SRS	SRZ	OK	54.0809	33.965	-0.671069	54.0809	33.965	-0.67107	-0.982645	0.3258	0.99907	no	XLOC_000450	XLOC_000450	SORBI_3001G088200	CM000760.3:6859543-6862532	water	SRZ	OK	47.7036	33.965	-0.49005	47.7036	33.965	-0.490049	-0.717982	0.4745	0.99907	no	XLOC_000450	XLOC_000450	SORBI_3001G088200	CM000760.3:6859543-6862532	water	SRS	OK	47.7036	54.0809	0.18102	47.7036	54.0809	0.181021	0.269858	0.77695	0.99907
XLOC_000451	XLOC_000451	SORBI_3001G088500	CM000760.3:6881291-6884667	SRS	SRZ	OK	18.1744	16.3463	-0.15294	18.1744	16.3463	-0.152944	-0.197281	0.83805	0.99907	no	XLOC_000451	XLOC_000451	SORBI_3001G088500	CM000760.3:6881291-6884667	water	SRZ	OK	21.9199	16.3463	-0.423277	21.9199	16.3463	-0.423277	-0.551786	0.545	0.99907	no	XLOC_000451	XLOC_000451	SORBI_3001G088500	CM000760.3:6881291-6884667	water	SRS	OK	21.9199	18.1744	-0.270337	21.9199	18.1744	-0.270333	-0.359763	0.7053	0.99907
XLOC_000452	XLOC_000452	SORBI_3001G088600	CM000760.3:6885003-6885726	SRS	SRZ	OK	2.11354	0.645975	-1.71011	2.11354	0.645975	-1.71011	-1.62	0.1374	0.940947	no	XLOC_000452	XLOC_000452	SORBI_3001G088600	CM000760.3:6885003-6885726	water	SRZ	OK	1.85317	0.645975	-1.52045	1.85317	0.645975	-1.52044	-1.43932	0.17775	0.982326	no	XLOC_000452	XLOC_000452	SORBI_3001G088600	CM000760.3:6885003-6885726	water	SRS	OK	1.85317	2.11354	0.189664	1.85317	2.11354	0.189666	0.185068	0.8594	0.99907
XLOC_000453	XLOC_000453	SORBI_3001G088900	CM000760.3:6893328-6902834	SRS	SRZ	OK	4.25889	3.84619	-0.147048	4.25889	3.84619	-0.147047	-0.191098	0.8412	0.99907	no	XLOC_000453	XLOC_000453	SORBI_3001G088900	CM000760.3:6893328-6902834	water	SRZ	OK	3.95367	3.84619	-0.0397604	3.95367	3.84619	-0.0397624	-0.0511515	0.95625	0.99907	no	XLOC_000453	XLOC_000453	SORBI_3001G088900	CM000760.3:6893328-6902834	water	SRS	OK	3.95367	4.25889	0.107287	3.95367	4.25889	0.107285	0.138748	0.88485	0.99907
XLOC_000454	XLOC_000454	SORBI_3001G089200	CM000760.3:6917697-6923996	SRS	SRZ	OK	1.22166	1.97903	0.695949	1.22166	1.97903	0.695951	0.102988	0.80165	0.99907	no	XLOC_000454	XLOC_000454	SORBI_3001G089200	CM000760.3:6917697-6923996	water	SRZ	OK	1.28679	1.97903	0.621022	1.28679	1.97903	0.621017	0.0908281	0.8201	0.99907	no	XLOC_000454	XLOC_000454	SORBI_3001G089200	CM000760.3:6917697-6923996	water	SRS	OK	1.28679	1.22166	-0.0749268	1.28679	1.22166	-0.0749338	-0.0112359	0.966	0.99907
XLOC_000455	XLOC_000455	SORBI_3001G089600	CM000760.3:6947085-6953559	SRS	SRZ	OK	6.04496	4.49701	-0.426768	6.04496	4.49701	-0.426767	-0.573012	0.55405	0.99907	no	XLOC_000455	XLOC_000455	SORBI_3001G089600	CM000760.3:6947085-6953559	water	SRZ	OK	6.65763	4.49701	-0.566044	6.65763	4.49701	-0.566043	-0.742585	0.45865	0.99907	no	XLOC_000455	XLOC_000455	SORBI_3001G089600	CM000760.3:6947085-6953559	water	SRS	OK	6.65763	6.04496	-0.139275	6.65763	6.04496	-0.139276	-0.187975	0.8487	0.99907
XLOC_000456	XLOC_000456	SORBI_3001G089800	CM000760.3:6959064-6968705	SRS	SRZ	OK	9.84275	13.0646	0.408534	9.84275	13.0646	0.40853	0.546839	0.5727	0.99907	no	XLOC_000456	XLOC_000456	SORBI_3001G089800	CM000760.3:6959064-6968705	water	SRZ	OK	9.75638	13.0646	0.421248	9.75638	13.0646	0.421245	0.566731	0.564	0.99907	no	XLOC_000456	XLOC_000456	SORBI_3001G089800	CM000760.3:6959064-6968705	water	SRS	OK	9.75638	9.84275	0.0127145	9.75638	9.84275	0.0127155	0.0165934	0.9854	0.999202
XLOC_000457	XLOC_000457	SORBI_3001G090200	CM000760.3:6985558-6994938	SRS	SRZ	OK	45.3137	32.4101	-0.483507	45.3137	32.4101	-0.483504	-0.642132	0.5256	0.99907	no	XLOC_000457	XLOC_000457	SORBI_3001G090200	CM000760.3:6985558-6994938	water	SRZ	OK	72.5165	32.4101	-1.16187	72.5165	32.4101	-1.16187	-1.57104	0.11815	0.893243	no	XLOC_000457	XLOC_000457	SORBI_3001G090200	CM000760.3:6985558-6994938	water	SRS	OK	72.5165	45.3137	-0.678361	72.5165	45.3137	-0.678362	-0.940982	0.35505	0.99907
XLOC_000458	XLOC_000458	SORBI_3001G090600	CM000760.3:7013159-7023994	SRS	SRZ	OK	1.35353	0.742422	-0.866413	1.35353	0.742422	-0.866415	-0.355781	0.62345	0.99907	no	XLOC_000458	XLOC_000458	SORBI_3001G090600	CM000760.3:7013159-7023994	water	SRZ	OK	0.651819	0.742422	0.187768	0.651819	0.742422	0.187768	0.0706245	0.5966	0.99907	no	XLOC_000458	XLOC_000458	SORBI_3001G090600	CM000760.3:7013159-7023994	water	SRS	OK	0.651819	1.35353	1.05418	0.651819	1.35353	1.05418	0.469484	0.4988	0.99907
XLOC_000459	XLOC_000459	SORBI_3001G090700	CM000760.3:7025282-7036376	SRS	SRZ	OK	16.1868	13.5517	-0.256342	16.1868	13.5517	-0.256344	-0.268701	0.7777	0.99907	no	XLOC_000459	XLOC_000459	SORBI_3001G090700	CM000760.3:7025282-7036376	water	SRZ	OK	32.049	13.5517	-1.2418	32.049	13.5517	-1.24181	-1.3948	0.1561	0.962642	no	XLOC_000459	XLOC_000459	SORBI_3001G090700	CM000760.3:7025282-7036376	water	SRS	OK	32.049	16.1868	-0.985459	32.049	16.1868	-0.985462	-1.17494	0.2122	0.99907
XLOC_000460	XLOC_000460	SORBI_3001G090900	CM000760.3:7052588-7053536	SRS	SRZ	OK	0.0458395	0.367486	3.00303	0.0458395	0.367486	3.00303	1.55093	0.18195	0.988166	no	XLOC_000460	XLOC_000460	SORBI_3001G090900	CM000760.3:7052588-7053536	water	SRZ	OK	0.0222354	0.367486	4.04676	0.0222354	0.367486	4.04676	1.90051	0.1501	0.953984	no	XLOC_000460	XLOC_000460	SORBI_3001G090900	CM000760.3:7052588-7053536	water	SRS	NOTEST	0.0222354	0.0458395	1.04373	0.0222354	0.0458395	1.04373	0	1	1
XLOC_000461	XLOC_000461	SORBI_3001G091000	CM000760.3:7054149-7055420	SRS	SRZ	NOTEST	0	0.155089	inf	1e-06	0.155089	17.2427	0	1	1	no	XLOC_000461	XLOC_000461	SORBI_3001G091000	CM000760.3:7054149-7055420	water	SRZ	NOTEST	0.0284876	0.155089	2.44469	0.0284876	0.155089	2.44469	0	1	1	no	XLOC_000461	XLOC_000461	SORBI_3001G091000	CM000760.3:7054149-7055420	water	SRS	NOTEST	0.0284876	0	#NAME?	0.0284876	1e-06	-14.798	0	1	1
XLOC_000462	XLOC_000462	SORBI_3001G091400	CM000760.3:7080111-7086656	SRS	SRZ	OK	4.44556	4.50558	0.0193458	4.44556	4.50558	0.0193477	0.0252729	0.9773	0.99907	no	XLOC_000462	XLOC_000462	SORBI_3001G091400	CM000760.3:7080111-7086656	water	SRZ	OK	4.5316	4.50558	-0.00830817	4.5316	4.50558	-0.00830769	-0.0104381	0.9919	0.999265	no	XLOC_000462	XLOC_000462	SORBI_3001G091400	CM000760.3:7080111-7086656	water	SRS	OK	4.5316	4.44556	-0.027654	4.5316	4.44556	-0.0276554	-0.0347143	0.9731	0.99907
XLOC_000463	XLOC_000463	SORBI_3001G091701	CM000760.3:7099156-7108440	SRS	SRZ	OK	43.2917	27.4186	-0.658933	43.2917	27.4186	-0.658936	-0.122524	0.81685	0.99907	no	XLOC_000463	XLOC_000463	SORBI_3001G091701	CM000760.3:7099156-7108440	water	SRZ	OK	33.4641	27.4186	-0.287458	33.4641	27.4186	-0.287459	-0.0595618	0.89335	0.99907	no	XLOC_000463	XLOC_000463	SORBI_3001G091701	CM000760.3:7099156-7108440	water	SRS	OK	33.4641	43.2917	0.371475	33.4641	43.2917	0.371476	0.0677952	0.88145	0.99907
XLOC_000464	XLOC_000464	SORBI_3001G091900	CM000760.3:7099156-7108440	SRS	SRZ	OK	7.57801	4.60074	-0.719953	7.57801	4.60074	-0.719953	-0.321276	0.56715	0.99907	no	XLOC_000464	XLOC_000464	SORBI_3001G091900	CM000760.3:7099156-7108440	water	SRZ	OK	4.48476	4.60074	0.0368372	4.48476	4.60074	0.0368351	0.0161894	0.76275	0.99907	no	XLOC_000464	XLOC_000464	SORBI_3001G091900	CM000760.3:7099156-7108440	water	SRS	OK	4.48476	7.57801	0.75679	4.48476	7.57801	0.756788	0.302197	0.49665	0.99907
XLOC_000465	XLOC_000465	SORBI_3001G092000	CM000760.3:7114736-7117561	SRS	SRZ	OK	7.0662	5.8872	-0.263352	7.0662	5.8872	-0.263353	-0.332601	0.73245	0.99907	no	XLOC_000465	XLOC_000465	SORBI_3001G092000	CM000760.3:7114736-7117561	water	SRZ	OK	13.3774	5.8872	-1.18414	13.3774	5.8872	-1.18414	-1.54583	0.12205	0.901087	no	XLOC_000465	XLOC_000465	SORBI_3001G092000	CM000760.3:7114736-7117561	water	SRS	OK	13.3774	7.0662	-0.920793	13.3774	7.0662	-0.920791	-1.23476	0.1958	0.99907
XLOC_000466	XLOC_000466	SORBI_3001G092200	CM000760.3:7117644-7129500	SRS	SRZ	OK	4.40402	3.05985	-0.525358	4.40402	3.05985	-0.52536	-0.468456	0.65655	0.99907	no	XLOC_000466	XLOC_000466	SORBI_3001G092200	CM000760.3:7117644-7129500	water	SRZ	OK	4.86058	3.05985	-0.667666	4.86058	3.05985	-0.667668	-0.609222	0.52565	0.99907	no	XLOC_000466	XLOC_000466	SORBI_3001G092200	CM000760.3:7117644-7129500	water	SRS	OK	4.86058	4.40402	-0.142309	4.86058	4.40402	-0.142307	-0.137554	0.90015	0.99907
XLOC_000467	XLOC_000467	SORBI_3001G092800	CM000760.3:7158097-7160184	SRS	SRZ	OK	0.217345	0.230692	0.0859805	0.217345	0.230692	0.0859811	0.0820005	0.9423	0.99907	no	XLOC_000467	XLOC_000467	SORBI_3001G092800	CM000760.3:7158097-7160184	water	SRZ	OK	0.262328	0.230692	-0.185404	0.262328	0.230692	-0.185404	-0.1776	0.8531	0.99907	no	XLOC_000467	XLOC_000467	SORBI_3001G092800	CM000760.3:7158097-7160184	water	SRS	OK	0.262328	0.217345	-0.271384	0.262328	0.217345	-0.271385	-0.259523	0.7871	0.99907
XLOC_000468	XLOC_000468	SORBI_3001G093000	CM000760.3:7163028-7165168	SRS	SRZ	OK	3.30751	0.475883	-2.79707	3.30751	0.475883	-2.79707	-2.63475	0.0232	0.43725	no	XLOC_000468	XLOC_000468	SORBI_3001G093000	CM000760.3:7163028-7165168	water	SRZ	OK	1.48434	0.475883	-1.64114	1.48434	0.475883	-1.64114	-1.555	0.14735	0.950051	no	XLOC_000468	XLOC_000468	SORBI_3001G093000	CM000760.3:7163028-7165168	water	SRS	OK	1.48434	3.30751	1.15592	1.48434	3.30751	1.15592	1.15929	0.2713	0.99907
XLOC_000469	XLOC_000469	SORBI_3001G093100	CM000760.3:7165880-7167585	SRS	SRZ	NOTEST	0.0218721	0.0217377	-0.00889228	0.0218721	0.0217377	-0.00889244	0	1	1	no	XLOC_000469	XLOC_000469	SORBI_3001G093100	CM000760.3:7165880-7167585	water	SRZ	NOTEST	0.0208884	0.0217377	0.0574985	0.0208884	0.0217377	0.0574973	0	1	1	no	XLOC_000469	XLOC_000469	SORBI_3001G093100	CM000760.3:7165880-7167585	water	SRS	NOTEST	0.0208884	0.0218721	0.0663908	0.0208884	0.0218721	0.0663898	0	1	1
XLOC_000470	XLOC_000470	SORBI_3001G093200	CM000760.3:7170915-7173378	SRS	SRZ	NOTEST	0.056296	0.0419314	-0.425002	0.056296	0.0419314	-0.425001	0	1	1	no	XLOC_000470	XLOC_000470	SORBI_3001G093200	CM000760.3:7170915-7173378	water	SRZ	NOTEST	0.0371181	0.0419314	0.175909	0.0371181	0.0419314	0.175908	0	1	1	no	XLOC_000470	XLOC_000470	SORBI_3001G093200	CM000760.3:7170915-7173378	water	SRS	NOTEST	0.0371181	0.056296	0.600912	0.0371181	0.056296	0.60091	0	1	1
XLOC_000471	XLOC_000471	SORBI_3001G093300	CM000760.3:7175415-7183942	SRS	SRZ	OK	38.9779	37.6349	-0.0505876	38.9779	37.6349	-0.0505852	-0.0179197	0.6681	0.99907	no	XLOC_000471	XLOC_000471	SORBI_3001G093300	CM000760.3:7175415-7183942	water	SRZ	OK	28.3735	37.6349	0.407525	28.3735	37.6349	0.407527	0.118952	0.7032	0.99907	no	XLOC_000471	XLOC_000471	SORBI_3001G093300	CM000760.3:7175415-7183942	water	SRS	OK	28.3735	38.9779	0.458113	28.3735	38.9779	0.458112	0.12703	0.791	0.99907
XLOC_000472	XLOC_000472	SORBI_3001G093600	CM000760.3:7185074-7186037	SRS	SRZ	OK	11.0341	9.74108	-0.179821	11.0341	9.74108	-0.179815	-0.206522	0.8328	0.99907	no	XLOC_000472	XLOC_000472	SORBI_3001G093600	CM000760.3:7185074-7186037	water	SRZ	OK	24.761	9.74108	-1.34592	24.761	9.74108	-1.34592	-1.60228	0.11345	0.8811	no	XLOC_000472	XLOC_000472	SORBI_3001G093600	CM000760.3:7185074-7186037	water	SRS	OK	24.761	11.0341	-1.1661	24.761	11.0341	-1.1661	-1.45885	0.12585	0.909827
XLOC_000473	XLOC_000473	SORBI_3001G093800	CM000760.3:7195441-7213897	SRS	SRZ	OK	8.05888	9.23421	0.196409	8.05888	9.23421	0.196409	0.284791	0.76805	0.99907	no	XLOC_000473	XLOC_000473	SORBI_3001G093800	CM000760.3:7195441-7213897	water	SRZ	OK	9.1898	9.23421	0.00695456	9.1898	9.23421	0.00695508	0.0100913	0.99015	0.999265	no	XLOC_000473	XLOC_000473	SORBI_3001G093800	CM000760.3:7195441-7213897	water	SRS	OK	9.1898	8.05888	-0.189454	9.1898	8.05888	-0.189454	-0.272636	0.78825	0.99907
XLOC_000474	XLOC_000474	SORBI_3001G093900	CM000760.3:7215323-7218478	SRS	SRZ	OK	121.852	155.354	0.350433	121.852	155.354	0.350429	0.510963	0.59715	0.99907	no	XLOC_000474	XLOC_000474	SORBI_3001G093900	CM000760.3:7215323-7218478	water	SRZ	OK	150.374	155.354	0.047006	150.374	155.354	0.0470042	0.0696461	0.9403	0.99907	no	XLOC_000474	XLOC_000474	SORBI_3001G093900	CM000760.3:7215323-7218478	water	SRS	OK	150.374	121.852	-0.303427	150.374	121.852	-0.303425	-0.444252	0.6387	0.99907
XLOC_000475	XLOC_000475	SORBI_3001G094000	CM000760.3:7220951-7229118	SRS	SRZ	OK	10.121	11.5462	0.19007	10.121	11.5462	0.190066	0.275654	0.78205	0.99907	no	XLOC_000475	XLOC_000475	SORBI_3001G094000	CM000760.3:7220951-7229118	water	SRZ	OK	10.6913	11.5462	0.11098	10.6913	11.5462	0.110981	0.161479	0.86865	0.99907	no	XLOC_000475	XLOC_000475	SORBI_3001G094000	CM000760.3:7220951-7229118	water	SRS	OK	10.6913	10.121	-0.0790899	10.6913	10.121	-0.0790854	-0.113633	0.90715	0.99907
XLOC_000476	XLOC_000476	SORBI_3001G094100	CM000760.3:7229781-7231032	SRS	SRZ	NOTEST	0.0477371	0.0450631	-0.0831624	0.0477371	0.0450631	-0.0831644	0	1	1	no	XLOC_000476	XLOC_000476	SORBI_3001G094100	CM000760.3:7229781-7231032	water	SRZ	NOTEST	0.119611	0.0450631	-1.40833	0.119611	0.0450631	-1.40833	0	1	1	no	XLOC_000476	XLOC_000476	SORBI_3001G094100	CM000760.3:7229781-7231032	water	SRS	NOTEST	0.119611	0.0477371	-1.32516	0.119611	0.0477371	-1.32517	0	1	1
XLOC_000477	XLOC_000477	SORBI_3001G094300	CM000760.3:7244344-7248408	SRS	SRZ	OK	50.2515	56.6553	0.173045	50.2515	56.6553	0.173044	0.260883	0.7951	0.99907	no	XLOC_000477	XLOC_000477	SORBI_3001G094300	CM000760.3:7244344-7248408	water	SRZ	OK	68.9222	56.6553	-0.282758	68.9222	56.6553	-0.282758	-0.427747	0.6661	0.99907	no	XLOC_000477	XLOC_000477	SORBI_3001G094300	CM000760.3:7244344-7248408	water	SRS	OK	68.9222	50.2515	-0.455803	68.9222	50.2515	-0.455802	-0.687353	0.4872	0.99907
XLOC_000478	XLOC_000478	SORBI_3001G094550	CM000760.3:7251629-7260234	SRS	SRZ	OK	0.843417	1.16539	0.466492	0.843417	1.16539	0.466495	0.0848322	0.86505	0.99907	no	XLOC_000478	XLOC_000478	SORBI_3001G094550	CM000760.3:7251629-7260234	water	SRZ	OK	0.658232	1.16539	0.824142	0.658232	1.16539	0.824145	0.128613	0.77475	0.99907	no	XLOC_000478	XLOC_000478	SORBI_3001G094550	CM000760.3:7251629-7260234	water	SRS	OK	0.658232	0.843417	0.357649	0.658232	0.843417	0.35765	0.0541415	0.8898	0.99907
XLOC_000479	XLOC_000479	SORBI_3001G094700	CM000760.3:7263579-7264558	SRS	SRZ	NOTEST	0	0	0	1e-06	1e-06	0	0	1	1	no	XLOC_000479	XLOC_000479	SORBI_3001G094700	CM000760.3:7263579-7264558	water	SRZ	NOTEST	0	0	0	1e-06	1e-06	0	0	1	1	no	XLOC_000479	XLOC_000479	SORBI_3001G094700	CM000760.3:7263579-7264558	water	SRS	NOTEST	0	0	0	1e-06	1e-06	0	0	1	1
XLOC_000480	XLOC_000480	SORBI_3001G094800	CM000760.3:7278513-7281576	SRS	SRZ	OK	19.3321	8.55646	-1.17592	19.3321	8.55646	-1.17591	-1.52217	0.13015	0.919346	no	XLOC_000480	XLOC_000480	SORBI_3001G094800	CM000760.3:7278513-7281576	water	SRZ	OK	11.9505	8.55646	-0.481988	11.9505	8.55646	-0.481985	-0.610867	0.54365	0.99907	no	XLOC_000480	XLOC_000480	SORBI_3001G094800	CM000760.3:7278513-7281576	water	SRS	OK	11.9505	19.3321	0.693927	11.9505	19.3321	0.693927	0.949117	0.3291	0.99907
XLOC_000481	XLOC_000481	SORBI_3001G095000	CM000760.3:7305914-7311750	SRS	SRZ	OK	24.7171	27.2911	0.14292	24.7171	27.2911	0.142921	0.205917	0.83745	0.99907	no	XLOC_000481	XLOC_000481	SORBI_3001G095000	CM000760.3:7305914-7311750	water	SRZ	OK	22.6997	27.2911	0.265757	22.6997	27.2911	0.265757	0.380831	0.69845	0.99907	no	XLOC_000481	XLOC_000481	SORBI_3001G095000	CM000760.3:7305914-7311750	water	SRS	OK	22.6997	24.7171	0.122837	22.6997	24.7171	0.122836	0.17564	0.8563	0.99907
XLOC_000482	XLOC_000482	SORBI_3001G095200	CM000760.3:7320024-7325475	SRS	SRZ	OK	2.4591	2.07546	-0.244699	2.4591	2.07546	-0.244699	-0.275351	0.78715	0.99907	no	XLOC_000482	XLOC_000482	SORBI_3001G095200	CM000760.3:7320024-7325475	water	SRZ	OK	1.4303	2.07546	0.537109	1.4303	2.07546	0.537113	0.564443	0.58355	0.99907	no	XLOC_000482	XLOC_000482	SORBI_3001G095200	CM000760.3:7320024-7325475	water	SRS	OK	1.4303	2.4591	0.781808	1.4303	2.4591	0.781813	0.817567	0.4327	0.99907
XLOC_000483	XLOC_000483	SORBI_3001G095366	CM000760.3:7331754-7334650	SRS	SRZ	NOTEST	0.0300059	0	#NAME?	0.0300059	1e-06	-14.873	0	1	1	no	XLOC_000483	XLOC_000483	SORBI_3001G095366	CM000760.3:7331754-7334650	water	SRZ	NOTEST	0.0106332	0	#NAME?	0.0106332	1e-06	-13.3763	0	1	1	no	XLOC_000483	XLOC_000483	SORBI_3001G095366	CM000760.3:7331754-7334650	water	SRS	NOTEST	0.0106332	0.0300059	1.49667	0.0106332	0.0300059	1.49667	0	1	1
XLOC_000484	XLOC_000484	SORBI_3001G095432	CM000760.3:7335176-7336441	SRS	SRZ	NOTEST	0.0243515	0	#NAME?	0.0243515	1e-06	-14.5717	0	1	1	no	XLOC_000484	XLOC_000484	SORBI_3001G095432	CM000760.3:7335176-7336441	water	SRZ	NOTEST	0.0143516	0	#NAME?	0.0143516	1e-06	-13.8089	0	1	1	no	XLOC_000484	XLOC_000484	SORBI_3001G095432	CM000760.3:7335176-7336441	water	SRS	NOTEST	0.0143516	0.0243515	0.762796	0.0143516	0.0243515	0.762799	0	1	1
XLOC_000485	XLOC_000485	SORBI_3001G095900	CM000760.3:7383972-7387132	SRS	SRZ	OK	1.40573	1.68718	0.263287	1.40573	1.68718	0.263294	0.251102	0.80355	0.99907	no	XLOC_000485	XLOC_000485	SORBI_3001G095900	CM000760.3:7383972-7387132	water	SRZ	OK	0.93625	1.68718	0.849644	0.93625	1.68718	0.849648	0.793363	0.4402	0.99907	no	XLOC_000485	XLOC_000485	SORBI_3001G095900	CM000760.3:7383972-7387132	water	SRS	OK	0.93625	1.40573	0.586356	0.93625	1.40573	0.586354	0.538004	0.59325	0.99907
XLOC_000486	XLOC_000486	SORBI_3001G096200	CM000760.3:7397037-7403937	SRS	SRZ	OK	3.23068	1.74257	-0.890622	3.23068	1.74257	-0.890621	-0.430115	0.4994	0.99907	no	XLOC_000486	XLOC_000486	SORBI_3001G096200	CM000760.3:7397037-7403937	water	SRZ	OK	3.51642	1.74257	-1.01289	3.51642	1.74257	-1.01289	-0.481705	0.59905	0.99907	no	XLOC_000486	XLOC_000486	SORBI_3001G096200	CM000760.3:7397037-7403937	water	SRS	OK	3.51642	3.23068	-0.122267	3.51642	3.23068	-0.12227	-0.0651173	0.94625	0.99907
XLOC_000487	XLOC_000487	SORBI_3001G096450	CM000760.3:7416887-7418794	SRS	SRZ	OK	0.299721	0	#NAME?	0.299721	1e-06	-18.1933	#NAME?	0.0188	0.387635	no	XLOC_000487	XLOC_000487	SORBI_3001G096450	CM000760.3:7416887-7418794	water	SRZ	NOTEST	0.0557836	0	#NAME?	0.0557836	1e-06	-15.7676	0	1	1	no	XLOC_000487	XLOC_000487	SORBI_3001G096450	CM000760.3:7416887-7418794	water	SRS	OK	0.0557836	0.299721	2.42571	0.0557836	0.299721	2.42571	1.09888	0.21015	0.99907
XLOC_000488	XLOC_000488	SORBI_3001G096600	CM000760.3:7432310-7434839	SRS	SRZ	NOTEST	0	0	0	1e-06	1e-06	0	0	1	1	no	XLOC_000488	XLOC_000488	SORBI_3001G096600	CM000760.3:7432310-7434839	water	SRZ	NOTEST	0.00926598	0	#NAME?	0.00926598	1e-06	-13.1777	0	1	1	no	XLOC_000488	XLOC_000488	SORBI_3001G096600	CM000760.3:7432310-7434839	water	SRS	NOTEST	0.00926598	0	#NAME?	0.00926598	1e-06	-13.1777	0	1	1
XLOC_000489	XLOC_000489	SORBI_3001G096700	CM000760.3:7435720-7437577	SRS	SRZ	NOTEST	0.0182835	0	#NAME?	0.0182835	1e-06	-14.1583	0	1	1	no	XLOC_000489	XLOC_000489	SORBI_3001G096700	CM000760.3:7435720-7437577	water	SRZ	NOTEST	0.0105674	0	#NAME?	0.0105674	1e-06	-13.3673	0	1	1	no	XLOC_000489	XLOC_000489	SORBI_3001G096700	CM000760.3:7435720-7437577	water	SRS	NOTEST	0.0105674	0.0182835	0.79092	0.0105674	0.0182835	0.790922	0	1	1
XLOC_000490	XLOC_000490	SORBI_3001G096833,SORBI_3001G096866	CM000760.3:7437779-7444943	SRS	SRZ	OK	4.66837	0.709569	-2.7179	4.66837	0.709569	-2.7179	-0.417341	0.38185	0.99907	no	XLOC_000490	XLOC_000490	SORBI_3001G096833,SORBI_3001G096866	CM000760.3:7437779-7444943	water	SRZ	OK	6.7954	0.709569	-3.25954	6.7954	0.709569	-3.25954	-0.53051	0.4378	0.99907	no	XLOC_000490	XLOC_000490	SORBI_3001G096833,SORBI_3001G096866	CM000760.3:7437779-7444943	water	SRS	OK	6.7954	4.66837	-0.541641	6.7954	4.66837	-0.54164	-0.0911138	0.84585	0.99907
XLOC_000491	XLOC_000491	SORBI_3001G097300	CM000760.3:7493000-7494656	SRS	SRZ	NOTEST	0	0	0	1e-06	1e-06	0	0	1	1	no	XLOC_000491	XLOC_000491	SORBI_3001G097300	CM000760.3:7493000-7494656	water	SRZ	NOTEST	0	0	0	1e-06	1e-06	0	0	1	1	no	XLOC_000491	XLOC_000491	SORBI_3001G097300	CM000760.3:7493000-7494656	water	SRS	NOTEST	0	0	0	1e-06	1e-06	0	0	1	1
XLOC_000492	XLOC_000492	SORBI_3001G097500	CM000760.3:7499549-7502874	SRS	SRZ	OK	12.9617	11.5304	-0.168816	12.9617	11.5304	-0.168812	-0.228859	0.8142	0.99907	no	XLOC_000492	XLOC_000492	SORBI_3001G097500	CM000760.3:7499549-7502874	water	SRZ	OK	8.31239	11.5304	0.472104	8.31239	11.5304	0.472107	0.623482	0.52975	0.99907	no	XLOC_000492	XLOC_000492	SORBI_3001G097500	CM000760.3:7499549-7502874	water	SRS	OK	8.31239	12.9617	0.64092	8.31239	12.9617	0.64092	0.868412	0.3635	0.99907
XLOC_000493	XLOC_000493	SORBI_3001G097600	CM000760.3:7505746-7509237	SRS	SRZ	OK	12.4428	25.9085	1.05812	12.4428	25.9085	1.05811	1.43497	0.15245	0.958023	no	XLOC_000493	XLOC_000493	SORBI_3001G097600	CM000760.3:7505746-7509237	water	SRZ	OK	7.87067	25.9085	1.71887	7.87067	25.9085	1.71887	2.29789	0.0304	0.499476	no	XLOC_000493	XLOC_000493	SORBI_3001G097600	CM000760.3:7505746-7509237	water	SRS	OK	7.87067	12.4428	0.660753	7.87067	12.4428	0.660753	0.837405	0.4144	0.99907
XLOC_000494	XLOC_000494	SORBI_3001G097800	CM000760.3:7511453-7511885	SRS	SRZ	OK	0.109136	1.27284	3.54385	0.109136	1.27284	3.54385	1.84174	0.17145	0.976151	no	XLOC_000494	XLOC_000494	SORBI_3001G097800	CM000760.3:7511453-7511885	water	SRZ	OK	0.0715128	1.27284	4.1537	0.0715128	1.27284	4.15371	1.96085	0.1475	0.950051	no	XLOC_000494	XLOC_000494	SORBI_3001G097800	CM000760.3:7511453-7511885	water	SRS	NOTEST	0.0715128	0.109136	0.609852	0.0715128	0.109136	0.609854	0	1	1
XLOC_000495	XLOC_000495	SORBI_3001G098000	CM000760.3:7525597-7534112	SRS	SRZ	OK	5.21522	6.75797	0.373861	5.21522	6.75797	0.373862	0.317139	0.7401	0.99907	no	XLOC_000495	XLOC_000495	SORBI_3001G098000	CM000760.3:7525597-7534112	water	SRZ	OK	4.82672	6.75797	0.485545	4.82672	6.75797	0.485547	0.412474	0.6649	0.99907	no	XLOC_000495	XLOC_000495	SORBI_3001G098000	CM000760.3:7525597-7534112	water	SRS	OK	4.82672	5.21522	0.111684	4.82672	5.21522	0.111685	0.0936305	0.9167	0.99907
XLOC_000496	XLOC_000496	SORBI_3001G098200	CM000760.3:7534287-7536929	SRS	SRZ	OK	23.9546	44.9805	0.908999	23.9546	44.9805	0.908997	1.20718	0.23365	0.99907	no	XLOC_000496	XLOC_000496	SORBI_3001G098200	CM000760.3:7534287-7536929	water	SRZ	OK	20.9046	44.9805	1.10548	20.9046	44.9805	1.10548	1.49175	0.1402	0.945774	no	XLOC_000496	XLOC_000496	SORBI_3001G098200	CM000760.3:7534287-7536929	water	SRS	OK	20.9046	23.9546	0.196478	20.9046	23.9546	0.196482	0.255466	0.80005	0.99907
XLOC_000497	XLOC_000497	SORBI_3001G098301	CM000760.3:7540070-7542878	SRS	SRZ	OK	5.1863	4.3568	-0.251438	5.1863	4.3568	-0.251437	-0.268198	0.78665	0.99907	no	XLOC_000497	XLOC_000497	SORBI_3001G098301	CM000760.3:7540070-7542878	water	SRZ	OK	5.90608	4.3568	-0.438934	5.90608	4.3568	-0.438932	-0.490088	0.6363	0.99907	no	XLOC_000497	XLOC_000497	SORBI_3001G098301	CM000760.3:7540070-7542878	water	SRS	OK	5.90608	5.1863	-0.187496	5.90608	5.1863	-0.187495	-0.201651	0.84605	0.99907
XLOC_000498	XLOC_000498	SORBI_3001G098400	CM000760.3:7546100-7555880	SRS	SRZ	OK	13.5855	10.1148	-0.425595	13.5855	10.1148	-0.4256	-0.609731	0.54655	0.99907	no	XLOC_000498	XLOC_000498	SORBI_3001G098400	CM000760.3:7546100-7555880	water	SRZ	OK	13.7349	10.1148	-0.441376	13.7349	10.1148	-0.441379	-0.635515	0.53125	0.99907	no	XLOC_000498	XLOC_000498	SORBI_3001G098400	CM000760.3:7546100-7555880	water	SRS	OK	13.7349	13.5855	-0.0157804	13.7349	13.5855	-0.0157787	-0.0226289	0.9807	0.99907
XLOC_000499	XLOC_000499	SORBI_3001G098500	CM000760.3:7558467-7564084	SRS	SRZ	OK	24.9293	17.2277	-0.533113	24.9293	17.2277	-0.533112	-0.691883	0.48	0.99907	no	XLOC_000499	XLOC_000499	SORBI_3001G098500	CM000760.3:7558467-7564084	water	SRZ	OK	29.9561	17.2277	-0.798117	29.9561	17.2277	-0.79812	-1.0842	0.2701	0.99907	no	XLOC_000499	XLOC_000499	SORBI_3001G098500	CM000760.3:7558467-7564084	water	SRS	OK	29.9561	24.9293	-0.265004	29.9561	24.9293	-0.265007	-0.350211	0.7235	0.99907
XLOC_000500	XLOC_000500	SORBI_3001G098700	CM000760.3:7570838-7572698	SRS	SRZ	OK	15.6852	19.1721	0.289602	15.6852	19.1721	0.289604	0.382354	0.69175	0.99907	no	XLOC_000500	XLOC_000500	SORBI_3001G098700	CM000760.3:7570838-7572698	water	SRZ	OK	15.5242	19.1721	0.304491	15.5242	19.1721	0.304489	0.405655	0.6785	0.99907	no	XLOC_000500	XLOC_000500	SORBI_3001G098700	CM000760.3:7570838-7572698	water	SRS	OK	15.5242	15.6852	0.0148896	15.5242	15.6852	0.014885	0.0196227	0.9828	0.999202
XLOC_000501	XLOC_000501	SORBI_3001G099000	CM000760.3:7577479-7582517	SRS	SRZ	OK	54.2129	30.858	-0.812989	54.2129	30.858	-0.812992	-1.20953	0.21505	0.99907	no	XLOC_000501	XLOC_000501	SORBI_3001G099000	CM000760.3:7577479-7582517	water	SRZ	OK	73.7403	30.858	-1.25681	73.7403	30.858	-1.25681	-1.87594	0.05725	0.680404	no	XLOC_000501	XLOC_000501	SORBI_3001G099000	CM000760.3:7577479-7582517	water	SRS	OK	73.7403	54.2129	-0.443818	73.7403	54.2129	-0.443817	-0.669811	0.497	0.99907
XLOC_000502	XLOC_000502	SORBI_3001G099100	CM000760.3:7586180-7589901	SRS	SRZ	OK	79.1936	74.7362	-0.0835755	79.1936	74.7362	-0.0835766	-0.124976	0.90005	0.99907	no	XLOC_000502	XLOC_000502	SORBI_3001G099100	CM000760.3:7586180-7589901	water	SRZ	OK	95.3688	74.7362	-0.351709	95.3688	74.7362	-0.35171	-0.531581	0.5931	0.99907	no	XLOC_000502	XLOC_000502	SORBI_3001G099100	CM000760.3:7586180-7589901	water	SRS	OK	95.3688	79.1936	-0.268134	95.3688	79.1936	-0.268134	-0.400046	0.68935	0.99907
XLOC_000503	XLOC_000503	SORBI_3001G099300	CM000760.3:7598407-7600784	SRS	SRZ	OK	0.0517177	0.256436	2.30987	0.0517177	0.256436	2.30987	1.84415	0.1141	0.88198	no	XLOC_000503	XLOC_000503	SORBI_3001G099300	CM000760.3:7598407-7600784	water	SRZ	OK	0.0505334	0.256436	2.34329	0.0505334	0.256436	2.34329	1.91581	0.08885	0.816418	no	XLOC_000503	XLOC_000503	SORBI_3001G099300	CM000760.3:7598407-7600784	water	SRS	NOTEST	0.0505334	0.0517177	0.0334188	0.0505334	0.0517177	0.0334209	0	1	1
XLOC_000504	XLOC_000504	SORBI_3001G099400	CM000760.3:7605661-7608670	SRS	SRZ	OK	0.0279336	0.6745	4.59375	0.0279336	0.6745	4.59375	3.66837	0.09445	0.835786	no	XLOC_000504	XLOC_000504	SORBI_3001G099400	CM000760.3:7605661-7608670	water	SRZ	OK	0	0.6745	inf	1e-06	0.6745	19.3635	#NAME?	5e-05	0.0105233	yes	XLOC_000504	XLOC_000504	SORBI_3001G099400	CM000760.3:7605661-7608670	water	SRS	NOTEST	0	0.0279336	inf	1e-06	0.0279336	14.7697	0	1	1
XLOC_000505	XLOC_000505	SORBI_3001G099500	CM000760.3:7615985-7618270	SRS	SRZ	NOTEST	0.0618249	0.136689	1.14464	0.0618249	0.136689	1.14464	0	1	1	no	XLOC_000505	XLOC_000505	SORBI_3001G099500	CM000760.3:7615985-7618270	water	SRZ	OK	0.194286	0.136689	-0.507284	0.194286	0.136689	-0.507285	-0.459589	0.65955	0.99907	no	XLOC_000505	XLOC_000505	SORBI_3001G099500	CM000760.3:7615985-7618270	water	SRS	OK	0.194286	0.0618249	-1.65192	0.194286	0.0618249	-1.65192	-1.38328	0.21145	0.99907
XLOC_000506	XLOC_000506	SORBI_3001G099600	CM000760.3:7619704-7621923	SRS	SRZ	NOTEST	0	0.0162524	inf	1e-06	0.0162524	13.9884	0	1	1	no	XLOC_000506	XLOC_000506	SORBI_3001G099600	CM000760.3:7619704-7621923	water	SRZ	NOTEST	0	0.0162524	inf	1e-06	0.0162524	13.9884	0	1	1	no	XLOC_000506	XLOC_000506	SORBI_3001G099600	CM000760.3:7619704-7621923	water	SRS	NOTEST	0	0	0	1e-06	1e-06	0	0	1	1
XLOC_000507	XLOC_000507	SORBI_3001G099800	CM000760.3:7634251-7637528	SRS	SRZ	OK	7.77039	4.79972	-0.695035	7.77039	4.79972	-0.695037	-0.892447	0.37055	0.99907	no	XLOC_000507	XLOC_000507	SORBI_3001G099800	CM000760.3:7634251-7637528	water	SRZ	OK	4.46229	4.79972	0.105166	4.46229	4.79972	0.105166	0.130709	0.8938	0.99907	no	XLOC_000507	XLOC_000507	SORBI_3001G099800	CM000760.3:7634251-7637528	water	SRS	OK	4.46229	7.77039	0.800201	4.46229	7.77039	0.800203	1.02246	0.29565	0.99907
XLOC_000508	XLOC_000508	SORBI_3001G100000	CM000760.3:7649128-7655204	SRS	SRZ	OK	323.052	230.79	-0.485186	323.052	230.79	-0.485186	-0.697328	0.47555	0.99907	no	XLOC_000508	XLOC_000508	SORBI_3001G100000	CM000760.3:7649128-7655204	water	SRZ	OK	408.031	230.79	-0.822097	408.031	230.79	-0.822098	-1.18318	0.22305	0.99907	no	XLOC_000508	XLOC_000508	SORBI_3001G100000	CM000760.3:7649128-7655204	water	SRS	OK	408.031	323.052	-0.336911	408.031	323.052	-0.336912	-0.475163	0.6293	0.99907
XLOC_000509	XLOC_000509	SORBI_3001G100200	CM000760.3:7655453-7667164	SRS	SRZ	OK	8.26368	4.01947	-1.03978	8.26368	4.01947	-1.03978	-0.816725	0.43135	0.99907	no	XLOC_000509	XLOC_000509	SORBI_3001G100200	CM000760.3:7655453-7667164	water	SRZ	OK	0.781666	4.01947	2.36238	0.781666	4.01947	2.36238	0.964475	0.3531	0.99907	no	XLOC_000509	XLOC_000509	SORBI_3001G100200	CM000760.3:7655453-7667164	water	SRS	OK	0.781666	8.26368	3.40216	0.781666	8.26368	3.40216	1.41928	0.27875	0.99907
XLOC_000510	XLOC_000510	SORBI_3001G100300	CM000760.3:7655453-7667164	SRS	SRZ	NOTEST	0.166953	0.161344	-0.0493008	0.166953	0.161344	-0.0493021	0	1	1	no	XLOC_000510	XLOC_000510	SORBI_3001G100300	CM000760.3:7655453-7667164	water	SRZ	NOTEST	0.156498	0.161344	0.0439976	0.156498	0.161344	0.0439957	0	1	1	no	XLOC_000510	XLOC_000510	SORBI_3001G100300	CM000760.3:7655453-7667164	water	SRS	NOTEST	0.156498	0.166953	0.0932984	0.156498	0.166953	0.0932978	0	1	1
XLOC_000511	XLOC_000511	SORBI_3001G100650	CM000760.3:7672534-7673352	SRS	SRZ	OK	0	0.314289	inf	1e-06	0.314289	18.2617	#NAME?	0.07055	0.744783	no	XLOC_000511	XLOC_000511	SORBI_3001G100650	CM000760.3:7672534-7673352	water	SRZ	OK	0	0.314289	inf	1e-06	0.314289	18.2617	#NAME?	0.07055	0.744783	no	XLOC_000511	XLOC_000511	SORBI_3001G100650	CM000760.3:7672534-7673352	water	SRS	NOTEST	0	0	0	1e-06	1e-06	0	0	1	1
XLOC_000512	XLOC_000512	SORBI_3001G100700	CM000760.3:7674598-7675723	SRS	SRZ	OK	11.8526	2.78767	-2.08807	11.8526	2.78767	-2.08807	-2.29697	0.0318	0.510983	no	XLOC_000512	XLOC_000512	SORBI_3001G100700	CM000760.3:7674598-7675723	water	SRZ	OK	0.317335	2.78767	3.13498	0.317335	2.78767	3.13498	3.0454	0.0104	0.276093	no	XLOC_000512	XLOC_000512	SORBI_3001G100700	CM000760.3:7674598-7675723	water	SRS	OK	0.317335	11.8526	5.22305	0.317335	11.8526	5.22305	5.48077	0.00185	0.093891
XLOC_000513	XLOC_000513	SORBI_3001G101000	CM000760.3:7713782-7721813	SRS	SRZ	OK	10.9063	7.56154	-0.52841	10.9063	7.56154	-0.52841	-0.715564	0.4526	0.99907	no	XLOC_000513	XLOC_000513	SORBI_3001G101000	CM000760.3:7713782-7721813	water	SRZ	OK	13.8191	7.56154	-0.869912	13.8191	7.56154	-0.869912	-1.17438	0.22995	0.99907	no	XLOC_000513	XLOC_000513	SORBI_3001G101000	CM000760.3:7713782-7721813	water	SRS	OK	13.8191	10.9063	-0.341502	13.8191	10.9063	-0.341502	-0.468265	0.6345	0.99907
XLOC_000514	XLOC_000514	SORBI_3001G101100	CM000760.3:7725786-7731037	SRS	SRZ	OK	3.37027	3.03363	-0.151818	3.37027	3.03363	-0.151819	-0.159653	0.8673	0.99907	no	XLOC_000514	XLOC_000514	SORBI_3001G101100	CM000760.3:7725786-7731037	water	SRZ	OK	3.312	3.03363	-0.126656	3.312	3.03363	-0.126658	-0.131831	0.8937	0.99907	no	XLOC_000514	XLOC_000514	SORBI_3001G101100	CM000760.3:7725786-7731037	water	SRS	OK	3.312	3.37027	0.0251622	3.312	3.37027	0.0251615	0.0271542	0.97625	0.99907
XLOC_000515	XLOC_000515	SORBI_3001G101500	CM000760.3:7746528-7751056	SRS	SRZ	OK	3.13405	13.9651	2.15573	3.13405	13.9651	2.15573	2.64127	0.01465	0.333204	no	XLOC_000515	XLOC_000515	SORBI_3001G101500	CM000760.3:7746528-7751056	water	SRZ	OK	2.26579	13.9651	2.62374	2.26579	13.9651	2.62374	3.25813	0.0034	0.138026	no	XLOC_000515	XLOC_000515	SORBI_3001G101500	CM000760.3:7746528-7751056	water	SRS	OK	2.26579	3.13405	0.468015	2.26579	3.13405	0.468014	0.521077	0.60485	0.99907
XLOC_000516	XLOC_000516	SORBI_3001G101700	CM000760.3:7782001-7785807	SRS	SRZ	OK	0.0997002	0.276952	1.47397	0.0997002	0.276952	1.47397	1.30359	0.2025	0.99907	no	XLOC_000516	XLOC_000516	SORBI_3001G101700	CM000760.3:7782001-7785807	water	SRZ	OK	0.132203	0.276952	1.06689	0.132203	0.276952	1.06688	0.987077	0.32955	0.99907	no	XLOC_000516	XLOC_000516	SORBI_3001G101700	CM000760.3:7782001-7785807	water	SRS	NOTEST	0.132203	0.0997002	-0.407084	0.132203	0.0997002	-0.407087	0	1	1
XLOC_000518	XLOC_000518	SORBI_3001G101900	CM000760.3:7793177-7794751	SRS	SRZ	NOTEST	0	0	0	1e-06	1e-06	0	0	1	1	no	XLOC_000518	XLOC_000518	SORBI_3001G101900	CM000760.3:7793177-7794751	water	SRZ	NOTEST	0	0	0	1e-06	1e-06	0	0	1	1	no	XLOC_000518	XLOC_000518	SORBI_3001G101900	CM000760.3:7793177-7794751	water	SRS	NOTEST	0	0	0	1e-06	1e-06	0	0	1	1
XLOC_000519	XLOC_000519	SORBI_3001G102200	CM000760.3:7808234-7814979	SRS	SRZ	OK	0.632506	0.659301	0.0598583	0.632506	0.659301	0.0598581	0.0605077	0.9525	0.99907	no	XLOC_000519	XLOC_000519	SORBI_3001G102200	CM000760.3:7808234-7814979	water	SRZ	OK	0.557183	0.659301	0.242787	0.557183	0.659301	0.242786	0.24431	0.81035	0.99907	no	XLOC_000519	XLOC_000519	SORBI_3001G102200	CM000760.3:7808234-7814979	water	SRS	OK	0.557183	0.632506	0.182929	0.557183	0.632506	0.182928	0.184903	0.8561	0.99907
XLOC_000520	XLOC_000520	SORBI_3001G102400	CM000760.3:7848223-7850386	SRS	SRZ	OK	0.487165	0.269282	-0.85529	0.487165	0.269282	-0.855293	-0.816632	0.44435	0.99907	no	XLOC_000520	XLOC_000520	SORBI_3001G102400	CM000760.3:7848223-7850386	water	SRZ	OK	0.994068	0.269282	-1.88422	0.994068	0.269282	-1.88423	-1.83245	0.0947	0.835786	no	XLOC_000520	XLOC_000520	SORBI_3001G102400	CM000760.3:7848223-7850386	water	SRS	OK	0.994068	0.487165	-1.02893	0.994068	0.487165	-1.02893	-1.02364	0.3317	0.99907
XLOC_000521	XLOC_000521	SORBI_3001G102500	CM000760.3:7851366-7855112	SRS	SRZ	OK	103.402	97.0993	-0.0907357	103.402	97.0993	-0.0907313	-0.137362	0.89055	0.99907	no	XLOC_000521	XLOC_000521	SORBI_3001G102500	CM000760.3:7851366-7855112	water	SRZ	OK	120.168	97.0993	-0.307515	120.168	97.0993	-0.30752	-0.465719	0.6422	0.99907	no	XLOC_000521	XLOC_000521	SORBI_3001G102500	CM000760.3:7851366-7855112	water	SRS	OK	120.168	103.402	-0.216779	120.168	103.402	-0.216789	-0.328222	0.746	0.99907
XLOC_000522	XLOC_000522	SORBI_3001G102901	CM000760.3:7887340-7889851	SRS	SRZ	OK	1.37923	1.63771	0.247823	1.37923	1.63771	0.247817	0.248949	0.8091	0.99907	no	XLOC_000522	XLOC_000522	SORBI_3001G102901	CM000760.3:7887340-7889851	water	SRZ	OK	1.9771	1.63771	-0.271705	1.9771	1.63771	-0.271706	-0.269848	0.79375	0.99907	no	XLOC_000522	XLOC_000522	SORBI_3001G102901	CM000760.3:7887340-7889851	water	SRS	OK	1.9771	1.37923	-0.519528	1.9771	1.37923	-0.519523	-0.520169	0.6149	0.99907
XLOC_000523	XLOC_000523	SORBI_3001G103300	CM000760.3:7907266-7928278	SRS	SRZ	OK	5.35143	6.17549	0.20663	5.35143	6.17549	0.206629	0.283456	0.75825	0.99907	no	XLOC_000523	XLOC_000523	SORBI_3001G103300	CM000760.3:7907266-7928278	water	SRZ	OK	3.80756	6.17549	0.697685	3.80756	6.17549	0.697687	0.932992	0.32985	0.99907	no	XLOC_000523	XLOC_000523	SORBI_3001G103300	CM000760.3:7907266-7928278	water	SRS	OK	3.80756	5.35143	0.491055	3.80756	5.35143	0.491058	0.651707	0.48955	0.99907
XLOC_000524	XLOC_000524	SORBI_3001G103400	CM000760.3:7932986-7936440	SRS	SRZ	OK	0.976329	0.391444	-1.31856	0.976329	0.391444	-1.31856	-1.36763	0.1704	0.975725	no	XLOC_000524	XLOC_000524	SORBI_3001G103400	CM000760.3:7932986-7936440	water	SRZ	OK	2.86804	0.391444	-2.87319	2.86804	0.391444	-2.87319	-3.14565	0.00585	0.191158	no	XLOC_000524	XLOC_000524	SORBI_3001G103400	CM000760.3:7932986-7936440	water	SRS	OK	2.86804	0.976329	-1.55462	2.86804	0.976329	-1.55463	-1.78197	0.0718	0.748138
XLOC_000525	XLOC_000525	SORBI_3001G103600	CM000760.3:7951938-7954166	SRS	SRZ	NOTEST	0.0149338	0.0148678	-0.00638799	0.0149338	0.0148678	-0.00639013	0	1	1	no	XLOC_000525	XLOC_000525	SORBI_3001G103600	CM000760.3:7951938-7954166	water	SRZ	NOTEST	0.02262	0.0148678	-0.605401	0.02262	0.0148678	-0.605408	0	1	1	no	XLOC_000525	XLOC_000525	SORBI_3001G103600	CM000760.3:7951938-7954166	water	SRS	NOTEST	0.02262	0.0149338	-0.599013	0.02262	0.0149338	-0.599018	0	1	1
XLOC_000526	XLOC_000526	SORBI_3001G103800	CM000760.3:7960400-7966774	SRS	SRZ	OK	7.20302	3.65065	-0.980448	7.20302	3.65065	-0.980449	-1.02526	0.3046	0.99907	no	XLOC_000526	XLOC_000526	SORBI_3001G103800	CM000760.3:7960400-7966774	water	SRZ	OK	7.70045	3.65065	-1.07679	7.70045	3.65065	-1.07679	-1.15868	0.2441	0.99907	no	XLOC_000526	XLOC_000526	SORBI_3001G103800	CM000760.3:7960400-7966774	water	SRS	OK	7.70045	7.20302	-0.0963406	7.70045	7.20302	-0.0963408	-0.111049	0.91165	0.99907
XLOC_000527	XLOC_000527	SORBI_3001G103900	CM000760.3:7969435-7975220	SRS	SRZ	OK	25.2396	25.3374	0.00557911	25.2396	25.3374	0.00557944	0.00791302	0.99415	0.999265	no	XLOC_000527	XLOC_000527	SORBI_3001G103900	CM000760.3:7969435-7975220	water	SRZ	OK	19.1306	25.3374	0.405383	19.1306	25.3374	0.405386	0.561805	0.57475	0.99907	no	XLOC_000527	XLOC_000527	SORBI_3001G103900	CM000760.3:7969435-7975220	water	SRS	OK	19.1306	25.2396	0.399804	19.1306	25.2396	0.399807	0.563795	0.5767	0.99907
XLOC_000528	XLOC_000528	SORBI_3001G104000	CM000760.3:7976194-7985873	SRS	SRZ	OK	3.18004	2.51948	-0.33592	3.18004	2.51948	-0.335919	-0.335618	0.7416	0.99907	no	XLOC_000528	XLOC_000528	SORBI_3001G104000	CM000760.3:7976194-7985873	water	SRZ	OK	2.86045	2.51948	-0.183115	2.86045	2.51948	-0.183116	-0.181964	0.8593	0.99907	no	XLOC_000528	XLOC_000528	SORBI_3001G104000	CM000760.3:7976194-7985873	water	SRS	OK	2.86045	3.18004	0.152805	2.86045	3.18004	0.152803	0.152376	0.88345	0.99907
XLOC_000530	XLOC_000530	SORBI_3001G104600	CM000760.3:8012905-8023940	SRS	SRZ	OK	56.8761	60.2154	0.0823096	56.8761	60.2154	0.08231	0.118649	0.89625	0.99907	no	XLOC_000530	XLOC_000530	SORBI_3001G104600	CM000760.3:8012905-8023940	water	SRZ	OK	59.6407	60.2154	0.0138338	59.6407	60.2154	0.0138353	0.0199919	0.9822	0.999183	no	XLOC_000530	XLOC_000530	SORBI_3001G104600	CM000760.3:8012905-8023940	water	SRS	OK	59.6407	56.8761	-0.0684759	59.6407	56.8761	-0.0684746	-0.0995051	0.9202	0.99907
XLOC_000531	XLOC_000531	SORBI_3001G104700	CM000760.3:8024140-8027666	SRS	SRZ	OK	5.06368	4.77986	-0.0832192	5.06368	4.77986	-0.0832179	-0.0973137	0.9213	0.99907	no	XLOC_000531	XLOC_000531	SORBI_3001G104700	CM000760.3:8024140-8027666	water	SRZ	OK	8.24386	4.77986	-0.786352	8.24386	4.77986	-0.786352	-0.916806	0.3611	0.99907	no	XLOC_000531	XLOC_000531	SORBI_3001G104700	CM000760.3:8024140-8027666	water	SRS	OK	8.24386	5.06368	-0.703133	8.24386	5.06368	-0.703134	-0.83824	0.3943	0.99907
XLOC_000532	XLOC_000532	SORBI_3001G104800	CM000760.3:8027666-8031799	SRS	SRZ	OK	59.0808	47.0838	-0.327458	59.0808	47.0838	-0.327459	-0.488679	0.6159	0.99907	no	XLOC_000532	XLOC_000532	SORBI_3001G104800	CM000760.3:8027666-8031799	water	SRZ	OK	94.8853	47.0838	-1.01095	94.8853	47.0838	-1.01095	-1.51617	0.12815	0.915488	no	XLOC_000532	XLOC_000532	SORBI_3001G104800	CM000760.3:8027666-8031799	water	SRS	OK	94.8853	59.0808	-0.683494	94.8853	59.0808	-0.683495	-1.02989	0.29975	0.99907
XLOC_000533	XLOC_000533	SORBI_3001G104900	CM000760.3:8034151-8036927	SRS	SRZ	OK	4.56333	3.97897	-0.197693	4.56333	3.97897	-0.197692	-0.24015	0.8032	0.99907	no	XLOC_000533	XLOC_000533	SORBI_3001G104900	CM000760.3:8034151-8036927	water	SRZ	OK	6.91316	3.97897	-0.796951	6.91316	3.97897	-0.79695	-0.99549	0.29495	0.99907	no	XLOC_000533	XLOC_000533	SORBI_3001G104900	CM000760.3:8034151-8036927	water	SRS	OK	6.91316	4.56333	-0.599258	6.91316	4.56333	-0.599258	-0.756842	0.42655	0.99907
XLOC_000534	XLOC_000534	SORBI_3001G105000	CM000760.3:8043728-8047653	SRS	SRZ	OK	0.0971614	0.268427	1.46607	0.0971614	0.268427	1.46607	1.3406	0.15545	0.962593	no	XLOC_000534	XLOC_000534	SORBI_3001G105000	CM000760.3:8043728-8047653	water	SRZ	OK	0.16385	0.268427	0.712153	0.16385	0.268427	0.712154	0.662418	0.4762	0.99907	no	XLOC_000534	XLOC_000534	SORBI_3001G105000	CM000760.3:8043728-8047653	water	SRS	NOTEST	0.16385	0.0971614	-0.753921	0.16385	0.0971614	-0.75392	0	1	1
XLOC_000535	XLOC_000535	SORBI_3001G105300	CM000760.3:8060205-8063114	SRS	SRZ	NOTEST	0.0942505	0.146553	0.636854	0.0942505	0.146553	0.63685	0	1	1	no	XLOC_000535	XLOC_000535	SORBI_3001G105300	CM000760.3:8060205-8063114	water	SRZ	NOTEST	0.0456988	0.146553	1.6812	0.0456988	0.146553	1.68119	0	1	1	no	XLOC_000535	XLOC_000535	SORBI_3001G105300	CM000760.3:8060205-8063114	water	SRS	NOTEST	0.0456988	0.0942505	1.04434	0.0456988	0.0942505	1.04434	0	1	1
XLOC_000536	XLOC_000536	SORBI_3001G105600	CM000760.3:8077876-8079840	SRS	SRZ	NOTEST	0.0709635	0.12457	0.811812	0.0709635	0.12457	0.811808	0	1	1	no	XLOC_000536	XLOC_000536	SORBI_3001G105600	CM000760.3:8077876-8079840	water	SRZ	NOTEST	0.149279	0.12457	-0.261052	0.149279	0.12457	-0.261055	0	1	1	no	XLOC_000536	XLOC_000536	SORBI_3001G105600	CM000760.3:8077876-8079840	water	SRS	NOTEST	0.149279	0.0709635	-1.07286	0.149279	0.0709635	-1.07286	0	1	1
XLOC_000537	XLOC_000537	SORBI_3001G105700	CM000760.3:8082651-8095448	SRS	SRZ	OK	5.68204	4.68007	-0.279878	5.68204	4.68007	-0.279879	-0.353683	0.72005	0.99907	no	XLOC_000537	XLOC_000537	SORBI_3001G105700	CM000760.3:8082651-8095448	water	SRZ	OK	6.82472	4.68007	-0.544239	6.82472	4.68007	-0.54424	-0.686331	0.49455	0.99907	no	XLOC_000537	XLOC_000537	SORBI_3001G105700	CM000760.3:8082651-8095448	water	SRS	OK	6.82472	5.68204	-0.264361	6.82472	5.68204	-0.264361	-0.347713	0.73235	0.99907
XLOC_000538	XLOC_000538	SORBI_3001G105900	CM000760.3:8118217-8121198	SRS	SRZ	OK	0.496943	0.189808	-1.38854	0.496943	0.189808	-1.38854	-1.29865	0.2246	0.99907	no	XLOC_000538	XLOC_000538	SORBI_3001G105900	CM000760.3:8118217-8121198	water	SRZ	NOTEST	0.152009	0.189808	0.320378	0.152009	0.189808	0.320384	0	1	1	no	XLOC_000538	XLOC_000538	SORBI_3001G105900	CM000760.3:8118217-8121198	water	SRS	OK	0.152009	0.496943	1.70892	0.152009	0.496943	1.70892	1.65841	0.1141	0.88198
XLOC_000539	XLOC_000539	SORBI_3001G106000	CM000760.3:8143600-8150285	SRS	SRZ	NOTEST	0	0.014079	inf	1e-06	0.014079	13.7813	0	1	1	no	XLOC_000539	XLOC_000539	SORBI_3001G106000	CM000760.3:8143600-8150285	water	SRZ	NOTEST	0.00815239	0.014079	0.788254	0.00815239	0.014079	0.78825	0	1	1	no	XLOC_000539	XLOC_000539	SORBI_3001G106000	CM000760.3:8143600-8150285	water	SRS	NOTEST	0.00815239	0	#NAME?	0.00815239	1e-06	-12.993	0	1	1
XLOC_000540	XLOC_000540	SORBI_3001G106200	CM000760.3:8180003-8187693	SRS	SRZ	NOTEST	0	0.0322729	inf	1e-06	0.0322729	14.978	0	1	1	no	XLOC_000540	XLOC_000540	SORBI_3001G106200	CM000760.3:8180003-8187693	water	SRZ	NOTEST	0.0370714	0.0322729	-0.199984	0.0370714	0.0322729	-0.199983	0	1	1	no	XLOC_000540	XLOC_000540	SORBI_3001G106200	CM000760.3:8180003-8187693	water	SRS	NOTEST	0.0370714	0	#NAME?	0.0370714	1e-06	-15.178	0	1	1
XLOC_000541	XLOC_000541	SORBI_3001G106300,SORBI_3001G106400	CM000760.3:8188933-8197165	SRS	SRZ	OK	1.77292	3.36937	0.92635	1.77292	3.36937	0.926351	1.07357	0.2968	0.99907	no	XLOC_000541	XLOC_000541	SORBI_3001G106300,SORBI_3001G106400	CM000760.3:8188933-8197165	water	SRZ	OK	1.51159	3.36937	1.15641	1.51159	3.36937	1.15641	1.34093	0.17435	0.978343	no	XLOC_000541	XLOC_000541	SORBI_3001G106300,SORBI_3001G106400	CM000760.3:8188933-8197165	water	SRS	OK	1.51159	1.77292	0.230059	1.51159	1.77292	0.230061	0.25712	0.79295	0.99907
XLOC_000542	XLOC_000542	SORBI_3001G106500	CM000760.3:8198838-8200516	SRS	SRZ	OK	0.291363	0.0704661	-2.04781	0.291363	0.0704661	-2.04782	-1.64636	0.12675	0.911731	no	XLOC_000542	XLOC_000542	SORBI_3001G106500	CM000760.3:8198838-8200516	water	SRZ	NOTEST	0.0393172	0.0704661	0.841769	0.0393172	0.0704661	0.841769	0	1	1	no	XLOC_000542	XLOC_000542	SORBI_3001G106500	CM000760.3:8198838-8200516	water	SRS	OK	0.0393172	0.291363	2.88958	0.0393172	0.291363	2.88959	2.11838	0.1202	0.89644
XLOC_000543	XLOC_000543	SORBI_3001G106550	CM000760.3:8204988-8206163	SRS	SRZ	NOTEST	0	0	0	1e-06	1e-06	0	0	1	1	no	XLOC_000543	XLOC_000543	SORBI_3001G106550	CM000760.3:8204988-8206163	water	SRZ	NOTEST	0	0	0	1e-06	1e-06	0	0	1	1	no	XLOC_000543	XLOC_000543	SORBI_3001G106550	CM000760.3:8204988-8206163	water	SRS	NOTEST	0	0	0	1e-06	1e-06	0	0	1	1
XLOC_000544	XLOC_000544	SORBI_3001G106600	CM000760.3:8225097-8231079	SRS	SRZ	OK	85.7274	104.741	0.288995	85.7274	104.741	0.288998	0.424655	0.662	0.99907	no	XLOC_000544	XLOC_000544	SORBI_3001G106600	CM000760.3:8225097-8231079	water	SRZ	OK	108.863	104.741	-0.055693	108.863	104.741	-0.0556874	-0.0800002	0.93575	0.99907	no	XLOC_000544	XLOC_000544	SORBI_3001G106600	CM000760.3:8225097-8231079	water	SRS	OK	108.863	85.7274	-0.344688	108.863	85.7274	-0.344685	-0.506812	0.60255	0.99907
XLOC_000545	XLOC_000545	SORBI_3001G106800	CM000760.3:8246758-8252310	SRS	SRZ	OK	1.04778	1.23684	0.239327	1.04778	1.23684	0.239323	0.258426	0.80165	0.99907	no	XLOC_000545	XLOC_000545	SORBI_3001G106800	CM000760.3:8246758-8252310	water	SRZ	OK	2.78175	1.23684	-1.16933	2.78175	1.23684	-1.16933	-1.30715	0.2421	0.99907	no	XLOC_000545	XLOC_000545	SORBI_3001G106800	CM000760.3:8246758-8252310	water	SRS	OK	2.78175	1.04778	-1.40866	2.78175	1.04778	-1.40866	-1.54886	0.1152	0.884771
XLOC_000546	XLOC_000546	SORBI_3001G107150	CM000760.3:8269992-8270590	SRS	SRZ	OK	0.207196	0.132933	-0.6403	0.207196	0.132933	-0.640297	-0.445516	0.63685	0.99907	no	XLOC_000546	XLOC_000546	SORBI_3001G107150	CM000760.3:8269992-8270590	water	SRZ	OK	0.259365	0.132933	-0.964286	0.259365	0.132933	-0.964285	-0.683089	0.57475	0.99907	no	XLOC_000546	XLOC_000546	SORBI_3001G107150	CM000760.3:8269992-8270590	water	SRS	OK	0.259365	0.207196	-0.323986	0.259365	0.207196	-0.323988	-0.24027	0.7901	0.99907
XLOC_000547	XLOC_000547	SORBI_3001G107300	CM000760.3:8280718-8286507	SRS	SRZ	OK	1.33287	0.955809	-0.479745	1.33287	0.955809	-0.479742	-0.475666	0.6421	0.99907	no	XLOC_000547	XLOC_000547	SORBI_3001G107300	CM000760.3:8280718-8286507	water	SRZ	OK	0.434653	0.955809	1.13686	0.434653	0.955809	1.13686	1.11019	0.28805	0.99907	no	XLOC_000547	XLOC_000547	SORBI_3001G107300	CM000760.3:8280718-8286507	water	SRS	OK	0.434653	1.33287	1.6166	0.434653	1.33287	1.6166	1.58485	0.14025	0.945774
XLOC_000548	XLOC_000548	SORBI_3001G107400	CM000760.3:8326548-8329340	SRS	SRZ	OK	8.4038	12.969	0.625949	8.4038	12.969	0.625954	0.785507	0.4254	0.99907	no	XLOC_000548	XLOC_000548	SORBI_3001G107400	CM000760.3:8326548-8329340	water	SRZ	OK	2.54128	12.969	2.35144	2.54128	12.969	2.35144	2.79859	0.0071	0.214622	no	XLOC_000548	XLOC_000548	SORBI_3001G107400	CM000760.3:8326548-8329340	water	SRS	OK	2.54128	8.4038	1.72549	2.54128	8.4038	1.72549	2.02163	0.04585	0.61815
XLOC_000549	XLOC_000549	SORBI_3001G107550	CM000760.3:8335663-8341238	SRS	SRZ	OK	0.920802	1.46076	0.665754	0.920802	1.46076	0.665756	0.140995	0.8094	0.99907	no	XLOC_000549	XLOC_000549	SORBI_3001G107550	CM000760.3:8335663-8341238	water	SRZ	OK	0.69394	1.46076	1.07383	0.69394	1.46076	1.07384	0.213552	0.7265	0.99907	no	XLOC_000549	XLOC_000549	SORBI_3001G107550	CM000760.3:8335663-8341238	water	SRS	OK	0.69394	0.920802	0.40808	0.69394	0.920802	0.40808	0.0752049	0.8723	0.99907
XLOC_000550	XLOC_000550	SORBI_3001G107700	CM000760.3:8345936-8347487	SRS	SRZ	OK	0.195827	0.231291	0.240124	0.195827	0.231291	0.240129	0.223383	0.8171	0.99907	no	XLOC_000550	XLOC_000550	SORBI_3001G107700	CM000760.3:8345936-8347487	water	SRZ	OK	0.241967	0.231291	-0.0651034	0.241967	0.231291	-0.0651012	-0.0587857	0.9571	0.99907	no	XLOC_000550	XLOC_000550	SORBI_3001G107700	CM000760.3:8345936-8347487	water	SRS	OK	0.241967	0.195827	-0.305227	0.241967	0.195827	-0.305231	-0.283836	0.7788	0.99907
XLOC_000551	XLOC_000551	SORBI_3001G108100	CM000760.3:8371468-8373508	SRS	SRZ	OK	0.481557	1.38841	1.52765	0.481557	1.38841	1.52766	1.48371	0.15335	0.959499	no	XLOC_000551	XLOC_000551	SORBI_3001G108100	CM000760.3:8371468-8373508	water	SRZ	OK	0.531812	1.38841	1.38444	0.531812	1.38841	1.38445	1.30668	0.2212	0.99907	no	XLOC_000551	XLOC_000551	SORBI_3001G108100	CM000760.3:8371468-8373508	water	SRS	OK	0.531812	0.481557	-0.143211	0.531812	0.481557	-0.14321	-0.133668	0.8968	0.99907
XLOC_000552	XLOC_000552	SORBI_3001G108200	CM000760.3:8374428-8376212	SRS	SRZ	OK	14.9215	16.2476	0.122841	14.9215	16.2476	0.122834	0.152459	0.8781	0.99907	no	XLOC_000552	XLOC_000552	SORBI_3001G108200	CM000760.3:8374428-8376212	water	SRZ	OK	10.789	16.2476	0.590671	10.789	16.2476	0.590665	0.686761	0.4997	0.99907	no	XLOC_000552	XLOC_000552	SORBI_3001G108200	CM000760.3:8374428-8376212	water	SRS	OK	10.789	14.9215	0.467831	10.789	14.9215	0.467831	0.545837	0.59435	0.99907
XLOC_000553	XLOC_000553	SORBI_3001G108350	CM000760.3:8405394-8416459	SRS	SRZ	OK	0.70654	1.13577	0.684833	0.70654	1.13577	0.684828	0.149118	0.8032	0.99907	no	XLOC_000553	XLOC_000553	SORBI_3001G108350	CM000760.3:8405394-8416459	water	SRZ	OK	0.338523	1.13577	1.74635	0.338523	1.13577	1.74634	0.347176	0.6011	0.99907	no	XLOC_000553	XLOC_000553	SORBI_3001G108350	CM000760.3:8405394-8416459	water	SRS	OK	0.338523	0.70654	1.06152	0.338523	0.70654	1.06152	0.206718	0.71765	0.99907
XLOC_000554	XLOC_000554	SORBI_3001G108400	CM000760.3:8405394-8416459	SRS	SRZ	OK	1.85994	2.80517	0.592833	1.85994	2.80517	0.592832	0.433935	0.64465	0.99907	no	XLOC_000554	XLOC_000554	SORBI_3001G108400	CM000760.3:8405394-8416459	water	SRZ	OK	0.935938	2.80517	1.58361	0.935938	2.80517	1.5836	0.96918	0.35555	0.99907	no	XLOC_000554	XLOC_000554	SORBI_3001G108400	CM000760.3:8405394-8416459	water	SRS	OK	0.935938	1.85994	0.990773	0.935938	1.85994	0.990771	0.598212	0.53985	0.99907
XLOC_000555	XLOC_000555	SORBI_3001G108800	CM000760.3:8441353-8442567	SRS	SRZ	OK	2.05266	3.61067	0.814772	2.05266	3.61067	0.814772	0.813094	0.43225	0.99907	no	XLOC_000555	XLOC_000555	SORBI_3001G108800	CM000760.3:8441353-8442567	water	SRZ	OK	0.295822	3.61067	3.60946	0.295822	3.61067	3.60947	3.50046	0.00345	0.139205	no	XLOC_000555	XLOC_000555	SORBI_3001G108800	CM000760.3:8441353-8442567	water	SRS	OK	0.295822	2.05266	2.79469	0.295822	2.05266	2.79469	2.73367	0.01505	0.339343
XLOC_000556	XLOC_000556	SORBI_3001G109300	CM000760.3:8496424-8508054	SRS	SRZ	OK	12.257	14.0278	0.194687	12.257	14.0278	0.194683	0.171756	0.86395	0.99907	no	XLOC_000556	XLOC_000556	SORBI_3001G109300	CM000760.3:8496424-8508054	water	SRZ	OK	12.798	14.0278	0.132379	12.798	14.0278	0.13237	0.115033	0.9023	0.99907	no	XLOC_000556	XLOC_000556	SORBI_3001G109300	CM000760.3:8496424-8508054	water	SRS	OK	12.798	12.257	-0.0623074	12.798	12.257	-0.0623125	-0.0536673	0.95585	0.99907
XLOC_000557	XLOC_000557	SORBI_3001G109500	CM000760.3:8496424-8508054	SRS	SRZ	OK	1.32249	2.50138	0.919465	1.32249	2.50138	0.919467	0.365168	0.7414	0.99907	no	XLOC_000557	XLOC_000557	SORBI_3001G109500	CM000760.3:8496424-8508054	water	SRZ	OK	1.11748	2.50138	1.16248	1.11748	2.50138	1.16248	0.416245	0.71865	0.99907	no	XLOC_000557	XLOC_000557	SORBI_3001G109500	CM000760.3:8496424-8508054	water	SRS	OK	1.11748	1.32249	0.243017	1.11748	1.32249	0.243008	0.0799923	0.8269	0.99907
XLOC_000558	XLOC_000558	SORBI_3001G109900	CM000760.3:8529687-8531056	SRS	SRZ	NOTEST	0.0251208	0.0249607	-0.00922125	0.0251208	0.0249607	-0.00922402	0	1	1	no	XLOC_000558	XLOC_000558	SORBI_3001G109900	CM000760.3:8529687-8531056	water	SRZ	NOTEST	0.0252489	0.0249607	-0.0165594	0.0252489	0.0249607	-0.0165621	0	1	1	no	XLOC_000558	XLOC_000558	SORBI_3001G109900	CM000760.3:8529687-8531056	water	SRS	NOTEST	0.0252489	0.0251208	-0.00733812	0.0252489	0.0251208	-0.00733813	0	1	1
XLOC_000559	XLOC_000559	SORBI_3001G110100	CM000760.3:8537742-8540529	SRS	SRZ	NOTEST	0	0	0	1e-06	1e-06	0	0	1	1	no	XLOC_000559	XLOC_000559	SORBI_3001G110100	CM000760.3:8537742-8540529	water	SRZ	NOTEST	0	0	0	1e-06	1e-06	0	0	1	1	no	XLOC_000559	XLOC_000559	SORBI_3001G110100	CM000760.3:8537742-8540529	water	SRS	NOTEST	0	0	0	1e-06	1e-06	0	0	1	1
XLOC_000560	XLOC_000560	SORBI_3001G110150	CM000760.3:8544706-8549559	SRS	SRZ	NOTEST	0	0.0430255	inf	1e-06	0.0430255	15.3929	0	1	1	no	XLOC_000560	XLOC_000560	SORBI_3001G110150	CM000760.3:8544706-8549559	water	SRZ	NOTEST	0.024338	0.0430255	0.821978	0.024338	0.0430255	0.821981	0	1	1	no	XLOC_000560	XLOC_000560	SORBI_3001G110150	CM000760.3:8544706-8549559	water	SRS	NOTEST	0.024338	0	#NAME?	0.024338	1e-06	-14.5709	0	1	1
XLOC_000561	XLOC_000561	SORBI_3001G110250	CM000760.3:8559516-8561224	SRS	SRZ	NOTEST	0.0778021	0	#NAME?	0.0778021	1e-06	-16.2475	0	1	1	no	XLOC_000561	XLOC_000561	SORBI_3001G110250	CM000760.3:8559516-8561224	water	SRZ	NOTEST	0.0490373	0	#NAME?	0.0490373	1e-06	-15.5816	0	1	1	no	XLOC_000561	XLOC_000561	SORBI_3001G110250	CM000760.3:8559516-8561224	water	SRS	NOTEST	0.0490373	0.0778021	0.665929	0.0490373	0.0778021	0.66593	0	1	1
XLOC_000562	XLOC_000562	SORBI_3001G110300,SORBI_3001G110400	CM000760.3:8561889-8565355	SRS	SRZ	OK	35.836	34.8746	-0.0392324	35.836	34.8746	-0.0392329	-0.0456765	0.96355	0.99907	no	XLOC_000562	XLOC_000562	SORBI_3001G110300,SORBI_3001G110400	CM000760.3:8561889-8565355	water	SRZ	OK	41.248	34.8746	-0.242147	41.248	34.8746	-0.242147	-0.290196	0.77345	0.99907	no	XLOC_000562	XLOC_000562	SORBI_3001G110300,SORBI_3001G110400	CM000760.3:8561889-8565355	water	SRS	OK	41.248	35.836	-0.202915	41.248	35.836	-0.202915	-0.242282	0.80635	0.99907
XLOC_000563	XLOC_000563	SORBI_3001G110500	CM000760.3:8567752-8569845	SRS	SRZ	OK	1.24321	1.0278	-0.274503	1.24321	1.0278	-0.27451	-0.275731	0.787	0.99907	no	XLOC_000563	XLOC_000563	SORBI_3001G110500	CM000760.3:8567752-8569845	water	SRZ	OK	0.918382	1.0278	0.162396	0.918382	1.0278	0.162393	0.162881	0.8722	0.99907	no	XLOC_000563	XLOC_000563	SORBI_3001G110500	CM000760.3:8567752-8569845	water	SRS	OK	0.918382	1.24321	0.4369	0.918382	1.24321	0.436904	0.440778	0.6723	0.99907
XLOC_000564	XLOC_000564	SORBI_3001G110701	CM000760.3:8597852-8601305	SRS	SRZ	NOTEST	0	0	0	1e-06	1e-06	0	0	1	1	no	XLOC_000564	XLOC_000564	SORBI_3001G110701	CM000760.3:8597852-8601305	water	SRZ	NOTEST	0.0134409	0	#NAME?	0.0134409	1e-06	-13.7143	0	1	1	no	XLOC_000564	XLOC_000564	SORBI_3001G110701	CM000760.3:8597852-8601305	water	SRS	NOTEST	0.0134409	0	#NAME?	0.0134409	1e-06	-13.7143	0	1	1
XLOC_000565	XLOC_000565	SORBI_3001G110800	CM000760.3:8604557-8606862	SRS	SRZ	OK	14.5344	9.23302	-0.654594	14.5344	9.23302	-0.654597	-0.764345	0.44545	0.99907	no	XLOC_000565	XLOC_000565	SORBI_3001G110800	CM000760.3:8604557-8606862	water	SRZ	OK	15.9126	9.23302	-0.785295	15.9126	9.23302	-0.785295	-0.918822	0.3601	0.99907	no	XLOC_000565	XLOC_000565	SORBI_3001G110800	CM000760.3:8604557-8606862	water	SRS	OK	15.9126	14.5344	-0.130701	15.9126	14.5344	-0.130698	-0.160638	0.8715	0.99907
XLOC_000566	XLOC_000566	SORBI_3001G110950	CM000760.3:8623617-8625574	SRS	SRZ	NOTEST	0.0663244	0	#NAME?	0.0663244	1e-06	-16.0173	0	1	1	no	XLOC_000566	XLOC_000566	SORBI_3001G110950	CM000760.3:8623617-8625574	water	SRZ	NOTEST	0.027449	0	#NAME?	0.027449	1e-06	-14.7445	0	1	1	no	XLOC_000566	XLOC_000566	SORBI_3001G110950	CM000760.3:8623617-8625574	water	SRS	NOTEST	0.027449	0.0663244	1.27279	0.027449	0.0663244	1.27279	0	1	1
XLOC_000567	XLOC_000567	SORBI_3001G111150	CM000760.3:8665079-8680087	SRS	SRZ	OK	11.3484	15.8888	0.485526	11.3484	15.8888	0.485521	0.646099	0.5101	0.99907	no	XLOC_000567	XLOC_000567	SORBI_3001G111150	CM000760.3:8665079-8680087	water	SRZ	OK	9.21242	15.8888	0.786361	9.21242	15.8888	0.786358	1.04364	0.2846	0.99907	no	XLOC_000567	XLOC_000567	SORBI_3001G111150	CM000760.3:8665079-8680087	water	SRS	OK	9.21242	11.3484	0.300835	9.21242	11.3484	0.300837	0.389739	0.691	0.99907
XLOC_000568	XLOC_000568	SORBI_3001G111300	CM000760.3:8681142-8683794	SRS	SRZ	NOTEST	0.0227111	0	#NAME?	0.0227111	1e-06	-14.4711	0	1	1	no	XLOC_000568	XLOC_000568	SORBI_3001G111300	CM000760.3:8681142-8683794	water	SRZ	NOTEST	0	0	0	1e-06	1e-06	0	0	1	1	no	XLOC_000568	XLOC_000568	SORBI_3001G111300	CM000760.3:8681142-8683794	water	SRS	NOTEST	0	0.0227111	inf	1e-06	0.0227111	14.4711	0	1	1
XLOC_000569	XLOC_000569	SORBI_3001G111366	CM000760.3:8688937-8693083	SRS	SRZ	OK	7.26795	7.11852	-0.0299724	7.26795	7.11852	-0.0299712	-0.0353634	0.9725	0.99907	no	XLOC_000569	XLOC_000569	SORBI_3001G111366	CM000760.3:8688937-8693083	water	SRZ	OK	6.66657	7.11852	0.0946322	6.66657	7.11852	0.0946326	0.107704	0.91455	0.99907	no	XLOC_000569	XLOC_000569	SORBI_3001G111366	CM000760.3:8688937-8693083	water	SRS	OK	6.66657	7.26795	0.124605	6.66657	7.26795	0.124604	0.14617	0.88205	0.99907
XLOC_000570	XLOC_000570	SORBI_3001G111500	CM000760.3:8708286-8721152	SRS	SRZ	OK	108.661	83.5554	-0.379024	108.661	83.5554	-0.379029	-0.558817	0.56625	0.99907	no	XLOC_000570	XLOC_000570	SORBI_3001G111500	CM000760.3:8708286-8721152	water	SRZ	OK	94.2501	83.5554	-0.173761	94.2501	83.5554	-0.173761	-0.25796	0.7999	0.99907	no	XLOC_000570	XLOC_000570	SORBI_3001G111500	CM000760.3:8708286-8721152	water	SRS	OK	94.2501	108.661	0.205263	94.2501	108.661	0.205268	0.302877	0.7608	0.99907
XLOC_000571	XLOC_000571	SORBI_3001G111432	CM000760.3:8708286-8721152	SRS	SRZ	OK	0.477416	0.909454	0.929754	0.477416	0.909454	0.929754	0.0243839	0.72925	0.99907	no	XLOC_000571	XLOC_000571	SORBI_3001G111432	CM000760.3:8708286-8721152	water	SRZ	OK	0.568938	0.909454	0.67673	0.568938	0.909454	0.676729	0.0200742	0.78815	0.99907	no	XLOC_000571	XLOC_000571	SORBI_3001G111432	CM000760.3:8708286-8721152	water	SRS	OK	0.568938	0.477416	-0.253025	0.568938	0.477416	-0.253025	-0.00600542	0.8963	0.99907
XLOC_000572	XLOC_000572	SORBI_3001G111600	CM000760.3:8729546-8736329	SRS	SRZ	OK	9.66495	11.3726	0.234723	9.66495	11.3726	0.234728	0.346046	0.71705	0.99907	no	XLOC_000572	XLOC_000572	SORBI_3001G111600	CM000760.3:8729546-8736329	water	SRZ	OK	13.3038	11.3726	-0.226278	13.3038	11.3726	-0.226276	-0.335501	0.72725	0.99907	no	XLOC_000572	XLOC_000572	SORBI_3001G111600	CM000760.3:8729546-8736329	water	SRS	OK	13.3038	9.66495	-0.461002	13.3038	9.66495	-0.461004	-0.681504	0.4737	0.99907
XLOC_000573	XLOC_000573	SORBI_3001G111700	CM000760.3:8742293-8746309	SRS	SRZ	OK	37.267	52.6486	0.498495	37.267	52.6486	0.498496	0.727196	0.4571	0.99907	no	XLOC_000573	XLOC_000573	SORBI_3001G111700	CM000760.3:8742293-8746309	water	SRZ	OK	43.56	52.6486	0.273392	43.56	52.6486	0.273391	0.40768	0.674	0.99907	no	XLOC_000573	XLOC_000573	SORBI_3001G111700	CM000760.3:8742293-8746309	water	SRS	OK	43.56	37.267	-0.225103	43.56	37.267	-0.225105	-0.328691	0.74035	0.99907
XLOC_000574	XLOC_000574	SORBI_3001G111800	CM000760.3:8748737-8756922	SRS	SRZ	OK	36.5249	38.8009	0.0872088	36.5249	38.8009	0.0872098	0.131273	0.89405	0.99907	no	XLOC_000574	XLOC_000574	SORBI_3001G111800	CM000760.3:8748737-8756922	water	SRZ	OK	33.7027	38.8009	0.203223	33.7027	38.8009	0.203226	0.305407	0.7558	0.99907	no	XLOC_000574	XLOC_000574	SORBI_3001G111800	CM000760.3:8748737-8756922	water	SRS	OK	33.7027	36.5249	0.116014	33.7027	36.5249	0.116016	0.174113	0.85705	0.99907
XLOC_000575	XLOC_000575	SORBI_3001G112000	CM000760.3:8764746-8773500	SRS	SRZ	OK	0.735463	0.293269	-1.32643	0.735463	0.293269	-1.32643	-1.30426	0.21955	0.99907	no	XLOC_000575	XLOC_000575	SORBI_3001G112000	CM000760.3:8764746-8773500	water	SRZ	OK	0.665256	0.293269	-1.18168	0.665256	0.293269	-1.18169	-1.16045	0.27415	0.99907	no	XLOC_000575	XLOC_000575	SORBI_3001G112000	CM000760.3:8764746-8773500	water	SRS	OK	0.665256	0.735463	0.144744	0.665256	0.735463	0.144743	0.145111	0.88335	0.99907
XLOC_000576	XLOC_000576	SORBI_3001G112100	CM000760.3:8778791-8783607	SRS	SRZ	NOTEST	0.0779705	0.0866458	0.152201	0.0779705	0.0866458	0.152201	0	1	1	no	XLOC_000576	XLOC_000576	SORBI_3001G112100	CM000760.3:8778791-8783607	water	SRZ	NOTEST	0.0460685	0.0866458	0.91135	0.0460685	0.0866458	0.911349	0	1	1	no	XLOC_000576	XLOC_000576	SORBI_3001G112100	CM000760.3:8778791-8783607	water	SRS	NOTEST	0.0460685	0.0779705	0.759149	0.0460685	0.0779705	0.759148	0	1	1
XLOC_000577	XLOC_000577	SORBI_3001G112300	CM000760.3:8803734-8806395	SRS	SRZ	NOTEST	0	0.0481482	inf	1e-06	0.0481482	15.5552	0	1	1	no	XLOC_000577	XLOC_000577	SORBI_3001G112300	CM000760.3:8803734-8806395	water	SRZ	NOTEST	0.0164749	0.0481482	1.54721	0.0164749	0.0481482	1.54721	0	1	1	no	XLOC_000577	XLOC_000577	SORBI_3001G112300	CM000760.3:8803734-8806395	water	SRS	NOTEST	0.0164749	0	#NAME?	0.0164749	1e-06	-14.008	0	1	1
XLOC_000578	XLOC_000578	SORBI_3001G112400	CM000760.3:8809185-8814104	SRS	SRZ	OK	23.559	19.9562	-0.23944	23.559	19.9562	-0.239441	-0.317924	0.75035	0.99907	no	XLOC_000578	XLOC_000578	SORBI_3001G112400	CM000760.3:8809185-8814104	water	SRZ	OK	22.2209	19.9562	-0.155078	22.2209	19.9562	-0.15508	-0.205157	0.8364	0.99907	no	XLOC_000578	XLOC_000578	SORBI_3001G112400	CM000760.3:8809185-8814104	water	SRS	OK	22.2209	23.559	0.0843621	22.2209	23.559	0.0843611	0.112608	0.90955	0.99907
XLOC_000579	XLOC_000579	SORBI_3001G112550	CM000760.3:8838446-8839403	SRS	SRZ	NOTEST	0	0	0	1e-06	1e-06	0	0	1	1	no	XLOC_000579	XLOC_000579	SORBI_3001G112550	CM000760.3:8838446-8839403	water	SRZ	NOTEST	0	0	0	1e-06	1e-06	0	0	1	1	no	XLOC_000579	XLOC_000579	SORBI_3001G112550	CM000760.3:8838446-8839403	water	SRS	NOTEST	0	0	0	1e-06	1e-06	0	0	1	1
XLOC_000580	XLOC_000580	SORBI_3001G112700	CM000760.3:8845567-8849956	SRS	SRZ	OK	3.31906	3.87338	0.222819	3.31906	3.87338	0.222818	0.245039	0.80565	0.99907	no	XLOC_000580	XLOC_000580	SORBI_3001G112700	CM000760.3:8845567-8849956	water	SRZ	OK	3.19883	3.87338	0.276049	3.19883	3.87338	0.276049	0.302975	0.76525	0.99907	no	XLOC_000580	XLOC_000580	SORBI_3001G112700	CM000760.3:8845567-8849956	water	SRS	OK	3.19883	3.31906	0.0532298	3.19883	3.31906	0.0532304	0.0588488	0.9537	0.99907
XLOC_000581	XLOC_000581	SORBI_3001G113000	CM000760.3:8859847-8866786	SRS	SRZ	OK	12.8066	8.64137	-0.567553	12.8066	8.64137	-0.567556	-0.780101	0.43385	0.99907	no	XLOC_000581	XLOC_000581	SORBI_3001G113000	CM000760.3:8859847-8866786	water	SRZ	OK	9.07024	8.64137	-0.069881	9.07024	8.64137	-0.0698807	-0.0935408	0.9231	0.99907	no	XLOC_000581	XLOC_000581	SORBI_3001G113000	CM000760.3:8859847-8866786	water	SRS	OK	9.07024	12.8066	0.497672	9.07024	12.8066	0.497675	0.685192	0.49255	0.99907
XLOC_000582	XLOC_000582	SORBI_3001G113400	CM000760.3:8895240-8900539	SRS	SRZ	OK	0.242632	0.756715	1.64098	0.242632	0.756715	1.64098	0.217863	0.59695	0.99907	no	XLOC_000582	XLOC_000582	SORBI_3001G113400	CM000760.3:8895240-8900539	water	SRZ	OK	0.783447	0.756715	-0.0500867	0.783447	0.756715	-0.0500856	-0.00991822	0.93875	0.99907	no	XLOC_000582	XLOC_000582	SORBI_3001G113400	CM000760.3:8895240-8900539	water	SRS	OK	0.783447	0.242632	-1.69106	0.783447	0.242632	-1.69107	-0.231088	0.585	0.99907
XLOC_000583	XLOC_000583	SORBI_3001G113800	CM000760.3:8916539-8920797	SRS	SRZ	OK	4.45924	4.07231	-0.13095	4.45924	4.07231	-0.13095	-0.164254	0.863	0.99907	no	XLOC_000583	XLOC_000583	SORBI_3001G113800	CM000760.3:8916539-8920797	water	SRZ	OK	3.63152	4.07231	0.165274	3.63152	4.07231	0.165274	0.202074	0.84115	0.99907	no	XLOC_000583	XLOC_000583	SORBI_3001G113800	CM000760.3:8916539-8920797	water	SRS	OK	3.63152	4.45924	0.296224	3.63152	4.45924	0.296224	0.374794	0.7031	0.99907
XLOC_000584	XLOC_000584	SORBI_3001G113900	CM000760.3:8930811-8934652	SRS	SRZ	OK	0.434284	0.781336	0.847305	0.434284	0.781336	0.847304	0.813244	0.424	0.99907	no	XLOC_000584	XLOC_000584	SORBI_3001G113900	CM000760.3:8930811-8934652	water	SRZ	OK	0.129033	0.781336	2.5982	0.129033	0.781336	2.5982	2.49746	0.0181	0.381936	no	XLOC_000584	XLOC_000584	SORBI_3001G113900	CM000760.3:8930811-8934652	water	SRS	OK	0.129033	0.434284	1.7509	0.129033	0.434284	1.7509	1.68138	0.09615	0.840559
XLOC_000585	XLOC_000585	SORBI_3001G114000	CM000760.3:8935192-8946985	SRS	SRZ	OK	12.9164	15.5056	0.263585	12.9164	15.5056	0.263585	0.388129	0.6787	0.99907	no	XLOC_000585	XLOC_000585	SORBI_3001G114000	CM000760.3:8935192-8946985	water	SRZ	OK	11.7804	15.5056	0.396402	11.7804	15.5056	0.396401	0.578741	0.5556	0.99907	no	XLOC_000585	XLOC_000585	SORBI_3001G114000	CM000760.3:8935192-8946985	water	SRS	OK	11.7804	12.9164	0.132817	11.7804	12.9164	0.132815	0.19335	0.8398	0.99907
XLOC_000586	XLOC_000586	SORBI_3001G114400	CM000760.3:8958237-8964580	SRS	SRZ	OK	9.60214	8.83817	-0.119608	9.60214	8.83817	-0.119608	-0.172714	0.85745	0.99907	no	XLOC_000586	XLOC_000586	SORBI_3001G114400	CM000760.3:8958237-8964580	water	SRZ	OK	12.3446	8.83817	-0.482056	12.3446	8.83817	-0.482061	-0.679135	0.49405	0.99907	no	XLOC_000586	XLOC_000586	SORBI_3001G114400	CM000760.3:8958237-8964580	water	SRS	OK	12.3446	9.60214	-0.362448	12.3446	9.60214	-0.362452	-0.520735	0.59565	0.99907
XLOC_000587	XLOC_000587	SORBI_3001G115200	CM000760.3:8980103-9002911	SRS	SRZ	OK	0	0.254336	inf	1e-06	0.254336	17.9564	#NAME?	0.21405	0.99907	no	XLOC_000587	XLOC_000587	SORBI_3001G115200	CM000760.3:8980103-9002911	water	SRZ	OK	0	0.254336	inf	1e-06	0.254336	17.9564	#NAME?	0.21145	0.99907	no	XLOC_000587	XLOC_000587	SORBI_3001G115200	CM000760.3:8980103-9002911	water	SRS	NOTEST	0	0	0	1e-06	1e-06	0	0	1	1
XLOC_000588	XLOC_000588	SORBI_3001G115300	CM000760.3:8980103-9002911	SRS	SRZ	OK	5.611	12.9904	1.21112	5.611	12.9904	1.21112	0.996308	0.3088	0.99907	no	XLOC_000588	XLOC_000588	SORBI_3001G115300	CM000760.3:8980103-9002911	water	SRZ	OK	6.38169	12.9904	1.02544	6.38169	12.9904	1.02544	0.846274	0.3857	0.99907	no	XLOC_000588	XLOC_000588	SORBI_3001G115300	CM000760.3:8980103-9002911	water	SRS	OK	6.38169	5.611	-0.18568	6.38169	5.611	-0.185681	-0.179339	0.8587	0.99907
XLOC_000589	XLOC_000589	SORBI_3001G115700	CM000760.3:9033318-9037064	SRS	SRZ	OK	29.3023	24.9573	-0.231555	29.3023	24.9573	-0.231552	-0.346327	0.7235	0.99907	no	XLOC_000589	XLOC_000589	SORBI_3001G115700	CM000760.3:9033318-9037064	water	SRZ	OK	29.7077	24.9573	-0.251378	29.7077	24.9573	-0.251375	-0.375902	0.69535	0.99907	no	XLOC_000589	XLOC_000589	SORBI_3001G115700	CM000760.3:9033318-9037064	water	SRS	OK	29.7077	29.3023	-0.0198234	29.7077	29.3023	-0.019823	-0.0297298	0.97415	0.99907
XLOC_000590	XLOC_000590	SORBI_3001G115800	CM000760.3:9037656-9038710	SRS	SRZ	OK	26.1968	11.9073	-1.13754	26.1968	11.9073	-1.13754	-1.35215	0.17585	0.979976	no	XLOC_000590	XLOC_000590	SORBI_3001G115800	CM000760.3:9037656-9038710	water	SRZ	OK	37.8798	11.9073	-1.66958	37.8798	11.9073	-1.66958	-1.99072	0.05825	0.686037	no	XLOC_000590	XLOC_000590	SORBI_3001G115800	CM000760.3:9037656-9038710	water	SRS	OK	37.8798	26.1968	-0.532039	37.8798	26.1968	-0.532038	-0.700864	0.4793	0.99907
XLOC_000591	XLOC_000591	SORBI_3001G115900	CM000760.3:9038908-9047202	SRS	SRZ	OK	0.298576	0.250447	-0.253592	0.298576	0.250447	-0.253593	-0.0308996	0.91405	0.99907	no	XLOC_000591	XLOC_000591	SORBI_3001G115900	CM000760.3:9038908-9047202	water	SRZ	OK	0.462073	0.250447	-0.883615	0.462073	0.250447	-0.883615	-0.122656	0.75205	0.99907	no	XLOC_000591	XLOC_000591	SORBI_3001G115900	CM000760.3:9038908-9047202	water	SRS	OK	0.462073	0.298576	-0.630024	0.462073	0.298576	-0.630023	-0.104689	0.8141	0.99907
XLOC_000592	XLOC_000592	SORBI_3001G116300	CM000760.3:9064419-9066847	SRS	SRZ	NOTEST	0	0	0	1e-06	1e-06	0	0	1	1	no	XLOC_000592	XLOC_000592	SORBI_3001G116300	CM000760.3:9064419-9066847	water	SRZ	NOTEST	0.0158447	0	#NAME?	0.0158447	1e-06	-13.9517	0	1	1	no	XLOC_000592	XLOC_000592	SORBI_3001G116300	CM000760.3:9064419-9066847	water	SRS	NOTEST	0.0158447	0	#NAME?	0.0158447	1e-06	-13.9517	0	1	1
XLOC_000593	XLOC_000593	SORBI_3001G116400	CM000760.3:9072757-9076023	SRS	SRZ	OK	99.0641	44.2499	-1.16269	99.0641	44.2499	-1.16269	-1.73974	0.0754	0.760477	no	XLOC_000593	XLOC_000593	SORBI_3001G116400	CM000760.3:9072757-9076023	water	SRZ	OK	55.8033	44.2499	-0.334677	55.8033	44.2499	-0.334676	-0.498669	0.6076	0.99907	no	XLOC_000593	XLOC_000593	SORBI_3001G116400	CM000760.3:9072757-9076023	water	SRS	OK	55.8033	99.0641	0.828011	55.8033	99.0641	0.828012	1.24752	0.20925	0.99907
XLOC_000594	XLOC_000594	SORBI_3001G116600	CM000760.3:9094191-9097671	SRS	SRZ	OK	2.45271	7.4367	1.60028	2.45271	7.4367	1.60029	1.93936	0.05745	0.681561	no	XLOC_000594	XLOC_000594	SORBI_3001G116600	CM000760.3:9094191-9097671	water	SRZ	OK	1.73266	7.4367	2.10168	1.73266	7.4367	2.10167	2.52209	0.01505	0.339343	no	XLOC_000594	XLOC_000594	SORBI_3001G116600	CM000760.3:9094191-9097671	water	SRS	OK	1.73266	2.45271	0.501394	1.73266	2.45271	0.501388	0.5627	0.5767	0.99907
XLOC_000595	XLOC_000595	SORBI_3001G117100	CM000760.3:9122182-9124464	SRS	SRZ	NOTEST	0	0	0	1e-06	1e-06	0	0	1	1	no	XLOC_000595	XLOC_000595	SORBI_3001G117100	CM000760.3:9122182-9124464	water	SRZ	NOTEST	0	0	0	1e-06	1e-06	0	0	1	1	no	XLOC_000595	XLOC_000595	SORBI_3001G117100	CM000760.3:9122182-9124464	water	SRS	NOTEST	0	0	0	1e-06	1e-06	0	0	1	1
XLOC_000596	XLOC_000596	SORBI_3001G117200	CM000760.3:9127797-9138377	SRS	SRZ	OK	13.9772	12.5143	-0.159502	13.9772	12.5143	-0.159498	-0.232296	0.8124	0.99907	no	XLOC_000596	XLOC_000596	SORBI_3001G117200	CM000760.3:9127797-9138377	water	SRZ	OK	11.4207	12.5143	0.131921	11.4207	12.5143	0.131927	0.186038	0.84845	0.99907	no	XLOC_000596	XLOC_000596	SORBI_3001G117200	CM000760.3:9127797-9138377	water	SRS	OK	11.4207	13.9772	0.291423	11.4207	13.9772	0.291424	0.422865	0.6643	0.99907
XLOC_000597	XLOC_000597	SORBI_3001G117500	CM000760.3:9153029-9154309	SRS	SRZ	OK	8.41053	8.5155	0.0178943	8.41053	8.5155	0.0178945	0.0202709	0.98365	0.999202	no	XLOC_000597	XLOC_000597	SORBI_3001G117500	CM000760.3:9153029-9154309	water	SRZ	OK	6.23239	8.5155	0.450306	6.23239	8.5155	0.450306	0.509156	0.6141	0.99907	no	XLOC_000597	XLOC_000597	SORBI_3001G117500	CM000760.3:9153029-9154309	water	SRS	OK	6.23239	8.41053	0.432411	6.23239	8.41053	0.432411	0.489407	0.6267	0.99907
XLOC_000598	XLOC_000598	SORBI_3001G117900	CM000760.3:9169674-9178431	SRS	SRZ	OK	2.90437	2.46665	-0.235674	2.90437	2.46665	-0.235672	-0.249482	0.8125	0.99907	no	XLOC_000598	XLOC_000598	SORBI_3001G117900	CM000760.3:9169674-9178431	water	SRZ	OK	3.38235	2.46665	-0.455474	3.38235	2.46665	-0.455473	-0.484152	0.6203	0.99907	no	XLOC_000598	XLOC_000598	SORBI_3001G117900	CM000760.3:9169674-9178431	water	SRS	OK	3.38235	2.90437	-0.2198	3.38235	2.90437	-0.219801	-0.250648	0.79565	0.99907
XLOC_000599	XLOC_000599	SORBI_3001G118000	CM000760.3:9185198-9204992	SRS	SRZ	OK	11.1325	13.2241	0.248396	11.1325	13.2241	0.248392	0.37272	0.70335	0.99907	no	XLOC_000599	XLOC_000599	SORBI_3001G118000	CM000760.3:9185198-9204992	water	SRZ	OK	12.1322	13.2241	0.12433	12.1322	13.2241	0.124328	0.186538	0.8458	0.99907	no	XLOC_000599	XLOC_000599	SORBI_3001G118000	CM000760.3:9185198-9204992	water	SRS	OK	12.1322	11.1325	-0.124066	12.1322	11.1325	-0.124064	-0.185851	0.8479	0.99907
XLOC_000600	XLOC_000600	SORBI_3001G118300	CM000760.3:9222627-9227116	SRS	SRZ	OK	10.6964	27.6722	1.37131	10.6964	27.6722	1.37131	1.68114	0.10135	0.856002	no	XLOC_000600	XLOC_000600	SORBI_3001G118300	CM000760.3:9222627-9227116	water	SRZ	OK	6.55301	27.6722	2.07821	6.55301	27.6722	2.07821	2.42197	0.0211	0.414955	no	XLOC_000600	XLOC_000600	SORBI_3001G118300	CM000760.3:9222627-9227116	water	SRS	OK	6.55301	10.6964	0.706895	6.55301	10.6964	0.706896	0.801663	0.4413	0.99907
XLOC_000601	XLOC_000601	SORBI_3001G118400	CM000760.3:9236313-9242746	SRS	SRZ	OK	227.712	132.988	-0.775917	227.712	132.988	-0.775914	-1.16175	0.2348	0.99907	no	XLOC_000601	XLOC_000601	SORBI_3001G118400	CM000760.3:9236313-9242746	water	SRZ	OK	261.234	132.988	-0.974047	261.234	132.988	-0.974047	-1.44234	0.14375	0.949247	no	XLOC_000601	XLOC_000601	SORBI_3001G118400	CM000760.3:9236313-9242746	water	SRS	OK	261.234	227.712	-0.19813	261.234	227.712	-0.198132	-0.292997	0.7586	0.99907
XLOC_000602	XLOC_000602	SORBI_3001G118500	CM000760.3:9236313-9242746	SRS	SRZ	OK	0.905762	0.385141	-1.23374	0.905762	0.385141	-1.23375	-0.050029	0.63265	0.99907	no	XLOC_000602	XLOC_000602	SORBI_3001G118500	CM000760.3:9236313-9242746	water	SRZ	OK	1.01167	0.385141	-1.39328	1.01167	0.385141	-1.39328	-0.0582772	0.6021	0.99907	no	XLOC_000602	XLOC_000602	SORBI_3001G118500	CM000760.3:9236313-9242746	water	SRS	OK	1.01167	0.905762	-0.15954	1.01167	0.905762	-0.159535	-0.00731878	0.92875	0.99907
XLOC_000603	XLOC_000603	SORBI_3001G118700	CM000760.3:9243856-9248447	SRS	SRZ	OK	2.49212	2.33116	-0.096328	2.49212	2.33116	-0.0963255	-0.0942954	0.92915	0.99907	no	XLOC_000603	XLOC_000603	SORBI_3001G118700	CM000760.3:9243856-9248447	water	SRZ	OK	0.873379	2.33116	1.41637	0.873379	2.33116	1.41637	1.33767	0.2388	0.99907	no	XLOC_000603	XLOC_000603	SORBI_3001G118700	CM000760.3:9243856-9248447	water	SRS	OK	0.873379	2.49212	1.51269	0.873379	2.49212	1.51269	1.51921	0.175	0.979131
XLOC_000604	XLOC_000604	SORBI_3001G118800	CM000760.3:9249355-9252427	SRS	SRZ	OK	0.83629	0.354992	-1.23622	0.83629	0.354992	-1.23622	-1.19495	0.2589	0.99907	no	XLOC_000604	XLOC_000604	SORBI_3001G118800	CM000760.3:9249355-9252427	water	SRZ	OK	0.128062	0.354992	1.47095	0.128062	0.354992	1.47094	1.33327	0.2212	0.99907	no	XLOC_000604	XLOC_000604	SORBI_3001G118800	CM000760.3:9249355-9252427	water	SRS	OK	0.128062	0.83629	2.70716	0.128062	0.83629	2.70716	2.52297	0.0352	0.539389
XLOC_000605	XLOC_000605	SORBI_3001G119000	CM000760.3:9269721-9270780	SRS	SRZ	OK	48.4869	110.216	1.18466	48.4869	110.216	1.18467	1.62992	0.1145	0.883203	no	XLOC_000605	XLOC_000605	SORBI_3001G119000	CM000760.3:9269721-9270780	water	SRZ	OK	7.02171	110.216	3.97237	7.02171	110.216	3.97237	4.92567	5e-05	0.0105233	yes	XLOC_000605	XLOC_000605	SORBI_3001G119000	CM000760.3:9269721-9270780	water	SRS	OK	7.02171	48.4869	2.7877	7.02171	48.4869	2.7877	3.35893	0.00265	0.119614
XLOC_000606	XLOC_000606	SORBI_3001G119100	CM000760.3:9273611-9274442	SRS	SRZ	OK	34.0548	92.518	1.44187	34.0548	92.518	1.44188	1.88065	0.0676	0.73962	no	XLOC_000606	XLOC_000606	SORBI_3001G119100	CM000760.3:9273611-9274442	water	SRZ	OK	6.1943	92.518	3.90072	6.1943	92.518	3.90072	4.4968	0.00045	0.0416532	yes	XLOC_000606	XLOC_000606	SORBI_3001G119100	CM000760.3:9273611-9274442	water	SRS	OK	6.1943	34.0548	2.45885	6.1943	34.0548	2.45884	2.68159	0.01625	0.357246
XLOC_000607	XLOC_000607	SORBI_3001G119200	CM000760.3:9275810-9277067	SRS	SRZ	NOTEST	0	0	0	1e-06	1e-06	0	0	1	1	no	XLOC_000607	XLOC_000607	SORBI_3001G119200	CM000760.3:9275810-9277067	water	SRZ	NOTEST	0	0	0	1e-06	1e-06	0	0	1	1	no	XLOC_000607	XLOC_000607	SORBI_3001G119200	CM000760.3:9275810-9277067	water	SRS	NOTEST	0	0	0	1e-06	1e-06	0	0	1	1
XLOC_000608	XLOC_000608	SORBI_3001G119300	CM000760.3:9280100-9284110	SRS	SRZ	OK	14.4903	14.6179	0.0126473	14.4903	14.6179	0.0126486	0.0167934	0.9873	0.999265	no	XLOC_000608	XLOC_000608	SORBI_3001G119300	CM000760.3:9280100-9284110	water	SRZ	OK	14.9822	14.6179	-0.0355109	14.9822	14.6179	-0.0355134	-0.0474355	0.96345	0.99907	no	XLOC_000608	XLOC_000608	SORBI_3001G119300	CM000760.3:9280100-9284110	water	SRS	OK	14.9822	14.4903	-0.0481582	14.9822	14.4903	-0.048162	-0.064169	0.94935	0.99907
XLOC_000609	XLOC_000609	SORBI_3001G119400	CM000760.3:9284413-9288882	SRS	SRZ	OK	19.9912	33.0099	0.723531	19.9912	33.0099	0.723534	1.0479	0.27965	0.99907	no	XLOC_000609	XLOC_000609	SORBI_3001G119400	CM000760.3:9284413-9288882	water	SRZ	OK	9.64338	33.0099	1.77529	9.64338	33.0099	1.77529	2.45597	0.0144	0.331026	no	XLOC_000609	XLOC_000609	SORBI_3001G119400	CM000760.3:9284413-9288882	water	SRS	OK	9.64338	19.9912	1.05175	9.64338	19.9912	1.05175	1.43093	0.14775	0.950051
XLOC_000610	XLOC_000610	SORBI_3001G119500	CM000760.3:9290276-9291851	SRS	SRZ	OK	0.390799	1.40961	1.8508	0.390799	1.40961	1.8508	1.74413	0.1073	0.8708	no	XLOC_000610	XLOC_000610	SORBI_3001G119500	CM000760.3:9290276-9291851	water	SRZ	OK	0.0246327	1.40961	5.83858	0.0246327	1.40961	5.83858	2.76527	0.14555	0.949247	no	XLOC_000610	XLOC_000610	SORBI_3001G119500	CM000760.3:9290276-9291851	water	SRS	OK	0.0246327	0.390799	3.98778	0.0246327	0.390799	3.98778	1.87516	0.14935	0.952688
XLOC_000611	XLOC_000611	SORBI_3001G119700	CM000760.3:9297979-9300124	SRS	SRZ	OK	4.36449	4.56951	0.0662247	4.36449	4.56951	0.0662264	0.0623359	0.9499	0.99907	no	XLOC_000611	XLOC_000611	SORBI_3001G119700	CM000760.3:9297979-9300124	water	SRZ	OK	4.90862	4.56951	-0.10328	4.90862	4.56951	-0.103278	-0.101452	0.91935	0.99907	no	XLOC_000611	XLOC_000611	SORBI_3001G119700	CM000760.3:9297979-9300124	water	SRS	OK	4.90862	4.36449	-0.169505	4.90862	4.36449	-0.169504	-0.161344	0.8694	0.99907
XLOC_000614	XLOC_000614	SORBI_3001G119800	CM000760.3:9317228-9322526	SRS	SRZ	OK	2.11319	2.30569	0.125774	2.11319	2.30569	0.125776	0.160988	0.8638	0.99907	no	XLOC_000614	XLOC_000614	SORBI_3001G119800	CM000760.3:9317228-9322526	water	SRZ	OK	1.84541	2.30569	0.321254	1.84541	2.30569	0.321257	0.399035	0.6831	0.99907	no	XLOC_000614	XLOC_000614	SORBI_3001G119800	CM000760.3:9317228-9322526	water	SRS	OK	1.84541	2.11319	0.195481	1.84541	2.11319	0.195481	0.241616	0.8074	0.99907
XLOC_000615	XLOC_000615	SORBI_3001G119900	CM000760.3:9323803-9328062	SRS	SRZ	OK	7.31729	5.33389	-0.456121	7.31729	5.33389	-0.456121	-0.596911	0.5557	0.99907	no	XLOC_000615	XLOC_000615	SORBI_3001G119900	CM000760.3:9323803-9328062	water	SRZ	OK	5.77047	5.33389	-0.1135	5.77047	5.33389	-0.113501	-0.148464	0.881	0.99907	no	XLOC_000615	XLOC_000615	SORBI_3001G119900	CM000760.3:9323803-9328062	water	SRS	OK	5.77047	7.31729	0.342621	5.77047	7.31729	0.342621	0.45753	0.63775	0.99907
XLOC_000616	XLOC_000616	SORBI_3001G120000	CM000760.3:9328207-9333797	SRS	SRZ	OK	392.161	288.559	-0.442578	392.161	288.559	-0.44258	-0.401927	0.6586	0.99907	no	XLOC_000616	XLOC_000616	SORBI_3001G120000	CM000760.3:9328207-9333797	water	SRZ	OK	668.186	288.559	-1.21138	668.186	288.559	-1.21138	-1.10441	0.23855	0.99907	no	XLOC_000616	XLOC_000616	SORBI_3001G120000	CM000760.3:9328207-9333797	water	SRS	OK	668.186	392.161	-0.768805	668.186	392.161	-0.768804	-0.747606	0.42345	0.99907
XLOC_000617	XLOC_000617	SORBI_3001G120300	CM000760.3:9339436-9343041	SRS	SRZ	OK	24.2173	36.3002	0.583942	24.2173	36.3002	0.583939	0.829252	0.3997	0.99907	no	XLOC_000617	XLOC_000617	SORBI_3001G120300	CM000760.3:9339436-9343041	water	SRZ	OK	18.8451	36.3002	0.945789	18.8451	36.3002	0.945788	1.31811	0.19635	0.99907	no	XLOC_000617	XLOC_000617	SORBI_3001G120300	CM000760.3:9339436-9343041	water	SRS	OK	18.8451	24.2173	0.361848	18.8451	24.2173	0.361849	0.496021	0.6159	0.99907
XLOC_000618	XLOC_000618	SORBI_3001G120500,SORBI_3001G120600	CM000760.3:9351680-9364029	SRS	SRZ	OK	15.2751	10.9043	-0.486292	15.2751	10.9043	-0.486285	-0.671418	0.4876	0.99907	no	XLOC_000618	XLOC_000618	SORBI_3001G120500,SORBI_3001G120600	CM000760.3:9351680-9364029	water	SRZ	OK	11.2055	10.9043	-0.0393147	11.2055	10.9043	-0.0393099	-0.053728	0.95345	0.99907	no	XLOC_000618	XLOC_000618	SORBI_3001G120500,SORBI_3001G120600	CM000760.3:9351680-9364029	water	SRS	OK	11.2055	15.2751	0.446977	11.2055	15.2751	0.446975	0.613314	0.5196	0.99907
XLOC_000619	XLOC_000619	SORBI_3001G120700	CM000760.3:9366336-9367329	SRS	SRZ	NOTEST	0	0	0	1e-06	1e-06	0	0	1	1	no	XLOC_000619	XLOC_000619	SORBI_3001G120700	CM000760.3:9366336-9367329	water	SRZ	NOTEST	0	0	0	1e-06	1e-06	0	0	1	1	no	XLOC_000619	XLOC_000619	SORBI_3001G120700	CM000760.3:9366336-9367329	water	SRS	NOTEST	0	0	0	1e-06	1e-06	0	0	1	1
XLOC_000620	XLOC_000620	SORBI_3001G120800	CM000760.3:9367465-9369405	SRS	SRZ	NOTEST	0	0	0	1e-06	1e-06	0	0	1	1	no	XLOC_000620	XLOC_000620	SORBI_3001G120800	CM000760.3:9367465-9369405	water	SRZ	NOTEST	0	0	0	1e-06	1e-06	0	0	1	1	no	XLOC_000620	XLOC_000620	SORBI_3001G120800	CM000760.3:9367465-9369405	water	SRS	NOTEST	0	0	0	1e-06	1e-06	0	0	1	1
XLOC_000621	XLOC_000621	SORBI_3001G120850	CM000760.3:9372900-9374051	SRS	SRZ	NOTEST	0	0	0	1e-06	1e-06	0	0	1	1	no	XLOC_000621	XLOC_000621	SORBI_3001G120850	CM000760.3:9372900-9374051	water	SRZ	NOTEST	0	0	0	1e-06	1e-06	0	0	1	1	no	XLOC_000621	XLOC_000621	SORBI_3001G120850	CM000760.3:9372900-9374051	water	SRS	NOTEST	0	0	0	1e-06	1e-06	0	0	1	1
XLOC_000622	XLOC_000622	SORBI_3001G121000	CM000760.3:9411777-9413830	SRS	SRZ	NOTEST	0.0130887	0.0385857	1.55975	0.0130887	0.0385857	1.55974	0	1	1	no	XLOC_000622	XLOC_000622	SORBI_3001G121000	CM000760.3:9411777-9413830	water	SRZ	NOTEST	0.0488905	0.0385857	-0.341488	0.0488905	0.0385857	-0.341488	0	1	1	no	XLOC_000622	XLOC_000622	SORBI_3001G121000	CM000760.3:9411777-9413830	water	SRS	NOTEST	0.0488905	0.0130887	-1.90123	0.0488905	0.0130887	-1.90123	0	1	1
XLOC_000623	XLOC_000623	SORBI_3001G121200	CM000760.3:9433305-9441261	SRS	SRZ	OK	37.0841	27.4547	-0.433748	37.0841	27.4547	-0.433748	-0.648118	0.5041	0.99907	no	XLOC_000623	XLOC_000623	SORBI_3001G121200	CM000760.3:9433305-9441261	water	SRZ	OK	38.3774	27.4547	-0.483207	38.3774	27.4547	-0.483204	-0.7214	0.46045	0.99907	no	XLOC_000623	XLOC_000623	SORBI_3001G121200	CM000760.3:9433305-9441261	water	SRS	OK	38.3774	37.0841	-0.0494584	38.3774	37.0841	-0.0494562	-0.0742667	0.9382	0.99907
XLOC_000624	XLOC_000624	SORBI_3001G121400	CM000760.3:9458434-9463663	SRS	SRZ	NOTEST	0	0	0	1e-06	1e-06	0	0	1	1	no	XLOC_000624	XLOC_000624	SORBI_3001G121400	CM000760.3:9458434-9463663	water	SRZ	NOTEST	0	0	0	1e-06	1e-06	0	0	1	1	no	XLOC_000624	XLOC_000624	SORBI_3001G121400	CM000760.3:9458434-9463663	water	SRS	NOTEST	0	0	0	1e-06	1e-06	0	0	1	1
XLOC_000625	XLOC_000625	SORBI_3001G121500	CM000760.3:9466134-9469850	SRS	SRZ	NOTEST	0	0	0	1e-06	1e-06	0	0	1	1	no	XLOC_000625	XLOC_000625	SORBI_3001G121500	CM000760.3:9466134-9469850	water	SRZ	NOTEST	0	0	0	1e-06	1e-06	0	0	1	1	no	XLOC_000625	XLOC_000625	SORBI_3001G121500	CM000760.3:9466134-9469850	water	SRS	NOTEST	0	0	0	1e-06	1e-06	0	0	1	1
XLOC_000626	XLOC_000626	SORBI_3001G121800	CM000760.3:9509808-9514772	SRS	SRZ	NOTEST	0.0626758	0	#NAME?	0.0626758	1e-06	-15.9356	0	1	1	no	XLOC_000626	XLOC_000626	SORBI_3001G121800	CM000760.3:9509808-9514772	water	SRZ	NOTEST	0	0	0	1e-06	1e-06	0	0	1	1	no	XLOC_000626	XLOC_000626	SORBI_3001G121800	CM000760.3:9509808-9514772	water	SRS	NOTEST	0	0.0626758	inf	1e-06	0.0626758	15.9356	0	1	1
XLOC_000627	XLOC_000627	SORBI_3001G121850	CM000760.3:9543304-9543815	SRS	SRZ	NOTEST	0.112149	0	#NAME?	0.112149	1e-06	-16.7751	0	1	1	no	XLOC_000627	XLOC_000627	SORBI_3001G121850	CM000760.3:9543304-9543815	water	SRZ	NOTEST	0	0	0	1e-06	1e-06	0	0	1	1	no	XLOC_000627	XLOC_000627	SORBI_3001G121850	CM000760.3:9543304-9543815	water	SRS	NOTEST	0	0.112149	inf	1e-06	0.112149	16.7751	0	1	1
XLOC_000628	XLOC_000628	SORBI_3001G121900	CM000760.3:9557507-9561885	SRS	SRZ	OK	13.9385	8.34639	-0.739846	13.9385	8.34639	-0.739851	-1.04502	0.28505	0.99907	no	XLOC_000628	XLOC_000628	SORBI_3001G121900	CM000760.3:9557507-9561885	water	SRZ	OK	8.50057	8.34639	-0.0264071	8.50057	8.34639	-0.0264072	-0.0366093	0.9694	0.99907	no	XLOC_000628	XLOC_000628	SORBI_3001G121900	CM000760.3:9557507-9561885	water	SRS	OK	8.50057	13.9385	0.713439	8.50057	13.9385	0.713444	1.01027	0.3028	0.99907
XLOC_000629	XLOC_000629	SORBI_3001G122200	CM000760.3:9620951-9626480	SRS	SRZ	OK	1.55687	1.67531	0.10578	1.55687	1.67531	0.10578	0.115297	0.9088	0.99907	no	XLOC_000629	XLOC_000629	SORBI_3001G122200	CM000760.3:9620951-9626480	water	SRZ	OK	1.55727	1.67531	0.105412	1.55727	1.67531	0.105409	0.112529	0.91005	0.99907	no	XLOC_000629	XLOC_000629	SORBI_3001G122200	CM000760.3:9620951-9626480	water	SRS	OK	1.55727	1.55687	-0.000368365	1.55727	1.55687	-0.000370618	-0.000391205	0.9984	0.999298
XLOC_000630	XLOC_000630	SORBI_3001G122600	CM000760.3:9658449-9659702	SRS	SRZ	NOTEST	0	0	0	1e-06	1e-06	0	0	1	1	no	XLOC_000630	XLOC_000630	SORBI_3001G122600	CM000760.3:9658449-9659702	water	SRZ	NOTEST	0.0147002	0	#NAME?	0.0147002	1e-06	-13.8435	0	1	1	no	XLOC_000630	XLOC_000630	SORBI_3001G122600	CM000760.3:9658449-9659702	water	SRS	NOTEST	0.0147002	0	#NAME?	0.0147002	1e-06	-13.8435	0	1	1
XLOC_000631	XLOC_000631	SORBI_3001G122832	CM000760.3:9668041-9673125	SRS	SRZ	OK	15.4046	23.182	0.589643	15.4046	23.182	0.589644	0.839679	0.40485	0.99907	no	XLOC_000631	XLOC_000631	SORBI_3001G122832	CM000760.3:9668041-9673125	water	SRZ	OK	19.7438	23.182	0.231605	19.7438	23.182	0.231605	0.332426	0.7456	0.99907	no	XLOC_000631	XLOC_000631	SORBI_3001G122832	CM000760.3:9668041-9673125	water	SRS	OK	19.7438	15.4046	-0.358038	19.7438	15.4046	-0.358038	-0.510753	0.6065	0.99907
XLOC_000632	XLOC_000632	SORBI_3001G122900	CM000760.3:9675713-9681430	SRS	SRZ	OK	18.4423	20.0949	0.123808	18.4423	20.0949	0.123811	0.180871	0.8589	0.99907	no	XLOC_000632	XLOC_000632	SORBI_3001G122900	CM000760.3:9675713-9681430	water	SRZ	OK	18.3368	20.0949	0.132088	18.3368	20.0949	0.132088	0.187166	0.85245	0.99907	no	XLOC_000632	XLOC_000632	SORBI_3001G122900	CM000760.3:9675713-9681430	water	SRS	OK	18.3368	18.4423	0.0082802	18.3368	18.4423	0.0082767	0.0118444	0.9891	0.999265
XLOC_000633	XLOC_000633	SORBI_3001G123000	CM000760.3:9685349-9691043	SRS	SRZ	OK	29.9225	65.5035	1.13034	29.9225	65.5035	1.13034	1.29875	0.1319	0.922863	no	XLOC_000633	XLOC_000633	SORBI_3001G123000	CM000760.3:9685349-9691043	water	SRZ	OK	34.7736	65.5035	0.913582	34.7736	65.5035	0.91358	1.10053	0.21115	0.99907	no	XLOC_000633	XLOC_000633	SORBI_3001G123000	CM000760.3:9685349-9691043	water	SRS	OK	34.7736	29.9225	-0.21676	34.7736	29.9225	-0.216762	-0.270567	0.76195	0.99907
XLOC_000634	XLOC_000634	SORBI_3001G123100,SORBI_3001G123201,SORBI_3001G123300	CM000760.3:9691156-9705390	SRS	SRZ	OK	4.33124	3.52407	-0.297539	4.33124	3.52407	-0.297538	-0.343356	0.72115	0.99907	no	XLOC_000634	XLOC_000634	SORBI_3001G123100,SORBI_3001G123201,SORBI_3001G123300	CM000760.3:9691156-9705390	water	SRZ	OK	2.54862	3.52407	0.467525	2.54862	3.52407	0.467526	0.494807	0.62105	0.99907	no	XLOC_000634	XLOC_000634	SORBI_3001G123100,SORBI_3001G123201,SORBI_3001G123300	CM000760.3:9691156-9705390	water	SRS	OK	2.54862	4.33124	0.765064	2.54862	4.33124	0.765064	0.810781	0.38175	0.99907
XLOC_000635	XLOC_000635	SORBI_3001G123400	CM000760.3:9726458-9727118	SRS	SRZ	NOTEST	0	0	0	1e-06	1e-06	0	0	1	1	no	XLOC_000635	XLOC_000635	SORBI_3001G123400	CM000760.3:9726458-9727118	water	SRZ	NOTEST	0.0321552	0	#NAME?	0.0321552	1e-06	-14.9728	0	1	1	no	XLOC_000635	XLOC_000635	SORBI_3001G123400	CM000760.3:9726458-9727118	water	SRS	NOTEST	0.0321552	0	#NAME?	0.0321552	1e-06	-14.9728	0	1	1
XLOC_000636	XLOC_000636	SORBI_3001G123650	CM000760.3:9744396-9746968	SRS	SRZ	NOTEST	0	0	0	1e-06	1e-06	0	0	1	1	no	XLOC_000636	XLOC_000636	SORBI_3001G123650	CM000760.3:9744396-9746968	water	SRZ	NOTEST	0	0	0	1e-06	1e-06	0	0	1	1	no	XLOC_000636	XLOC_000636	SORBI_3001G123650	CM000760.3:9744396-9746968	water	SRS	NOTEST	0	0	0	1e-06	1e-06	0	0	1	1
XLOC_000637	XLOC_000637	SORBI_3001G123700	CM000760.3:9751798-9752854	SRS	SRZ	OK	0.0589537	0.797169	3.75723	0.0589537	0.797169	3.75723	2.9633	0.0957	0.839337	no	XLOC_000637	XLOC_000637	SORBI_3001G123700	CM000760.3:9751798-9752854	water	SRZ	OK	0	0.797169	inf	1e-06	0.797169	19.6045	#NAME?	0.0001	0.0169056	yes	XLOC_000637	XLOC_000637	SORBI_3001G123700	CM000760.3:9751798-9752854	water	SRS	NOTEST	0	0.0589537	inf	1e-06	0.0589537	15.8473	0	1	1
XLOC_000638	XLOC_000638	SORBI_3001G123800	CM000760.3:9756009-9756969	SRS	SRZ	NOTEST	0	0	0	1e-06	1e-06	0	0	1	1	no	XLOC_000638	XLOC_000638	SORBI_3001G123800	CM000760.3:9756009-9756969	water	SRZ	NOTEST	0.0319026	0	#NAME?	0.0319026	1e-06	-14.9614	0	1	1	no	XLOC_000638	XLOC_000638	SORBI_3001G123800	CM000760.3:9756009-9756969	water	SRS	NOTEST	0.0319026	0	#NAME?	0.0319026	1e-06	-14.9614	0	1	1
XLOC_000639	XLOC_000639	SORBI_3001G124000	CM000760.3:9764898-9768457	SRS	SRZ	OK	21.8497	18.0386	-0.276527	21.8497	18.0386	-0.276526	-0.385559	0.6919	0.99907	no	XLOC_000639	XLOC_000639	SORBI_3001G124000	CM000760.3:9764898-9768457	water	SRZ	OK	24.0291	18.0386	-0.413696	24.0291	18.0386	-0.413695	-0.58822	0.54125	0.99907	no	XLOC_000639	XLOC_000639	SORBI_3001G124000	CM000760.3:9764898-9768457	water	SRS	OK	24.0291	21.8497	-0.137169	24.0291	21.8497	-0.137169	-0.194773	0.84885	0.99907
XLOC_000640	XLOC_000640	SORBI_3001G124200	CM000760.3:9801871-9806965	SRS	SRZ	OK	28.5109	39.1349	0.45694	28.5109	39.1349	0.456942	0.684285	0.4769	0.99907	no	XLOC_000640	XLOC_000640	SORBI_3001G124200	CM000760.3:9801871-9806965	water	SRZ	OK	27.5681	39.1349	0.505458	27.5681	39.1349	0.505456	0.754628	0.42965	0.99907	no	XLOC_000640	XLOC_000640	SORBI_3001G124200	CM000760.3:9801871-9806965	water	SRS	OK	27.5681	28.5109	0.0485179	27.5681	28.5109	0.0485137	0.0721204	0.9387	0.99907
XLOC_000641	XLOC_000641	SORBI_3001G124300	CM000760.3:9807557-9810530	SRS	SRZ	OK	22.1112	20.6687	-0.0973303	22.1112	20.6687	-0.0973297	-0.129248	0.9015	0.99907	no	XLOC_000641	XLOC_000641	SORBI_3001G124300	CM000760.3:9807557-9810530	water	SRZ	OK	24.064	20.6687	-0.219429	24.064	20.6687	-0.219429	-0.298696	0.7646	0.99907	no	XLOC_000641	XLOC_000641	SORBI_3001G124300	CM000760.3:9807557-9810530	water	SRS	OK	24.064	22.1112	-0.122098	24.064	22.1112	-0.122099	-0.1654	0.8669	0.99907
XLOC_000642	XLOC_000642	SORBI_3001G124400	CM000760.3:9811725-9813087	SRS	SRZ	OK	4.5311	1.54964	-1.54792	4.5311	1.54964	-1.54793	-1.5315	0.14845	0.951268	no	XLOC_000642	XLOC_000642	SORBI_3001G124400	CM000760.3:9811725-9813087	water	SRZ	OK	1.86162	1.54964	-0.26462	1.86162	1.54964	-0.264626	-0.263811	0.79585	0.99907	no	XLOC_000642	XLOC_000642	SORBI_3001G124400	CM000760.3:9811725-9813087	water	SRS	OK	1.86162	4.5311	1.2833	1.86162	4.5311	1.2833	1.27589	0.22405	0.99907
XLOC_000643	XLOC_000643	SORBI_3001G124500	CM000760.3:9813087-9817205	SRS	SRZ	OK	27.6763	19.1313	-0.532719	27.6763	19.1313	-0.532716	-0.518099	0.5976	0.99907	no	XLOC_000643	XLOC_000643	SORBI_3001G124500	CM000760.3:9813087-9817205	water	SRZ	OK	32.5954	19.1313	-0.768736	32.5954	19.1313	-0.768733	-0.808003	0.40795	0.99907	no	XLOC_000643	XLOC_000643	SORBI_3001G124500	CM000760.3:9813087-9817205	water	SRS	OK	32.5954	27.6763	-0.236017	32.5954	27.6763	-0.236017	-0.252371	0.80095	0.99907
XLOC_000644	XLOC_000644	SORBI_3001G125100	CM000760.3:9837490-9840841	SRS	SRZ	OK	0.728185	0.502167	-0.536138	0.728185	0.502167	-0.536138	-0.500844	0.6136	0.99907	no	XLOC_000644	XLOC_000644	SORBI_3001G125100	CM000760.3:9837490-9840841	water	SRZ	OK	0.810089	0.502167	-0.689912	0.810089	0.502167	-0.689913	-0.665062	0.47555	0.99907	no	XLOC_000644	XLOC_000644	SORBI_3001G125100	CM000760.3:9837490-9840841	water	SRS	OK	0.810089	0.728185	-0.153774	0.810089	0.728185	-0.153775	-0.148639	0.87765	0.99907
XLOC_000645	XLOC_000645	SORBI_3001G126200	CM000760.3:9932839-9935364	SRS	SRZ	OK	12.6473	12.7024	0.00627187	12.6473	12.7024	0.00627168	0.00782719	0.99405	0.999265	no	XLOC_000645	XLOC_000645	SORBI_3001G126200	CM000760.3:9932839-9935364	water	SRZ	OK	11.0982	12.7024	0.194771	11.0982	12.7024	0.194775	0.240203	0.8102	0.99907	no	XLOC_000645	XLOC_000645	SORBI_3001G126200	CM000760.3:9932839-9935364	water	SRS	OK	11.0982	12.6473	0.188499	11.0982	12.6473	0.188504	0.233207	0.81435	0.99907
XLOC_000646	XLOC_000646	SORBI_3001G126400	CM000760.3:9941317-9944719	SRS	SRZ	NOTEST	0.119539	0.058973	-1.01936	0.119539	0.058973	-1.01935	0	1	1	no	XLOC_000646	XLOC_000646	SORBI_3001G126400	CM000760.3:9941317-9944719	water	SRZ	NOTEST	0.0804376	0.058973	-0.447816	0.0804376	0.058973	-0.447815	0	1	1	no	XLOC_000646	XLOC_000646	SORBI_3001G126400	CM000760.3:9941317-9944719	water	SRS	NOTEST	0.0804376	0.119539	0.571543	0.0804376	0.119539	0.571539	0	1	1
XLOC_000647	XLOC_000647	SORBI_3001G126500	CM000760.3:9944989-9945889	SRS	SRZ	NOTEST	0.102487	0.0994714	-0.0430902	0.102487	0.0994714	-0.0430872	0	1	1	no	XLOC_000647	XLOC_000647	SORBI_3001G126500	CM000760.3:9944989-9945889	water	SRZ	NOTEST	0.101146	0.0994714	-0.0240866	0.101146	0.0994714	-0.0240856	0	1	1	no	XLOC_000647	XLOC_000647	SORBI_3001G126500	CM000760.3:9944989-9945889	water	SRS	NOTEST	0.101146	0.102487	0.0190035	0.101146	0.102487	0.0190017	0	1	1
XLOC_000648	XLOC_000648	SORBI_3001G126800	CM000760.3:9959896-9963640	SRS	SRZ	NOTEST	0.115896	0.0450298	-1.36388	0.115896	0.0450298	-1.36388	0	1	1	no	XLOC_000648	XLOC_000648	SORBI_3001G126800	CM000760.3:9959896-9963640	water	SRZ	NOTEST	0.0215774	0.0450298	1.06136	0.0215774	0.0450298	1.06136	0	1	1	no	XLOC_000648	XLOC_000648	SORBI_3001G126800	CM000760.3:9959896-9963640	water	SRS	NOTEST	0.0215774	0.115896	2.42524	0.0215774	0.115896	2.42524	0	1	1
XLOC_000649	XLOC_000649	SORBI_3001G126900	CM000760.3:9964451-9969263	SRS	SRZ	NOTEST	0.0195513	0.0387553	0.987132	0.0195513	0.0387553	0.987129	0	1	1	no	XLOC_000649	XLOC_000649	SORBI_3001G126900	CM000760.3:9964451-9969263	water	SRZ	NOTEST	0.010093	0.0387553	1.94104	0.010093	0.0387553	1.94104	0	1	1	no	XLOC_000649	XLOC_000649	SORBI_3001G126900	CM000760.3:9964451-9969263	water	SRS	NOTEST	0.010093	0.0195513	0.953904	0.010093	0.0195513	0.953909	0	1	1
XLOC_000650	XLOC_000650	SORBI_3001G127000	CM000760.3:9971345-9976104	SRS	SRZ	OK	8.66733	11.813	0.44671	8.66733	11.813	0.446716	0.519009	0.58025	0.99907	no	XLOC_000650	XLOC_000650	SORBI_3001G127000	CM000760.3:9971345-9976104	water	SRZ	OK	10.2563	11.813	0.203853	10.2563	11.813	0.203865	0.251743	0.7898	0.99907	no	XLOC_000650	XLOC_000650	SORBI_3001G127000	CM000760.3:9971345-9976104	water	SRS	OK	10.2563	8.66733	-0.242857	10.2563	8.66733	-0.242851	-0.276145	0.77565	0.99907
XLOC_000651	XLOC_000651	SORBI_3001G127100	CM000760.3:9982827-9987056	SRS	SRZ	OK	6.31001	5.23036	-0.270732	6.31001	5.23036	-0.270732	-0.326454	0.7268	0.99907	no	XLOC_000651	XLOC_000651	SORBI_3001G127100	CM000760.3:9982827-9987056	water	SRZ	OK	7.32854	5.23036	-0.486615	7.32854	5.23036	-0.486616	-0.59003	0.5376	0.99907	no	XLOC_000651	XLOC_000651	SORBI_3001G127100	CM000760.3:9982827-9987056	water	SRS	OK	7.32854	6.31001	-0.215883	7.32854	6.31001	-0.215884	-0.264557	0.7891	0.99907
XLOC_000652	XLOC_000652	SORBI_3001G127500	CM000760.3:10009091-10014177	SRS	SRZ	OK	9.93176	12.7807	0.363848	9.93176	12.7807	0.363846	0.470292	0.6537	0.99907	no	XLOC_000652	XLOC_000652	SORBI_3001G127500	CM000760.3:10009091-10014177	water	SRZ	OK	7.91578	12.7807	0.691165	7.91578	12.7807	0.691163	0.886976	0.42435	0.99907	no	XLOC_000652	XLOC_000652	SORBI_3001G127500	CM000760.3:10009091-10014177	water	SRS	OK	7.91578	9.93176	0.327317	7.91578	9.93176	0.327318	0.401077	0.70465	0.99907
XLOC_000653	XLOC_000653	SORBI_3001G128000	CM000760.3:10083068-10084375	SRS	SRZ	NOTEST	0.0759503	0.0249277	-1.60731	0.0759503	0.0249277	-1.60731	0	1	1	no	XLOC_000653	XLOC_000653	SORBI_3001G128000	CM000760.3:10083068-10084375	water	SRZ	NOTEST	0.0280155	0.0249277	-0.168475	0.0280155	0.0249277	-0.168475	0	1	1	no	XLOC_000653	XLOC_000653	SORBI_3001G128000	CM000760.3:10083068-10084375	water	SRS	NOTEST	0.0280155	0.0759503	1.43883	0.0280155	0.0759503	1.43883	0	1	1
XLOC_000654	XLOC_000654	SORBI_3001G128200	CM000760.3:10093041-10094480	SRS	SRZ	OK	0.789116	2.10338	1.4144	0.789116	2.10338	1.4144	1.33588	0.21335	0.99907	no	XLOC_000654	XLOC_000654	SORBI_3001G128200	CM000760.3:10093041-10094480	water	SRZ	OK	0.210563	2.10338	3.32039	0.210563	2.10338	3.32039	2.97653	0.02135	0.415906	no	XLOC_000654	XLOC_000654	SORBI_3001G128200	CM000760.3:10093041-10094480	water	SRS	OK	0.210563	0.789116	1.90599	0.210563	0.789116	1.90599	1.64081	0.1373	0.940647
XLOC_000655	XLOC_000655	SORBI_3001G128300	CM000760.3:10096138-10108086	SRS	SRZ	OK	11.8545	17.5744	0.568035	11.8545	17.5744	0.568041	0.792415	0.4217	0.99907	no	XLOC_000655	XLOC_000655	SORBI_3001G128300	CM000760.3:10096138-10108086	water	SRZ	OK	12.7171	17.5744	0.466703	12.7171	17.5744	0.466706	0.638457	0.5222	0.99907	no	XLOC_000655	XLOC_000655	SORBI_3001G128300	CM000760.3:10096138-10108086	water	SRS	OK	12.7171	11.8545	-0.101332	12.7171	11.8545	-0.101335	-0.13781	0.88935	0.99907
XLOC_000656	XLOC_000656	SORBI_3001G128400	CM000760.3:10108297-10111086	SRS	SRZ	OK	71.4381	68.5702	-0.0591123	71.4381	68.5702	-0.059112	-0.0875209	0.92545	0.99907	no	XLOC_000656	XLOC_000656	SORBI_3001G128400	CM000760.3:10108297-10111086	water	SRZ	OK	49.0215	68.5702	0.484166	49.0215	68.5702	0.484167	0.707089	0.4769	0.99907	no	XLOC_000656	XLOC_000656	SORBI_3001G128400	CM000760.3:10108297-10111086	water	SRS	OK	49.0215	71.4381	0.543278	49.0215	71.4381	0.543279	0.793009	0.41945	0.99907
XLOC_000657	XLOC_000657	SORBI_3001G128800	CM000760.3:10123500-10125087	SRS	SRZ	OK	0.633642	0.377153	-0.748519	0.633642	0.377153	-0.748518	-0.679499	0.5144	0.99907	no	XLOC_000657	XLOC_000657	SORBI_3001G128800	CM000760.3:10123500-10125087	water	SRZ	OK	0.849082	0.377153	-1.17076	0.849082	0.377153	-1.17075	-1.10085	0.2915	0.99907	no	XLOC_000657	XLOC_000657	SORBI_3001G128800	CM000760.3:10123500-10125087	water	SRS	OK	0.849082	0.633642	-0.422237	0.849082	0.633642	-0.422236	-0.391271	0.70775	0.99907
XLOC_000658	XLOC_000658	SORBI_3001G128900	CM000760.3:10125214-10141822	SRS	SRZ	OK	0.453675	0.161104	-1.49367	0.453675	0.161104	-1.49367	-0.713433	0.3983	0.99907	no	XLOC_000658	XLOC_000658	SORBI_3001G128900	CM000760.3:10125214-10141822	water	SRZ	OK	2.28308	0.161104	-3.82492	2.28308	0.161104	-3.82492	-2.07865	0.1761	0.98003	no	XLOC_000658	XLOC_000658	SORBI_3001G128900	CM000760.3:10125214-10141822	water	SRS	OK	2.28308	0.453675	-2.33125	2.28308	0.453675	-2.33125	-1.64839	0.124	0.905687
XLOC_000660	XLOC_000660	SORBI_3001G129100	CM000760.3:10154141-10157592	SRS	SRZ	OK	0.341607	1.05719	1.62983	0.341607	1.05719	1.62983	1.54283	0.1509	0.955482	no	XLOC_000660	XLOC_000660	SORBI_3001G129100	CM000760.3:10154141-10157592	water	SRZ	OK	0.68036	1.05719	0.635864	0.68036	1.05719	0.635864	0.626873	0.54395	0.99907	no	XLOC_000660	XLOC_000660	SORBI_3001G129100	CM000760.3:10154141-10157592	water	SRS	OK	0.68036	0.341607	-0.993961	0.68036	0.341607	-0.993961	-0.931374	0.38135	0.99907
XLOC_000661	XLOC_000661	SORBI_3001G129400	CM000760.3:10169899-10172991	SRS	SRZ	OK	15.4431	9.44046	-0.710038	15.4431	9.44046	-0.710033	-0.825904	0.40065	0.99907	no	XLOC_000661	XLOC_000661	SORBI_3001G129400	CM000760.3:10169899-10172991	water	SRZ	OK	11.393	9.44046	-0.271214	11.393	9.44046	-0.271219	-0.303478	0.76605	0.99907	no	XLOC_000661	XLOC_000661	SORBI_3001G129400	CM000760.3:10169899-10172991	water	SRS	OK	11.393	15.4431	0.438824	11.393	15.4431	0.438815	0.506359	0.60315	0.99907
XLOC_000662	XLOC_000662	SORBI_3001G129500	CM000760.3:10177215-10178334	SRS	SRZ	OK	1.59897	1.99531	0.319474	1.59897	1.99531	0.31947	0.322691	0.7524	0.99907	no	XLOC_000662	XLOC_000662	SORBI_3001G129500	CM000760.3:10177215-10178334	water	SRZ	OK	1.74875	1.99531	0.190287	1.74875	1.99531	0.190289	0.19199	0.8537	0.99907	no	XLOC_000662	XLOC_000662	SORBI_3001G129500	CM000760.3:10177215-10178334	water	SRS	OK	1.74875	1.59897	-0.129187	1.74875	1.59897	-0.129181	-0.130438	0.90365	0.99907
XLOC_000663	XLOC_000663	SORBI_3001G129700	CM000760.3:10199491-10200657	SRS	SRZ	OK	0.247306	0.123132	-1.0061	0.247306	0.123132	-1.00609	-0.849486	0.39305	0.99907	no	XLOC_000663	XLOC_000663	SORBI_3001G129700	CM000760.3:10199491-10200657	water	SRZ	NOTEST	0.0664669	0.123132	0.889491	0.0664669	0.123132	0.889498	0	1	1	no	XLOC_000663	XLOC_000663	SORBI_3001G129700	CM000760.3:10199491-10200657	water	SRS	OK	0.0664669	0.247306	1.89559	0.0664669	0.247306	1.89559	1.49751	0.1936	0.99907
XLOC_000664	XLOC_000664	SORBI_3001G130000	CM000760.3:10211269-10217871	SRS	SRZ	OK	58.3173	41.4705	-0.49184	58.3173	41.4705	-0.491838	-0.587445	0.55185	0.99907	no	XLOC_000664	XLOC_000664	SORBI_3001G130000	CM000760.3:10211269-10217871	water	SRZ	OK	38.2371	41.4705	0.117113	38.2371	41.4705	0.117112	0.140586	0.8787	0.99907	no	XLOC_000664	XLOC_000664	SORBI_3001G130000	CM000760.3:10211269-10217871	water	SRS	OK	38.2371	58.3173	0.608953	38.2371	58.3173	0.608951	0.724323	0.4591	0.99907
XLOC_000665	XLOC_000665	SORBI_3001G130200	CM000760.3:10228580-10234202	SRS	SRZ	OK	13.8768	18.3676	0.404487	13.8768	18.3676	0.404488	0.578506	0.56205	0.99907	no	XLOC_000665	XLOC_000665	SORBI_3001G130200	CM000760.3:10228580-10234202	water	SRZ	OK	10.048	18.3676	0.870258	10.048	18.3676	0.870255	1.1974	0.24285	0.99907	no	XLOC_000665	XLOC_000665	SORBI_3001G130200	CM000760.3:10228580-10234202	water	SRS	OK	10.048	13.8768	0.465771	10.048	13.8768	0.465767	0.639686	0.52705	0.99907
XLOC_000666	XLOC_000666	SORBI_3001G130301	CM000760.3:10236347-10239420	SRS	SRZ	OK	56.1059	25.0459	-1.16358	56.1059	25.0459	-1.16358	-1.47837	0.13455	0.932036	no	XLOC_000666	XLOC_000666	SORBI_3001G130301	CM000760.3:10236347-10239420	water	SRZ	OK	43.4511	25.0459	-0.794818	43.4511	25.0459	-0.794818	-0.996867	0.3042	0.99907	no	XLOC_000666	XLOC_000666	SORBI_3001G130301	CM000760.3:10236347-10239420	water	SRS	OK	43.4511	56.1059	0.368759	43.4511	56.1059	0.36876	0.485267	0.6201	0.99907
XLOC_000667	XLOC_000667	SORBI_3001G130400	CM000760.3:10243298-10247157	SRS	SRZ	OK	110.219	108.854	-0.0179807	110.219	108.854	-0.0179785	-0.0267945	0.97725	0.99907	no	XLOC_000667	XLOC_000667	SORBI_3001G130400	CM000760.3:10243298-10247157	water	SRZ	OK	69.2429	108.854	0.65266	69.2429	108.854	0.652656	0.952752	0.3355	0.99907	no	XLOC_000667	XLOC_000667	SORBI_3001G130400	CM000760.3:10243298-10247157	water	SRS	OK	69.2429	110.219	0.670641	69.2429	110.219	0.670635	0.979427	0.3292	0.99907
XLOC_000668	XLOC_000668	SORBI_3001G130500	CM000760.3:10254484-10255976	SRS	SRZ	NOTEST	0.0216811	0	#NAME?	0.0216811	1e-06	-14.4042	0	1	1	no	XLOC_000668	XLOC_000668	SORBI_3001G130500	CM000760.3:10254484-10255976	water	SRZ	NOTEST	0	0	0	1e-06	1e-06	0	0	1	1	no	XLOC_000668	XLOC_000668	SORBI_3001G130500	CM000760.3:10254484-10255976	water	SRS	NOTEST	0	0.0216811	inf	1e-06	0.0216811	14.4042	0	1	1
XLOC_000669	XLOC_000669	SORBI_3001G130600	CM000760.3:10260186-10264652	SRS	SRZ	NOTEST	0.0131146	0.0256125	0.965678	0.0131146	0.0256125	0.965674	0	1	1	no	XLOC_000669	XLOC_000669	SORBI_3001G130600	CM000760.3:10260186-10264652	water	SRZ	NOTEST	0.0161856	0.0256125	0.662137	0.0161856	0.0256125	0.662137	0	1	1	no	XLOC_000669	XLOC_000669	SORBI_3001G130600	CM000760.3:10260186-10264652	water	SRS	NOTEST	0.0161856	0.0131146	-0.303541	0.0161856	0.0131146	-0.303537	0	1	1
XLOC_000670	XLOC_000670	SORBI_3001G130700	CM000760.3:10272593-10277611	SRS	SRZ	OK	3.20393	2.71999	-0.236242	3.20393	2.71999	-0.236241	-0.271988	0.78595	0.99907	no	XLOC_000670	XLOC_000670	SORBI_3001G130700	CM000760.3:10272593-10277611	water	SRZ	OK	3.39597	2.71999	-0.320225	3.39597	2.71999	-0.320222	-0.3705	0.71335	0.99907	no	XLOC_000670	XLOC_000670	SORBI_3001G130700	CM000760.3:10272593-10277611	water	SRS	OK	3.39597	3.20393	-0.083983	3.39597	3.20393	-0.0839811	-0.102724	0.91305	0.99907
XLOC_000671	XLOC_000671	SORBI_3001G130900	CM000760.3:10284381-10286207	SRS	SRZ	NOTEST	0	0	0	1e-06	1e-06	0	0	1	1	no	XLOC_000671	XLOC_000671	SORBI_3001G130900	CM000760.3:10284381-10286207	water	SRZ	NOTEST	0	0	0	1e-06	1e-06	0	0	1	1	no	XLOC_000671	XLOC_000671	SORBI_3001G130900	CM000760.3:10284381-10286207	water	SRS	NOTEST	0	0	0	1e-06	1e-06	0	0	1	1
XLOC_000672	XLOC_000672	SORBI_3001G131200	CM000760.3:10313332-10314064	SRS	SRZ	OK	1.77045	2.14028	0.273685	1.77045	2.14028	0.273683	0.266049	0.79685	0.99907	no	XLOC_000672	XLOC_000672	SORBI_3001G131200	CM000760.3:10313332-10314064	water	SRZ	OK	2.67544	2.14028	-0.32198	2.67544	2.14028	-0.321977	-0.318756	0.7524	0.99907	no	XLOC_000672	XLOC_000672	SORBI_3001G131200	CM000760.3:10313332-10314064	water	SRS	OK	2.67544	1.77045	-0.595665	2.67544	1.77045	-0.59566	-0.585755	0.57375	0.99907
XLOC_000673	XLOC_000673	SORBI_3001G131400	CM000760.3:10319596-10325257	SRS	SRZ	OK	79.4846	70.1988	-0.17923	79.4846	70.1988	-0.179229	-0.26055	0.79045	0.99907	no	XLOC_000673	XLOC_000673	SORBI_3001G131400	CM000760.3:10319596-10325257	water	SRZ	OK	73.8019	70.1988	-0.0722106	73.8019	70.1988	-0.0722116	-0.104933	0.9163	0.99907	no	XLOC_000673	XLOC_000673	SORBI_3001G131400	CM000760.3:10319596-10325257	water	SRS	OK	73.8019	79.4846	0.107019	73.8019	79.4846	0.107017	0.158484	0.86695	0.99907
XLOC_000674	XLOC_000674	SORBI_3001G131500	CM000760.3:10326231-10330919	SRS	SRZ	OK	0.146605	0.4905	1.74232	0.146605	0.4905	1.74232	1.71405	0.11005	0.879096	no	XLOC_000674	XLOC_000674	SORBI_3001G131500	CM000760.3:10326231-10330919	water	SRZ	OK	0.205709	0.4905	1.25365	0.205709	0.4905	1.25365	1.24263	0.2358	0.99907	no	XLOC_000674	XLOC_000674	SORBI_3001G131500	CM000760.3:10326231-10330919	water	SRS	OK	0.205709	0.146605	-0.488673	0.205709	0.146605	-0.488671	-0.475413	0.642	0.99907
XLOC_000675	XLOC_000675	SORBI_3001G131700	CM000760.3:10349003-10359785	SRS	SRZ	OK	5.21179	7.35573	0.497089	5.21179	7.35573	0.49709	0.509101	0.5954	0.99907	no	XLOC_000675	XLOC_000675	SORBI_3001G131700	CM000760.3:10349003-10359785	water	SRZ	OK	5.41271	7.35573	0.442518	5.41271	7.35573	0.442517	0.450987	0.62285	0.99907	no	XLOC_000675	XLOC_000675	SORBI_3001G131700	CM000760.3:10349003-10359785	water	SRS	OK	5.41271	5.21179	-0.0545713	5.41271	5.21179	-0.0545721	-0.0528866	0.95365	0.99907
XLOC_000676	XLOC_000676	SORBI_3001G132000	CM000760.3:10378346-10381740	SRS	SRZ	OK	2.61027	7.28953	1.48162	2.61027	7.28953	1.48163	1.7126	0.08475	0.802784	no	XLOC_000676	XLOC_000676	SORBI_3001G132000	CM000760.3:10378346-10381740	water	SRZ	OK	1.85006	7.28953	1.97826	1.85006	7.28953	1.97825	2.18504	0.04375	0.602177	no	XLOC_000676	XLOC_000676	SORBI_3001G132000	CM000760.3:10378346-10381740	water	SRS	OK	1.85006	2.61027	0.496632	1.85006	2.61027	0.496627	0.51958	0.5954	0.99907
XLOC_000677	XLOC_000677	SORBI_3001G132200	CM000760.3:10389819-10402808	SRS	SRZ	OK	1.49857	1.11066	-0.432173	1.49857	1.11066	-0.432169	-0.523365	0.5972	0.99907	no	XLOC_000677	XLOC_000677	SORBI_3001G132200	CM000760.3:10389819-10402808	water	SRZ	OK	1.41443	1.11066	-0.348809	1.41443	1.11066	-0.348804	-0.419866	0.66195	0.99907	no	XLOC_000677	XLOC_000677	SORBI_3001G132200	CM000760.3:10389819-10402808	water	SRS	OK	1.41443	1.49857	0.083364	1.41443	1.49857	0.0833657	0.103423	0.9151	0.99907
XLOC_000678	XLOC_000678	SORBI_3001G132300	CM000760.3:10403555-10419227	SRS	SRZ	OK	2.19901	2.70981	0.301336	2.19901	2.70981	0.301338	0.16655	0.8657	0.99907	no	XLOC_000678	XLOC_000678	SORBI_3001G132300	CM000760.3:10403555-10419227	water	SRZ	OK	4.5149	2.70981	-0.736504	4.5149	2.70981	-0.736502	-0.434167	0.61315	0.99907	no	XLOC_000678	XLOC_000678	SORBI_3001G132300	CM000760.3:10403555-10419227	water	SRS	OK	4.5149	2.19901	-1.03784	4.5149	2.19901	-1.03784	-0.560766	0.6378	0.99907
XLOC_000679	XLOC_000679	SORBI_3001G133000	CM000760.3:10480346-10482731	SRS	SRZ	OK	14.143	11.9121	-0.247667	14.143	11.9121	-0.24766	-0.303007	0.7487	0.99907	no	XLOC_000679	XLOC_000679	SORBI_3001G133000	CM000760.3:10480346-10482731	water	SRZ	OK	16.8295	11.9121	-0.498566	16.8295	11.9121	-0.498565	-0.601453	0.53845	0.99907	no	XLOC_000679	XLOC_000679	SORBI_3001G133000	CM000760.3:10480346-10482731	water	SRS	OK	16.8295	14.143	-0.250899	16.8295	14.143	-0.250904	-0.309084	0.75005	0.99907
XLOC_000680	XLOC_000680	SORBI_3001G133100	CM000760.3:10484726-10485698	SRS	SRZ	NOTEST	0.0298694	0	#NAME?	0.0298694	1e-06	-14.8664	0	1	1	no	XLOC_000680	XLOC_000680	SORBI_3001G133100	CM000760.3:10484726-10485698	water	SRZ	NOTEST	0.0167057	0	#NAME?	0.0167057	1e-06	-14.0281	0	1	1	no	XLOC_000680	XLOC_000680	SORBI_3001G133100	CM000760.3:10484726-10485698	water	SRS	NOTEST	0.0167057	0.0298694	0.838328	0.0167057	0.0298694	0.838328	0	1	1
XLOC_000681	XLOC_000681	SORBI_3001G133400	CM000760.3:10504515-10505002	SRS	SRZ	NOTEST	0	0	0	1e-06	1e-06	0	0	1	1	no	XLOC_000681	XLOC_000681	SORBI_3001G133400	CM000760.3:10504515-10505002	water	SRZ	NOTEST	0	0	0	1e-06	1e-06	0	0	1	1	no	XLOC_000681	XLOC_000681	SORBI_3001G133400	CM000760.3:10504515-10505002	water	SRS	NOTEST	0	0	0	1e-06	1e-06	0	0	1	1
XLOC_000682	XLOC_000682	SORBI_3001G133466	CM000760.3:10506060-10508933	SRS	SRZ	NOTEST	0.0820891	0.143231	0.803079	0.0820891	0.143231	0.803081	0	1	1	no	XLOC_000682	XLOC_000682	SORBI_3001G133466	CM000760.3:10506060-10508933	water	SRZ	NOTEST	0.113791	0.143231	0.331958	0.113791	0.143231	0.331957	0	1	1	no	XLOC_000682	XLOC_000682	SORBI_3001G133466	CM000760.3:10506060-10508933	water	SRS	NOTEST	0.113791	0.0820891	-0.471121	0.113791	0.0820891	-0.471124	0	1	1
XLOC_000683	XLOC_000683	SORBI_3001G133532	CM000760.3:10509327-10510096	SRS	SRZ	NOTEST	0	0	0	1e-06	1e-06	0	0	1	1	no	XLOC_000683	XLOC_000683	SORBI_3001G133532	CM000760.3:10509327-10510096	water	SRZ	NOTEST	0	0	0	1e-06	1e-06	0	0	1	1	no	XLOC_000683	XLOC_000683	SORBI_3001G133532	CM000760.3:10509327-10510096	water	SRS	NOTEST	0	0	0	1e-06	1e-06	0	0	1	1
XLOC_000684	XLOC_000684	SORBI_3001G133900	CM000760.3:10565544-10578280	SRS	SRZ	OK	21.9811	20.7252	-0.0848805	21.9811	20.7252	-0.0848776	-0.0615158	0.9461	0.99907	no	XLOC_000684	XLOC_000684	SORBI_3001G133900	CM000760.3:10565544-10578280	water	SRZ	OK	20.9161	20.7252	-0.0132288	20.9161	20.7252	-0.0132278	-0.00954581	0.99115	0.999265	no	XLOC_000684	XLOC_000684	SORBI_3001G133900	CM000760.3:10565544-10578280	water	SRS	OK	20.9161	21.9811	0.0716516	20.9161	21.9811	0.0716497	0.0524743	0.9579	0.99907
XLOC_000685	XLOC_000685	SORBI_3001G134000	CM000760.3:10565544-10578280	SRS	SRZ	OK	0.601013	0.726292	0.273155	0.601013	0.726292	0.273153	0.0162691	0.9087	0.99907	no	XLOC_000685	XLOC_000685	SORBI_3001G134000	CM000760.3:10565544-10578280	water	SRZ	OK	1.02416	0.726292	-0.495815	1.02416	0.726292	-0.49582	-0.0328838	0.84125	0.99907	no	XLOC_000685	XLOC_000685	SORBI_3001G134000	CM000760.3:10565544-10578280	water	SRS	OK	1.02416	0.601013	-0.768969	1.02416	0.601013	-0.768973	-0.0482329	0.75945	0.99907
XLOC_000686	XLOC_000686	SORBI_3001G134400	CM000760.3:10605266-10608700	SRS	SRZ	OK	203.082	250.908	0.305099	203.082	250.908	0.305096	0.460139	0.64565	0.99907	no	XLOC_000686	XLOC_000686	SORBI_3001G134400	CM000760.3:10605266-10608700	water	SRZ	OK	188.194	250.908	0.414938	188.194	250.908	0.414938	0.625743	0.53455	0.99907	no	XLOC_000686	XLOC_000686	SORBI_3001G134400	CM000760.3:10605266-10608700	water	SRS	OK	188.194	203.082	0.109839	188.194	203.082	0.109842	0.165064	0.87055	0.99907
XLOC_000687	XLOC_000687	SORBI_3001G134800	CM000760.3:10643583-10646970	SRS	SRZ	OK	156.615	173.224	0.145411	156.615	173.224	0.145416	0.22035	0.8258	0.99907	no	XLOC_000687	XLOC_000687	SORBI_3001G134800	CM000760.3:10643583-10646970	water	SRZ	OK	275.033	173.224	-0.666967	275.033	173.224	-0.666966	-1.00677	0.31165	0.99907	no	XLOC_000687	XLOC_000687	SORBI_3001G134800	CM000760.3:10643583-10646970	water	SRS	OK	275.033	156.615	-0.812379	275.033	156.615	-0.812382	-1.22713	0.22395	0.99907
XLOC_000688	XLOC_000688	SORBI_3001G135000	CM000760.3:10651683-10652977	SRS	SRZ	NOTEST	0.0413653	0.0802392	0.955888	0.0413653	0.0802392	0.955886	0	1	1	no	XLOC_000688	XLOC_000688	SORBI_3001G135000	CM000760.3:10651683-10652977	water	SRZ	NOTEST	0.0972061	0.0802392	-0.276739	0.0972061	0.0802392	-0.27674	0	1	1	no	XLOC_000688	XLOC_000688	SORBI_3001G135000	CM000760.3:10651683-10652977	water	SRS	NOTEST	0.0972061	0.0413653	-1.23263	0.0972061	0.0413653	-1.23263	0	1	1
XLOC_000689	XLOC_000689	SORBI_3001G135300	CM000760.3:10663429-10669672	SRS	SRZ	OK	4.76792	4.45135	-0.0991189	4.76792	4.45135	-0.0991171	-0.122299	0.90565	0.99907	no	XLOC_000689	XLOC_000689	SORBI_3001G135300	CM000760.3:10663429-10669672	water	SRZ	OK	6.19244	4.45135	-0.476266	6.19244	4.45135	-0.476265	-0.591437	0.57705	0.99907	no	XLOC_000689	XLOC_000689	SORBI_3001G135300	CM000760.3:10663429-10669672	water	SRS	OK	6.19244	4.76792	-0.377147	6.19244	4.76792	-0.377148	-0.468022	0.6629	0.99907
XLOC_000690	XLOC_000690	SORBI_3001G135400	CM000760.3:10671948-10676384	SRS	SRZ	OK	28.9213	26.5433	-0.123782	28.9213	26.5433	-0.123785	-0.176735	0.8606	0.99907	no	XLOC_000690	XLOC_000690	SORBI_3001G135400	CM000760.3:10671948-10676384	water	SRZ	OK	39.0443	26.5433	-0.556765	39.0443	26.5433	-0.556764	-0.794343	0.42605	0.99907	no	XLOC_000690	XLOC_000690	SORBI_3001G135400	CM000760.3:10671948-10676384	water	SRS	OK	39.0443	28.9213	-0.432983	39.0443	28.9213	-0.43298	-0.620395	0.5386	0.99907
XLOC_000691	XLOC_000691	SORBI_3001G135500	CM000760.3:10677947-10687148	SRS	SRZ	OK	4.32385	5.31516	0.297797	4.32385	5.31516	0.297797	0.36542	0.69185	0.99907	no	XLOC_000691	XLOC_000691	SORBI_3001G135500	CM000760.3:10677947-10687148	water	SRZ	OK	3.85424	5.31516	0.463669	3.85424	5.31516	0.463667	0.573846	0.56125	0.99907	no	XLOC_000691	XLOC_000691	SORBI_3001G135500	CM000760.3:10677947-10687148	water	SRS	OK	3.85424	4.32385	0.165872	3.85424	4.32385	0.16587	0.198744	0.8379	0.99907
XLOC_000692	XLOC_000692	SORBI_3001G135950	CM000760.3:10739122-10742530	SRS	SRZ	NOTEST	0	0	0	1e-06	1e-06	0	0	1	1	no	XLOC_000692	XLOC_000692	SORBI_3001G135950	CM000760.3:10739122-10742530	water	SRZ	NOTEST	0	0	0	1e-06	1e-06	0	0	1	1	no	XLOC_000692	XLOC_000692	SORBI_3001G135950	CM000760.3:10739122-10742530	water	SRS	NOTEST	0	0	0	1e-06	1e-06	0	0	1	1
XLOC_000693	XLOC_000693	SORBI_3001G136000	CM000760.3:10745015-10751081	SRS	SRZ	NOTEST	0.00704437	0.0136587	0.955272	0.00704437	0.0136587	0.955278	0	1	1	no	XLOC_000693	XLOC_000693	SORBI_3001G136000	CM000760.3:10745015-10751081	water	SRZ	NOTEST	0.0139787	0.0136587	-0.0334135	0.0139787	0.0136587	-0.03341	0	1	1	no	XLOC_000693	XLOC_000693	SORBI_3001G136000	CM000760.3:10745015-10751081	water	SRS	NOTEST	0.0139787	0.00704437	-0.988686	0.0139787	0.00704437	-0.988688	0	1	1
XLOC_000694	XLOC_000694	SORBI_3001G136150	CM000760.3:10757196-10763280	SRS	SRZ	NOTEST	0	0.0206363	inf	1e-06	0.0206363	14.3329	0	1	1	no	XLOC_000694	XLOC_000694	SORBI_3001G136150	CM000760.3:10757196-10763280	water	SRZ	NOTEST	0.00467897	0.0206363	2.14092	0.00467897	0.0206363	2.14092	0	1	1	no	XLOC_000694	XLOC_000694	SORBI_3001G136150	CM000760.3:10757196-10763280	water	SRS	NOTEST	0.00467897	0	#NAME?	0.00467897	1e-06	-12.192	0	1	1
XLOC_000695	XLOC_000695	SORBI_3001G136300	CM000760.3:10787418-10789436	SRS	SRZ	OK	0.460882	7.85202	4.09059	0.460882	7.85202	4.09059	4.30954	0.00125	0.0745833	no	XLOC_000695	XLOC_000695	SORBI_3001G136300	CM000760.3:10787418-10789436	water	SRZ	OK	0.0888259	7.85202	6.46594	0.0888259	7.85202	6.46594	6.27653	0.01445	0.331026	no	XLOC_000695	XLOC_000695	SORBI_3001G136300	CM000760.3:10787418-10789436	water	SRS	OK	0.0888259	0.460882	2.37535	0.0888259	0.460882	2.37535	2.08853	0.07355	0.751364
XLOC_000696	XLOC_000696	SORBI_3001G136400	CM000760.3:10793375-10794957	SRS	SRZ	OK	1.61988	1.62705	0.00637369	1.61988	1.62705	0.00637164	0.00644537	0.99315	0.999265	no	XLOC_000696	XLOC_000696	SORBI_3001G136400	CM000760.3:10793375-10794957	water	SRZ	OK	1.70936	1.62705	-0.0711983	1.70936	1.62705	-0.0711977	-0.0713462	0.943	0.99907	no	XLOC_000696	XLOC_000696	SORBI_3001G136400	CM000760.3:10793375-10794957	water	SRS	OK	1.70936	1.61988	-0.077572	1.70936	1.61988	-0.0775693	-0.0777815	0.9369	0.99907
XLOC_000697	XLOC_000697	SORBI_3001G136500	CM000760.3:10799048-10804369	SRS	SRZ	OK	9.46067	8.66175	-0.127284	9.46067	8.66175	-0.127284	-0.147468	0.8829	0.99907	no	XLOC_000697	XLOC_000697	SORBI_3001G136500	CM000760.3:10799048-10804369	water	SRZ	OK	8.8983	8.66175	-0.0388708	8.8983	8.66175	-0.0388712	-0.0435099	0.9663	0.99907	no	XLOC_000697	XLOC_000697	SORBI_3001G136500	CM000760.3:10799048-10804369	water	SRS	OK	8.8983	9.46067	0.088413	8.8983	9.46067	0.0884126	0.100271	0.921	0.99907
XLOC_000698	XLOC_000698	SORBI_3001G136600	CM000760.3:10805322-10812524	SRS	SRZ	OK	23.5528	23.79	0.0144588	23.5528	23.79	0.0144567	0.019218	0.9841	0.999202	no	XLOC_000698	XLOC_000698	SORBI_3001G136600	CM000760.3:10805322-10812524	water	SRZ	OK	35.9503	23.79	-0.595651	35.9503	23.79	-0.595649	-0.791172	0.4233	0.99907	no	XLOC_000698	XLOC_000698	SORBI_3001G136600	CM000760.3:10805322-10812524	water	SRS	OK	35.9503	23.5528	-0.610109	35.9503	23.5528	-0.610105	-0.836465	0.389	0.99907
XLOC_000699	XLOC_000699	SORBI_3001G136850	CM000760.3:10815462-10819827	SRS	SRZ	OK	0.389892	0.910275	1.22323	0.389892	0.910275	1.22323	0.0736367	0.6459	0.99907	no	XLOC_000699	XLOC_000699	SORBI_3001G136850	CM000760.3:10815462-10819827	water	SRZ	OK	0.348829	0.910275	1.38378	0.348829	0.910275	1.38378	0.0796992	0.6238	0.99907	no	XLOC_000699	XLOC_000699	SORBI_3001G136850	CM000760.3:10815462-10819827	water	SRS	OK	0.348829	0.389892	0.160554	0.348829	0.389892	0.160555	0.0077579	0.825	0.99907
XLOC_000700	XLOC_000700	SORBI_3001G136900	CM000760.3:10822420-10825553	SRS	SRZ	OK	59.8033	56.7255	-0.0762283	59.8033	56.7255	-0.0762277	-0.108324	0.91135	0.99907	no	XLOC_000700	XLOC_000700	SORBI_3001G136900	CM000760.3:10822420-10825553	water	SRZ	OK	64.161	56.7255	-0.177699	64.161	56.7255	-0.177699	-0.253972	0.79455	0.99907	no	XLOC_000700	XLOC_000700	SORBI_3001G136900	CM000760.3:10822420-10825553	water	SRS	OK	64.161	59.8033	-0.10147	64.161	59.8033	-0.101472	-0.145301	0.87975	0.99907
XLOC_000701	XLOC_000701	SORBI_3001G137050	CM000760.3:10869801-10870585	SRS	SRZ	OK	0.518394	0.372711	-0.47599	0.518394	0.372711	-0.475992	-0.440181	0.66495	0.99907	no	XLOC_000701	XLOC_000701	SORBI_3001G137050	CM000760.3:10869801-10870585	water	SRZ	OK	0.666586	0.372711	-0.838732	0.666586	0.372711	-0.838734	-0.761899	0.4692	0.99907	no	XLOC_000701	XLOC_000701	SORBI_3001G137050	CM000760.3:10869801-10870585	water	SRS	OK	0.666586	0.518394	-0.362742	0.666586	0.518394	-0.362742	-0.335672	0.74395	0.99907
XLOC_000702	XLOC_000702	SORBI_3001G137100	CM000760.3:10870886-10877123	SRS	SRZ	OK	37.1567	25.3037	-0.554275	37.1567	25.3037	-0.554274	-0.836285	0.39615	0.99907	no	XLOC_000702	XLOC_000702	SORBI_3001G137100	CM000760.3:10870886-10877123	water	SRZ	OK	42.4228	25.3037	-0.745495	42.4228	25.3037	-0.745491	-1.12453	0.2467	0.99907	no	XLOC_000702	XLOC_000702	SORBI_3001G137100	CM000760.3:10870886-10877123	water	SRS	OK	42.4228	37.1567	-0.19122	42.4228	37.1567	-0.191217	-0.289322	0.7652	0.99907
XLOC_000703	XLOC_000703	SORBI_3001G137200	CM000760.3:10881460-10883068	SRS	SRZ	NOTEST	0.0570056	0	#NAME?	0.0570056	1e-06	-15.7988	0	1	1	no	XLOC_000703	XLOC_000703	SORBI_3001G137200	CM000760.3:10881460-10883068	water	SRZ	OK	0.21183	0	#NAME?	0.21183	1e-06	-17.6925	#NAME?	0.0014	0.0806983	no	XLOC_000703	XLOC_000703	SORBI_3001G137200	CM000760.3:10881460-10883068	water	SRS	OK	0.21183	0.0570056	-1.89373	0.21183	0.0570056	-1.89373	-1.47576	0.1969	0.99907
XLOC_000704	XLOC_000704	SORBI_3001G137300	CM000760.3:10892112-10926649	SRS	SRZ	OK	9.51218	6.51665	-0.545646	9.51218	6.51665	-0.545646	-0.454816	0.62955	0.99907	no	XLOC_000704	XLOC_000704	SORBI_3001G137300	CM000760.3:10892112-10926649	water	SRZ	OK	12.32	6.51665	-0.918799	12.32	6.51665	-0.9188	-0.788274	0.40045	0.99907	no	XLOC_000704	XLOC_000704	SORBI_3001G137300	CM000760.3:10892112-10926649	water	SRS	OK	12.32	9.51218	-0.373153	12.32	9.51218	-0.373154	-0.402533	0.66725	0.99907
XLOC_000705	XLOC_000705	SORBI_3001G137900	CM000760.3:10949484-10950966	SRS	SRZ	NOTEST	0	0.0543142	inf	1e-06	0.0543142	15.729	0	1	1	no	XLOC_000705	XLOC_000705	SORBI_3001G137900	CM000760.3:10949484-10950966	water	SRZ	NOTEST	0.0126711	0.0543142	2.09979	0.0126711	0.0543142	2.09979	0	1	1	no	XLOC_000705	XLOC_000705	SORBI_3001G137900	CM000760.3:10949484-10950966	water	SRS	NOTEST	0.0126711	0	#NAME?	0.0126711	1e-06	-13.6293	0	1	1
XLOC_000706	XLOC_000706	SORBI_3001G138100	CM000760.3:10961010-10964742	SRS	SRZ	OK	0.496969	0.122644	-2.01868	0.496969	0.122644	-2.01868	-1.70903	0.1325	0.924588	no	XLOC_000706	XLOC_000706	SORBI_3001G138100	CM000760.3:10961010-10964742	water	SRZ	OK	0.431137	0.122644	-1.81367	0.431137	0.122644	-1.81367	-1.52709	0.1776	0.982166	no	XLOC_000706	XLOC_000706	SORBI_3001G138100	CM000760.3:10961010-10964742	water	SRS	OK	0.431137	0.496969	0.205009	0.431137	0.496969	0.205009	0.184005	0.8611	0.99907
XLOC_000707	XLOC_000707	SORBI_3001G138600	CM000760.3:11019648-11020808	SRS	SRZ	OK	3.41578	14.4434	2.08012	3.41578	14.4434	2.08012	2.2996	0.03325	0.523005	no	XLOC_000707	XLOC_000707	SORBI_3001G138600	CM000760.3:11019648-11020808	water	SRZ	OK	0.990122	14.4434	3.86666	0.990122	14.4434	3.86666	4.20346	0.0025	0.11563	no	XLOC_000707	XLOC_000707	SORBI_3001G138600	CM000760.3:11019648-11020808	water	SRS	OK	0.990122	3.41578	1.78654	0.990122	3.41578	1.78654	1.7749	0.0985	0.84931
XLOC_000708	XLOC_000708	SORBI_3001G138700	CM000760.3:11021403-11022361	SRS	SRZ	OK	0.255652	0.279109	0.126646	0.255652	0.279109	0.126647	0.113543	0.91545	0.99907	no	XLOC_000708	XLOC_000708	SORBI_3001G138700	CM000760.3:11021403-11022361	water	SRZ	OK	0.110956	0.279109	1.33084	0.110956	0.279109	1.33084	1.06922	0.29225	0.99907	no	XLOC_000708	XLOC_000708	SORBI_3001G138700	CM000760.3:11021403-11022361	water	SRS	OK	0.110956	0.255652	1.20419	0.110956	0.255652	1.20419	0.958017	0.3675	0.99907
XLOC_000709	XLOC_000709	SORBI_3001G139100	CM000760.3:11048393-11049055	SRS	SRZ	OK	1.60378	0.790714	-1.02025	1.60378	0.790714	-1.02025	-0.981252	0.33595	0.99907	no	XLOC_000709	XLOC_000709	SORBI_3001G139100	CM000760.3:11048393-11049055	water	SRZ	OK	1.00071	0.790714	-0.339791	1.00071	0.790714	-0.339796	-0.318649	0.7553	0.99907	no	XLOC_000709	XLOC_000709	SORBI_3001G139100	CM000760.3:11048393-11049055	water	SRS	OK	1.00071	1.60378	0.680456	1.00071	1.60378	0.680452	0.642279	0.5385	0.99907
XLOC_000710	XLOC_000710	SORBI_3001G139200	CM000760.3:11059217-11059684	SRS	SRZ	NOTEST	0	0	0	1e-06	1e-06	0	0	1	1	no	XLOC_000710	XLOC_000710	SORBI_3001G139200	CM000760.3:11059217-11059684	water	SRZ	NOTEST	0.05624	0	#NAME?	0.05624	1e-06	-15.7793	0	1	1	no	XLOC_000710	XLOC_000710	SORBI_3001G139200	CM000760.3:11059217-11059684	water	SRS	NOTEST	0.05624	0	#NAME?	0.05624	1e-06	-15.7793	0	1	1
XLOC_000711	XLOC_000711	SORBI_3001G139300	CM000760.3:11083871-11085931	SRS	SRZ	OK	2.84662	0.142629	-4.31891	2.84662	0.142629	-4.31891	-4.28552	0.00415	0.155667	no	XLOC_000711	XLOC_000711	SORBI_3001G139300	CM000760.3:11083871-11085931	water	SRZ	NOTEST	0.138874	0.142629	0.0384935	0.138874	0.142629	0.0384908	0	1	1	no	XLOC_000711	XLOC_000711	SORBI_3001G139300	CM000760.3:11083871-11085931	water	SRS	OK	0.138874	2.84662	4.35741	0.138874	2.84662	4.3574	4.35218	0.00215	0.104262
XLOC_000712	XLOC_000712	SORBI_3001G139400	CM000760.3:11087783-11088458	SRS	SRZ	NOTEST	0	0	0	1e-06	1e-06	0	0	1	1	no	XLOC_000712	XLOC_000712	SORBI_3001G139400	CM000760.3:11087783-11088458	water	SRZ	NOTEST	0	0	0	1e-06	1e-06	0	0	1	1	no	XLOC_000712	XLOC_000712	SORBI_3001G139400	CM000760.3:11087783-11088458	water	SRS	NOTEST	0	0	0	1e-06	1e-06	0	0	1	1
XLOC_000713	XLOC_000713	SORBI_3001G139500	CM000760.3:11096164-11097042	SRS	SRZ	NOTEST	0.109477	0.0358709	-1.60974	0.109477	0.0358709	-1.60974	0	1	1	no	XLOC_000713	XLOC_000713	SORBI_3001G139500	CM000760.3:11096164-11097042	water	SRZ	NOTEST	0.146345	0.0358709	-2.02849	0.146345	0.0358709	-2.02849	0	1	1	no	XLOC_000713	XLOC_000713	SORBI_3001G139500	CM000760.3:11096164-11097042	water	SRS	NOTEST	0.146345	0.109477	-0.418751	0.146345	0.109477	-0.418746	0	1	1
XLOC_000714	XLOC_000714	SORBI_3001G139600	CM000760.3:11099758-11100722	SRS	SRZ	NOTEST	0.142497	0.0716729	-0.991434	0.142497	0.0716729	-0.991432	0	1	1	no	XLOC_000714	XLOC_000714	SORBI_3001G139600	CM000760.3:11099758-11100722	water	SRZ	NOTEST	0.0806627	0.0716729	-0.170474	0.0806627	0.0716729	-0.170474	0	1	1	no	XLOC_000714	XLOC_000714	SORBI_3001G139600	CM000760.3:11099758-11100722	water	SRS	NOTEST	0.0806627	0.142497	0.82096	0.0806627	0.142497	0.820958	0	1	1
XLOC_000715	XLOC_000715	SORBI_3001G139750	CM000760.3:11108884-11117281	SRS	SRZ	OK	0.424879	0.120054	-1.82337	0.424879	0.120054	-1.82337	-1.10371	0.31575	0.99907	no	XLOC_000715	XLOC_000715	SORBI_3001G139750	CM000760.3:11108884-11117281	water	SRZ	OK	0.298308	0.120054	-1.31312	0.298308	0.120054	-1.31312	-0.779006	0.4375	0.99907	no	XLOC_000715	XLOC_000715	SORBI_3001G139750	CM000760.3:11108884-11117281	water	SRS	OK	0.298308	0.424879	0.510249	0.298308	0.424879	0.510249	0.356213	0.71175	0.99907
XLOC_000716	XLOC_000716	SORBI_3001G139850	CM000760.3:11126010-11126324	SRS	SRZ	NOTEST	0	0	0	1e-06	1e-06	0	0	1	1	no	XLOC_000716	XLOC_000716	SORBI_3001G139850	CM000760.3:11126010-11126324	water	SRZ	NOTEST	0.177948	0	#NAME?	0.177948	1e-06	-17.4411	0	1	1	no	XLOC_000716	XLOC_000716	SORBI_3001G139850	CM000760.3:11126010-11126324	water	SRS	NOTEST	0.177948	0	#NAME?	0.177948	1e-06	-17.4411	0	1	1
XLOC_000717	XLOC_000717	SORBI_3001G140000	CM000760.3:11150072-11158647	SRS	SRZ	OK	2.39515	2.57062	0.102001	2.39515	2.57062	0.102	0.119421	0.90755	0.99907	no	XLOC_000717	XLOC_000717	SORBI_3001G140000	CM000760.3:11150072-11158647	water	SRZ	OK	1.10423	2.57062	1.21908	1.10423	2.57062	1.21908	1.38226	0.15375	0.959601	no	XLOC_000717	XLOC_000717	SORBI_3001G140000	CM000760.3:11150072-11158647	water	SRS	OK	1.10423	2.39515	1.11708	1.10423	2.39515	1.11708	1.23921	0.2122	0.99907
XLOC_000718	XLOC_000718	SORBI_3001G140101	CM000760.3:11161345-11162924	SRS	SRZ	OK	30.7814	37.2642	0.275733	30.7814	37.2642	0.275731	0.336437	0.73875	0.99907	no	XLOC_000718	XLOC_000718	SORBI_3001G140101	CM000760.3:11161345-11162924	water	SRZ	OK	29.3734	37.2642	0.343279	29.3734	37.2642	0.34328	0.419719	0.68025	0.99907	no	XLOC_000718	XLOC_000718	SORBI_3001G140101	CM000760.3:11161345-11162924	water	SRS	OK	29.3734	30.7814	0.067546	29.3734	30.7814	0.0675486	0.0825576	0.93355	0.99907
XLOC_000719	XLOC_000719	SORBI_3001G140200	CM000760.3:11185281-11192665	SRS	SRZ	OK	1.57459	0.464966	-1.75978	1.57459	0.464966	-1.75978	-1.7329	0.10675	0.869429	no	XLOC_000719	XLOC_000719	SORBI_3001G140200	CM000760.3:11185281-11192665	water	SRZ	OK	0.638388	0.464966	-0.457308	0.638388	0.464966	-0.457308	-0.445442	0.67215	0.99907	no	XLOC_000719	XLOC_000719	SORBI_3001G140200	CM000760.3:11185281-11192665	water	SRS	OK	0.638388	1.57459	1.30247	0.638388	1.57459	1.30247	1.30414	0.21605	0.99907
XLOC_000720	XLOC_000720	SORBI_3001G140400	CM000760.3:11202699-11203741	SRS	SRZ	NOTEST	0.0370868	0.181951	2.29457	0.0370868	0.181951	2.29457	0	1	1	no	XLOC_000720	XLOC_000720	SORBI_3001G140400	CM000760.3:11202699-11203741	water	SRZ	NOTEST	0.0608746	0.181951	1.57963	0.0608746	0.181951	1.57964	0	1	1	no	XLOC_000720	XLOC_000720	SORBI_3001G140400	CM000760.3:11202699-11203741	water	SRS	NOTEST	0.0608746	0.0370868	-0.714933	0.0608746	0.0370868	-0.714935	0	1	1
XLOC_000721	XLOC_000721	SORBI_3001G140600,SORBI_3001G140700	CM000760.3:11220175-11230721	SRS	SRZ	OK	0.76037	0.502477	-0.597643	0.76037	0.502477	-0.597644	-0.614266	0.5208	0.99907	no	XLOC_000721	XLOC_000721	SORBI_3001G140600,SORBI_3001G140700	CM000760.3:11220175-11230721	water	SRZ	OK	0.775226	0.502477	-0.625559	0.775226	0.502477	-0.625559	-0.623726	0.5318	0.99907	no	XLOC_000721	XLOC_000721	SORBI_3001G140600,SORBI_3001G140700	CM000760.3:11220175-11230721	water	SRS	OK	0.775226	0.76037	-0.0279163	0.775226	0.76037	-0.0279153	-0.0291555	0.9764	0.99907
XLOC_000722	XLOC_000722	SORBI_3001G140950	CM000760.3:11306103-11308040	SRS	SRZ	NOTEST	0	0.0165843	inf	1e-06	0.0165843	14.0175	0	1	1	no	XLOC_000722	XLOC_000722	SORBI_3001G140950	CM000760.3:11306103-11308040	water	SRZ	NOTEST	0	0.0165843	inf	1e-06	0.0165843	14.0175	0	1	1	no	XLOC_000722	XLOC_000722	SORBI_3001G140950	CM000760.3:11306103-11308040	water	SRS	NOTEST	0	0	0	1e-06	1e-06	0	0	1	1
XLOC_000723	XLOC_000723	SORBI_3001G141200	CM000760.3:11334814-11339337	SRS	SRZ	OK	6.30984	6.73775	0.0946652	6.30984	6.73775	0.0946635	0.114313	0.9099	0.99907	no	XLOC_000723	XLOC_000723	SORBI_3001G141200	CM000760.3:11334814-11339337	water	SRZ	OK	5.00202	6.73775	0.429758	5.00202	6.73775	0.429756	0.499368	0.60255	0.99907	no	XLOC_000723	XLOC_000723	SORBI_3001G141200	CM000760.3:11334814-11339337	water	SRS	OK	5.00202	6.30984	0.335092	5.00202	6.30984	0.335093	0.388624	0.69455	0.99907
XLOC_000724	XLOC_000724	SORBI_3001G141333	CM000760.3:11342681-11344926	SRS	SRZ	NOTEST	0	0	0	1e-06	1e-06	0	0	1	1	no	XLOC_000724	XLOC_000724	SORBI_3001G141333	CM000760.3:11342681-11344926	water	SRZ	NOTEST	0	0	0	1e-06	1e-06	0	0	1	1	no	XLOC_000724	XLOC_000724	SORBI_3001G141333	CM000760.3:11342681-11344926	water	SRS	NOTEST	0	0	0	1e-06	1e-06	0	0	1	1
XLOC_000725	XLOC_000725	SORBI_3001G141400	CM000760.3:11352436-11363774	SRS	SRZ	OK	2.8927	2.54894	-0.182519	2.8927	2.54894	-0.182519	-0.208876	0.83245	0.99907	no	XLOC_000725	XLOC_000725	SORBI_3001G141400	CM000760.3:11352436-11363774	water	SRZ	OK	3.47353	2.54894	-0.446502	3.47353	2.54894	-0.446505	-0.517313	0.6113	0.99907	no	XLOC_000725	XLOC_000725	SORBI_3001G141400	CM000760.3:11352436-11363774	water	SRS	OK	3.47353	2.8927	-0.263983	3.47353	2.8927	-0.263986	-0.304895	0.767	0.99907
XLOC_000726	XLOC_000726	SORBI_3001G141500	CM000760.3:11372384-11374301	SRS	SRZ	OK	0.36959	0.160681	-1.20173	0.36959	0.160681	-1.20173	-1.02389	0.3522	0.99907	no	XLOC_000726	XLOC_000726	SORBI_3001G141500	CM000760.3:11372384-11374301	water	SRZ	OK	0.685575	0.160681	-2.09312	0.685575	0.160681	-2.09312	-1.7716	0.1291	0.916984	no	XLOC_000726	XLOC_000726	SORBI_3001G141500	CM000760.3:11372384-11374301	water	SRS	OK	0.685575	0.36959	-0.89139	0.685575	0.36959	-0.891389	-0.810681	0.44155	0.99907
XLOC_000727	XLOC_000727	SORBI_3001G141600	CM000760.3:11376155-11378622	SRS	SRZ	OK	20.9578	16.9041	-0.31011	20.9578	16.9041	-0.310114	-0.434485	0.6463	0.99907	no	XLOC_000727	XLOC_000727	SORBI_3001G141600	CM000760.3:11376155-11378622	water	SRZ	OK	33.1115	16.9041	-0.969956	33.1115	16.9041	-0.969959	-1.38669	0.14435	0.949247	no	XLOC_000727	XLOC_000727	SORBI_3001G141600	CM000760.3:11376155-11378622	water	SRS	OK	33.1115	20.9578	-0.659846	33.1115	20.9578	-0.659845	-0.954061	0.32395	0.99907
XLOC_000728	XLOC_000728	SORBI_3001G141700	CM000760.3:11381708-11384164	SRS	SRZ	OK	1.21286	1.32098	0.123195	1.21286	1.32098	0.123196	0.123934	0.90405	0.99907	no	XLOC_000728	XLOC_000728	SORBI_3001G141700	CM000760.3:11381708-11384164	water	SRZ	OK	0.595078	1.32098	1.15045	0.595078	1.32098	1.15046	1.13745	0.2737	0.99907	no	XLOC_000728	XLOC_000728	SORBI_3001G141700	CM000760.3:11381708-11384164	water	SRS	OK	0.595078	1.21286	1.02726	0.595078	1.21286	1.02726	1.02033	0.32675	0.99907
XLOC_000729	XLOC_000729	SORBI_3001G141800	CM000760.3:11389376-11393507	SRS	SRZ	OK	7.42617	24.2605	1.70792	7.42617	24.2605	1.70792	2.29264	0.02285	0.433675	no	XLOC_000729	XLOC_000729	SORBI_3001G141800	CM000760.3:11389376-11393507	water	SRZ	OK	3.96745	24.2605	2.61232	3.96745	24.2605	2.61233	3.42998	0.00125	0.0745833	no	XLOC_000729	XLOC_000729	SORBI_3001G141800	CM000760.3:11389376-11393507	water	SRS	OK	3.96745	7.42617	0.904405	3.96745	7.42617	0.904406	1.11029	0.2611	0.99907
XLOC_000730	XLOC_000730	SORBI_3001G141900	CM000760.3:11396591-11400298	SRS	SRZ	OK	0.0410564	0.296879	2.85419	0.0410564	0.296879	2.8542	2.46203	0.04725	0.626728	no	XLOC_000730	XLOC_000730	SORBI_3001G141900	CM000760.3:11396591-11400298	water	SRZ	OK	0.0144682	0.296879	4.35892	0.0144682	0.296879	4.35892	3.20021	0.1128	0.880627	no	XLOC_000730	XLOC_000730	SORBI_3001G141900	CM000760.3:11396591-11400298	water	SRS	NOTEST	0.0144682	0.0410564	1.50472	0.0144682	0.0410564	1.50472	0	1	1
XLOC_000731	XLOC_000731	SORBI_3001G142300	CM000760.3:11422801-11425837	SRS	SRZ	OK	2.01683	2.60053	0.366719	2.01683	2.60053	0.366716	0.403877	0.6873	0.99907	no	XLOC_000731	XLOC_000731	SORBI_3001G142300	CM000760.3:11422801-11425837	water	SRZ	OK	2.32102	2.60053	0.164048	2.32102	2.60053	0.164047	0.179607	0.8576	0.99907	no	XLOC_000731	XLOC_000731	SORBI_3001G142300	CM000760.3:11422801-11425837	water	SRS	OK	2.32102	2.01683	-0.20267	2.32102	2.01683	-0.202669	-0.224975	0.8228	0.99907
XLOC_000732	XLOC_000732	SORBI_3001G142400	CM000760.3:11427792-11430463	SRS	SRZ	NOTEST	0.00765538	0.0221905	1.5354	0.00765538	0.0221905	1.5354	0	1	1	no	XLOC_000732	XLOC_000732	SORBI_3001G142400	CM000760.3:11427792-11430463	water	SRZ	NOTEST	0.00492196	0.0221905	2.17264	0.00492196	0.0221905	2.17264	0	1	1	no	XLOC_000732	XLOC_000732	SORBI_3001G142400	CM000760.3:11427792-11430463	water	SRS	NOTEST	0.00492196	0.00765538	0.63724	0.00492196	0.00765538	0.637241	0	1	1
XLOC_000733	XLOC_000733	SORBI_3001G142700	CM000760.3:11451234-11452087	SRS	SRZ	OK	0.218841	0.0952087	-1.20072	0.218841	0.0952087	-1.20072	-0.939609	0.3719	0.99907	no	XLOC_000733	XLOC_000733	SORBI_3001G142700	CM000760.3:11451234-11452087	water	SRZ	OK	0.803788	0.0952087	-3.07765	0.803788	0.0952087	-3.07765	-2.47791	0.0572	0.680142	no	XLOC_000733	XLOC_000733	SORBI_3001G142700	CM000760.3:11451234-11452087	water	SRS	OK	0.803788	0.218841	-1.87693	0.803788	0.218841	-1.87693	-1.72459	0.1228	0.903269
XLOC_000734	XLOC_000734	SORBI_3001G142800	CM000760.3:11452416-11458673	SRS	SRZ	OK	4.01059	1.79571	-1.15926	4.01059	1.79571	-1.15926	-1.32236	0.17775	0.982326	no	XLOC_000734	XLOC_000734	SORBI_3001G142800	CM000760.3:11452416-11458673	water	SRZ	OK	9.96612	1.79571	-2.47248	9.96612	1.79571	-2.47248	-2.92978	0.00505	0.174627	no	XLOC_000734	XLOC_000734	SORBI_3001G142800	CM000760.3:11452416-11458673	water	SRS	OK	9.96612	4.01059	-1.31322	9.96612	4.01059	-1.31322	-1.64652	0.0963	0.841467
XLOC_000735	XLOC_000735	SORBI_3001G142900	CM000760.3:11459569-11461011	SRS	SRZ	NOTEST	0.0296399	0	#NAME?	0.0296399	1e-06	-14.8553	0	1	1	no	XLOC_000735	XLOC_000735	SORBI_3001G142900	CM000760.3:11459569-11461011	water	SRZ	NOTEST	0.0569896	0	#NAME?	0.0569896	1e-06	-15.7984	0	1	1	no	XLOC_000735	XLOC_000735	SORBI_3001G142900	CM000760.3:11459569-11461011	water	SRS	NOTEST	0.0569896	0.0296399	-0.943158	0.0569896	0.0296399	-0.943158	0	1	1
XLOC_000736	XLOC_000736	SORBI_3001G143000	CM000760.3:11466177-11470085	SRS	SRZ	OK	11.5371	46.254	2.00329	11.5371	46.254	2.0033	2.90195	0.0048	0.169268	no	XLOC_000736	XLOC_000736	SORBI_3001G143000	CM000760.3:11466177-11470085	water	SRZ	OK	8.0866	46.254	2.51597	8.0866	46.254	2.51597	3.56956	0.00085	0.0598046	no	XLOC_000736	XLOC_000736	SORBI_3001G143000	CM000760.3:11466177-11470085	water	SRS	OK	8.0866	11.5371	0.51268	8.0866	11.5371	0.512675	0.700543	0.47205	0.99907
XLOC_000737	XLOC_000737	SORBI_3001G143200	CM000760.3:11482858-11486925	SRS	SRZ	OK	49.8064	49.5578	-0.00721773	49.8064	49.5578	-0.00721899	-0.0106852	0.9901	0.999265	no	XLOC_000737	XLOC_000737	SORBI_3001G143200	CM000760.3:11482858-11486925	water	SRZ	OK	62.1534	49.5578	-0.326722	62.1534	49.5578	-0.326721	-0.485436	0.6119	0.99907	no	XLOC_000737	XLOC_000737	SORBI_3001G143200	CM000760.3:11482858-11486925	water	SRS	OK	62.1534	49.8064	-0.319504	62.1534	49.8064	-0.319502	-0.474562	0.6198	0.99907
XLOC_000738	XLOC_000738	SORBI_3001G143500	CM000760.3:11509155-11513540	SRS	SRZ	OK	19.1756	21.7508	0.181802	19.1756	21.7508	0.181797	0.264911	0.77265	0.99907	no	XLOC_000738	XLOC_000738	SORBI_3001G143500	CM000760.3:11509155-11513540	water	SRZ	OK	18.8871	21.7508	0.203669	18.8871	21.7508	0.203667	0.287776	0.76215	0.99907	no	XLOC_000738	XLOC_000738	SORBI_3001G143500	CM000760.3:11509155-11513540	water	SRS	OK	18.8871	19.1756	0.0218672	18.8871	19.1756	0.0218705	0.0307669	0.97445	0.99907
XLOC_000739	XLOC_000739	SORBI_3001G143700	CM000760.3:11527023-11528931	SRS	SRZ	NOTEST	0.0420769	0	#NAME?	0.0420769	1e-06	-15.3607	0	1	1	no	XLOC_000739	XLOC_000739	SORBI_3001G143700	CM000760.3:11527023-11528931	water	SRZ	NOTEST	0	0	0	1e-06	1e-06	0	0	1	1	no	XLOC_000739	XLOC_000739	SORBI_3001G143700	CM000760.3:11527023-11528931	water	SRS	NOTEST	0	0.0420769	inf	1e-06	0.0420769	15.3607	0	1	1
XLOC_000740	XLOC_000740	SORBI_3001G143800	CM000760.3:11531818-11533312	SRS	SRZ	NOTEST	0	0	0	1e-06	1e-06	0	0	1	1	no	XLOC_000740	XLOC_000740	SORBI_3001G143800	CM000760.3:11531818-11533312	water	SRZ	NOTEST	0	0	0	1e-06	1e-06	0	0	1	1	no	XLOC_000740	XLOC_000740	SORBI_3001G143800	CM000760.3:11531818-11533312	water	SRS	NOTEST	0	0	0	1e-06	1e-06	0	0	1	1
XLOC_000741	XLOC_000741	SORBI_3001G143850	CM000760.3:11548194-11549259	SRS	SRZ	NOTEST	0	0	0	1e-06	1e-06	0	0	1	1	no	XLOC_000741	XLOC_000741	SORBI_3001G143850	CM000760.3:11548194-11549259	water	SRZ	NOTEST	0	0	0	1e-06	1e-06	0	0	1	1	no	XLOC_000741	XLOC_000741	SORBI_3001G143850	CM000760.3:11548194-11549259	water	SRS	NOTEST	0	0	0	1e-06	1e-06	0	0	1	1
XLOC_000742	XLOC_000742	SORBI_3001G144001	CM000760.3:11549913-11556265	SRS	SRZ	OK	0.289734	0.285293	-0.0222822	0.289734	0.285293	-0.0222846	-0.00316524	0.91655	0.99907	no	XLOC_000742	XLOC_000742	SORBI_3001G144001	CM000760.3:11549913-11556265	water	SRZ	OK	0.460799	0.285293	-0.691692	0.460799	0.285293	-0.691693	-0.122407	0.79795	0.99907	no	XLOC_000742	XLOC_000742	SORBI_3001G144001	CM000760.3:11549913-11556265	water	SRS	OK	0.460799	0.289734	-0.66941	0.460799	0.289734	-0.669409	-0.10269	0.80005	0.99907
XLOC_000743	XLOC_000743	SORBI_3001G144150	CM000760.3:11562045-11566105	SRS	SRZ	NOTEST	0	0.00833013	inf	1e-06	0.00833013	13.0241	0	1	1	no	XLOC_000743	XLOC_000743	SORBI_3001G144150	CM000760.3:11562045-11566105	water	SRZ	NOTEST	0.00547609	0.00833013	0.605193	0.00547609	0.00833013	0.605193	0	1	1	no	XLOC_000743	XLOC_000743	SORBI_3001G144150	CM000760.3:11562045-11566105	water	SRS	NOTEST	0.00547609	0	#NAME?	0.00547609	1e-06	-12.4189	0	1	1
XLOC_000744	XLOC_000744	SORBI_3001G144200	CM000760.3:11580588-11584174	SRS	SRZ	OK	2.73417	1.56357	-0.806259	2.73417	1.56357	-0.806259	-0.815864	0.4057	0.99907	no	XLOC_000744	XLOC_000744	SORBI_3001G144200	CM000760.3:11580588-11584174	water	SRZ	OK	3.07151	1.56357	-0.974101	3.07151	1.56357	-0.974104	-0.999731	0.3201	0.99907	no	XLOC_000744	XLOC_000744	SORBI_3001G144200	CM000760.3:11580588-11584174	water	SRS	OK	3.07151	2.73417	-0.167842	3.07151	2.73417	-0.167845	-0.181149	0.85885	0.99907
XLOC_000745	XLOC_000745	SORBI_3001G144600	CM000760.3:11595264-11599265	SRS	SRZ	OK	4.12761	2.74055	-0.590842	4.12761	2.74055	-0.590841	-0.644821	0.521	0.99907	no	XLOC_000745	XLOC_000745	SORBI_3001G144600	CM000760.3:11595264-11599265	water	SRZ	OK	2.51133	2.74055	0.126013	2.51133	2.74055	0.126014	0.132963	0.8947	0.99907	no	XLOC_000745	XLOC_000745	SORBI_3001G144600	CM000760.3:11595264-11599265	water	SRS	OK	2.51133	4.12761	0.716854	2.51133	4.12761	0.716855	0.785776	0.4274	0.99907
XLOC_000746	XLOC_000746	SORBI_3001G144900	CM000760.3:11608301-11610608	SRS	SRZ	NOTEST	0.0552955	0.0856274	0.630911	0.0552955	0.0856274	0.63091	0	1	1	no	XLOC_000746	XLOC_000746	SORBI_3001G144900	CM000760.3:11608301-11610608	water	SRZ	NOTEST	0.0344216	0.0856274	1.31476	0.0344216	0.0856274	1.31476	0	1	1	no	XLOC_000746	XLOC_000746	SORBI_3001G144900	CM000760.3:11608301-11610608	water	SRS	NOTEST	0.0344216	0.0552955	0.683847	0.0344216	0.0552955	0.683848	0	1	1
XLOC_000747	XLOC_000747	SORBI_3001G145300	CM000760.3:11629360-11629786	SRS	SRZ	OK	0.897131	0.431393	-1.05632	0.897131	0.431393	-1.05632	-0.927046	0.35435	0.99907	no	XLOC_000747	XLOC_000747	SORBI_3001G145300	CM000760.3:11629360-11629786	water	SRZ	OK	0.181877	0.431393	1.24604	0.181877	0.431393	1.24604	0.956048	0.3744	0.99907	no	XLOC_000747	XLOC_000747	SORBI_3001G145300	CM000760.3:11629360-11629786	water	SRS	OK	0.181877	0.897131	2.30235	0.181877	0.897131	2.30236	1.8414	0.1304	0.920044
XLOC_000748	XLOC_000748	SORBI_3001G145400	CM000760.3:11645341-11653710	SRS	SRZ	OK	19.8838	17.7446	-0.164211	19.8838	17.7446	-0.164213	-0.242171	0.79455	0.99907	no	XLOC_000748	XLOC_000748	SORBI_3001G145400	CM000760.3:11645341-11653710	water	SRZ	OK	14.5711	17.7446	0.28427	14.5711	17.7446	0.28427	0.413001	0.6733	0.99907	no	XLOC_000748	XLOC_000748	SORBI_3001G145400	CM000760.3:11645341-11653710	water	SRS	OK	14.5711	19.8838	0.448481	14.5711	19.8838	0.448484	0.654013	0.50405	0.99907
XLOC_000749	XLOC_000749	SORBI_3001G145500	CM000760.3:11658017-11663557	SRS	SRZ	OK	17.3151	17.9035	0.0482073	17.3151	17.9035	0.0482109	0.0624994	0.9486	0.99907	no	XLOC_000749	XLOC_000749	SORBI_3001G145500	CM000760.3:11658017-11663557	water	SRZ	OK	14.4275	17.9035	0.311423	14.4275	17.9035	0.31142	0.39964	0.6774	0.99907	no	XLOC_000749	XLOC_000749	SORBI_3001G145500	CM000760.3:11658017-11663557	water	SRS	OK	14.4275	17.3151	0.263215	14.4275	17.3151	0.263209	0.337416	0.72365	0.99907
XLOC_000750	XLOC_000750	SORBI_3001G146100	CM000760.3:11752523-11754724	SRS	SRZ	OK	27.6313	23.5614	-0.229878	27.6313	23.5614	-0.229878	-0.307058	0.75775	0.99907	no	XLOC_000750	XLOC_000750	SORBI_3001G146100	CM000760.3:11752523-11754724	water	SRZ	OK	14.3482	23.5614	0.715555	14.3482	23.5614	0.715556	0.948932	0.33215	0.99907	no	XLOC_000750	XLOC_000750	SORBI_3001G146100	CM000760.3:11752523-11754724	water	SRS	OK	14.3482	27.6313	0.945434	14.3482	27.6313	0.945434	1.24407	0.20595	0.99907
XLOC_000751	XLOC_000751	SORBI_3001G146301	CM000760.3:11761532-11764959	SRS	SRZ	OK	12.4566	7.82508	-0.670737	12.4566	7.82508	-0.670733	-0.334026	0.54015	0.99907	no	XLOC_000751	XLOC_000751	SORBI_3001G146301	CM000760.3:11761532-11764959	water	SRZ	OK	12.8288	7.82508	-0.71321	12.8288	7.82508	-0.713209	-0.37351	0.4976	0.99907	no	XLOC_000751	XLOC_000751	SORBI_3001G146301	CM000760.3:11761532-11764959	water	SRS	OK	12.8288	12.4566	-0.0424728	12.8288	12.4566	-0.0424759	-0.0209617	0.9754	0.99907
XLOC_000752	XLOC_000752	SORBI_3001G146450	CM000760.3:11777296-11779289	SRS	SRZ	NOTEST	0	0.0375776	inf	1e-06	0.0375776	15.1976	0	1	1	no	XLOC_000752	XLOC_000752	SORBI_3001G146450	CM000760.3:11777296-11779289	water	SRZ	NOTEST	0	0.0375776	inf	1e-06	0.0375776	15.1976	0	1	1	no	XLOC_000752	XLOC_000752	SORBI_3001G146450	CM000760.3:11777296-11779289	water	SRS	NOTEST	0	0	0	1e-06	1e-06	0	0	1	1
XLOC_000753	XLOC_000753	SORBI_3001G146700	CM000760.3:11791034-11791768	SRS	SRZ	OK	0.936896	0	#NAME?	0.936896	1e-06	-19.8375	#NAME?	0.00045	0.0416532	yes	XLOC_000753	XLOC_000753	SORBI_3001G146700	CM000760.3:11791034-11791768	water	SRZ	NOTEST	0.0283676	0	#NAME?	0.0283676	1e-06	-14.792	0	1	1	no	XLOC_000753	XLOC_000753	SORBI_3001G146700	CM000760.3:11791034-11791768	water	SRS	OK	0.0283676	0.936896	5.04557	0.0283676	0.936896	5.04557	2.36794	0.14605	0.949247
XLOC_000754	XLOC_000754	SORBI_3001G146800,SORBI_3001G146900	CM000760.3:11800598-11814254	SRS	SRZ	OK	12.9457	13.3074	0.0397498	12.9457	13.3074	0.0397557	0.0557073	0.95375	0.99907	no	XLOC_000754	XLOC_000754	SORBI_3001G146800,SORBI_3001G146900	CM000760.3:11800598-11814254	water	SRZ	OK	13.4237	13.3074	-0.0125582	13.4237	13.3074	-0.0125537	-0.0178035	0.9845	0.999202	no	XLOC_000754	XLOC_000754	SORBI_3001G146800,SORBI_3001G146900	CM000760.3:11800598-11814254	water	SRS	OK	13.4237	12.9457	-0.052308	13.4237	12.9457	-0.0523094	-0.0725188	0.93835	0.99907
XLOC_000755	XLOC_000755	SORBI_3001G147200	CM000760.3:11828573-11833190	SRS	SRZ	OK	7.2114	13.0706	0.857973	7.2114	13.0706	0.857974	1.18864	0.24335	0.99907	no	XLOC_000755	XLOC_000755	SORBI_3001G147200	CM000760.3:11828573-11833190	water	SRZ	OK	5.74569	13.0706	1.18577	5.74569	13.0706	1.18577	1.6335	0.1014	0.856002	no	XLOC_000755	XLOC_000755	SORBI_3001G147200	CM000760.3:11828573-11833190	water	SRS	OK	5.74569	7.2114	0.327799	5.74569	7.2114	0.327799	0.435898	0.65865	0.99907
XLOC_000756	XLOC_000756	SORBI_3001G147300	CM000760.3:11834276-11836939	SRS	SRZ	OK	33.5357	39.2486	0.226942	33.5357	39.2486	0.226943	0.295814	0.7731	0.99907	no	XLOC_000756	XLOC_000756	SORBI_3001G147300	CM000760.3:11834276-11836939	water	SRZ	OK	24.99	39.2486	0.651288	24.99	39.2486	0.65129	0.839339	0.4125	0.99907	no	XLOC_000756	XLOC_000756	SORBI_3001G147300	CM000760.3:11834276-11836939	water	SRS	OK	24.99	33.5357	0.424345	24.99	33.5357	0.424347	0.548177	0.5876	0.99907
XLOC_000757	XLOC_000757	SORBI_3001G147500	CM000760.3:11850453-11862286	SRS	SRZ	OK	9.83124	47.8742	2.2838	9.83124	47.8742	2.2838	3.22078	0.00185	0.093891	no	XLOC_000757	XLOC_000757	SORBI_3001G147500	CM000760.3:11850453-11862286	water	SRZ	OK	6.89424	47.8742	2.79579	6.89424	47.8742	2.79578	3.75879	0.00155	0.0845404	no	XLOC_000757	XLOC_000757	SORBI_3001G147500	CM000760.3:11850453-11862286	water	SRS	OK	6.89424	9.83124	0.511982	6.89424	9.83124	0.511982	0.653752	0.5156	0.99907
XLOC_000758	XLOC_000758	SORBI_3001G147650	CM000760.3:11865953-11870080	SRS	SRZ	NOTEST	0.00869026	0	#NAME?	0.00869026	1e-06	-13.0852	0	1	1	no	XLOC_000758	XLOC_000758	SORBI_3001G147650	CM000760.3:11865953-11870080	water	SRZ	NOTEST	0.0111327	0	#NAME?	0.0111327	1e-06	-13.4425	0	1	1	no	XLOC_000758	XLOC_000758	SORBI_3001G147650	CM000760.3:11865953-11870080	water	SRS	NOTEST	0.0111327	0.00869026	-0.357327	0.0111327	0.00869026	-0.357332	0	1	1
XLOC_000759	XLOC_000759	SORBI_3001G147800	CM000760.3:11906410-11910833	SRS	SRZ	OK	0.282405	0.287748	0.0270408	0.282405	0.287748	0.0270403	0.0251549	0.97615	0.99907	no	XLOC_000759	XLOC_000759	SORBI_3001G147800	CM000760.3:11906410-11910833	water	SRZ	OK	0.41618	0.287748	-0.5324	0.41618	0.287748	-0.532402	-0.509138	0.62605	0.99907	no	XLOC_000759	XLOC_000759	SORBI_3001G147800	CM000760.3:11906410-11910833	water	SRS	OK	0.41618	0.282405	-0.559441	0.41618	0.282405	-0.559442	-0.532158	0.61415	0.99907
XLOC_000760	XLOC_000760	SORBI_3001G147900	CM000760.3:11914722-11918031	SRS	SRZ	NOTEST	0.0241888	0.0825254	1.7705	0.0241888	0.0825254	1.7705	0	1	1	no	XLOC_000760	XLOC_000760	SORBI_3001G147900	CM000760.3:11914722-11918031	water	SRZ	NOTEST	0.00761628	0.0825254	3.43768	0.00761628	0.0825254	3.43768	0	1	1	no	XLOC_000760	XLOC_000760	SORBI_3001G147900	CM000760.3:11914722-11918031	water	SRS	NOTEST	0.00761628	0.0241888	1.66718	0.00761628	0.0241888	1.66718	0	1	1
XLOC_000761	XLOC_000761	SORBI_3001G148000	CM000760.3:11929263-11931246	SRS	SRZ	OK	1.33022	2.78153	1.06422	1.33022	2.78153	1.06421	1.03156	0.3142	0.99907	no	XLOC_000761	XLOC_000761	SORBI_3001G148000	CM000760.3:11929263-11931246	water	SRZ	OK	0.787851	2.78153	1.81989	0.787851	2.78153	1.81988	1.79146	0.09625	0.841131	no	XLOC_000761	XLOC_000761	SORBI_3001G148000	CM000760.3:11929263-11931246	water	SRS	OK	0.787851	1.33022	0.755665	0.787851	1.33022	0.75567	0.74244	0.4866	0.99907
XLOC_000762	XLOC_000762	SORBI_3001G148450	CM000760.3:11957669-11959912	SRS	SRZ	NOTEST	0	0.0663415	inf	1e-06	0.0663415	16.0176	0	1	1	no	XLOC_000762	XLOC_000762	SORBI_3001G148450	CM000760.3:11957669-11959912	water	SRZ	NOTEST	0.0345445	0.0663415	0.941455	0.0345445	0.0663415	0.941456	0	1	1	no	XLOC_000762	XLOC_000762	SORBI_3001G148450	CM000760.3:11957669-11959912	water	SRS	NOTEST	0.0345445	0	#NAME?	0.0345445	1e-06	-15.0762	0	1	1
XLOC_000763	XLOC_000763	SORBI_3001G148500	CM000760.3:11961693-11964837	SRS	SRZ	OK	41.3719	33.1662	-0.318936	41.3719	33.1662	-0.318937	-0.446863	0.63525	0.99907	no	XLOC_000763	XLOC_000763	SORBI_3001G148500	CM000760.3:11961693-11964837	water	SRZ	OK	41.149	33.1662	-0.311142	41.149	33.1662	-0.311144	-0.434802	0.6445	0.99907	no	XLOC_000763	XLOC_000763	SORBI_3001G148500	CM000760.3:11961693-11964837	water	SRS	OK	41.149	41.3719	0.0077938	41.149	41.3719	0.00779384	0.0110051	0.9908	0.999265
XLOC_000764	XLOC_000764	SORBI_3001G148600	CM000760.3:11966255-11967627	SRS	SRZ	OK	1.24784	1.21811	-0.0347888	1.24784	1.21811	-0.0347885	-0.0347853	0.97185	0.99907	no	XLOC_000764	XLOC_000764	SORBI_3001G148600	CM000760.3:11966255-11967627	water	SRZ	OK	1.19123	1.21811	0.0321889	1.19123	1.21811	0.0321924	0.032257	0.9733	0.99907	no	XLOC_000764	XLOC_000764	SORBI_3001G148600	CM000760.3:11966255-11967627	water	SRS	OK	1.19123	1.24784	0.0669777	1.19123	1.24784	0.066981	0.0672031	0.94825	0.99907
XLOC_000765	XLOC_000765	SORBI_3001G148700,SORBI_3001G148800	CM000760.3:11968334-11978373	SRS	SRZ	OK	33.8216	30.3993	-0.153909	33.8216	30.3993	-0.153907	-0.0551369	0.9605	0.99907	no	XLOC_000765	XLOC_000765	SORBI_3001G148700,SORBI_3001G148800	CM000760.3:11968334-11978373	water	SRZ	OK	27.5635	30.3993	0.141278	27.5635	30.3993	0.141279	0.0621542	0.951	0.99907	no	XLOC_000765	XLOC_000765	SORBI_3001G148700,SORBI_3001G148800	CM000760.3:11968334-11978373	water	SRS	OK	27.5635	33.8216	0.295186	27.5635	33.8216	0.295186	0.132992	0.901	0.99907
XLOC_000766	XLOC_000766	SORBI_3001G149100	CM000760.3:11990036-11993086	SRS	SRZ	NOTEST	0.135219	0.180463	0.41641	0.135219	0.180463	0.416405	0	1	1	no	XLOC_000766	XLOC_000766	SORBI_3001G149100	CM000760.3:11990036-11993086	water	SRZ	NOTEST	0.148812	0.180463	0.278209	0.148812	0.180463	0.278212	0	1	1	no	XLOC_000766	XLOC_000766	SORBI_3001G149100	CM000760.3:11990036-11993086	water	SRS	NOTEST	0.148812	0.135219	-0.138201	0.148812	0.135219	-0.138193	0	1	1
XLOC_000767	XLOC_000767	SORBI_3001G149201	CM000760.3:11997373-11999369	SRS	SRZ	NOTEST	0	0.052073	inf	1e-06	0.052073	15.6682	0	1	1	no	XLOC_000767	XLOC_000767	SORBI_3001G149201	CM000760.3:11997373-11999369	water	SRZ	NOTEST	0	0.052073	inf	1e-06	0.052073	15.6682	0	1	1	no	XLOC_000767	XLOC_000767	SORBI_3001G149201	CM000760.3:11997373-11999369	water	SRS	NOTEST	0	0	0	1e-06	1e-06	0	0	1	1
XLOC_000768	XLOC_000768	SORBI_3001G149700	CM000760.3:12023347-12027276	SRS	SRZ	OK	19.9177	22.1698	0.154541	19.9177	22.1698	0.154545	0.215911	0.81715	0.99907	no	XLOC_000768	XLOC_000768	SORBI_3001G149700	CM000760.3:12023347-12027276	water	SRZ	OK	25.7152	22.1698	-0.21403	25.7152	22.1698	-0.214026	-0.302438	0.7543	0.99907	no	XLOC_000768	XLOC_000768	SORBI_3001G149700	CM000760.3:12023347-12027276	water	SRS	OK	25.7152	19.9177	-0.368571	25.7152	19.9177	-0.36857	-0.517614	0.58785	0.99907
XLOC_000769	XLOC_000769	SORBI_3001G149800	CM000760.3:12029764-12032805	SRS	SRZ	OK	0.0752573	1.75835	4.54625	0.0752573	1.75835	4.54625	4.08801	0.00825	0.237024	no	XLOC_000769	XLOC_000769	SORBI_3001G149800	CM000760.3:12029764-12032805	water	SRZ	OK	0.0508572	1.75835	5.11163	0.0508572	1.75835	5.11163	4.2847	0.02055	0.408717	no	XLOC_000769	XLOC_000769	SORBI_3001G149800	CM000760.3:12029764-12032805	water	SRS	NOTEST	0.0508572	0.0752573	0.565381	0.0508572	0.0752573	0.565379	0	1	1
XLOC_000770	XLOC_000770	SORBI_3001G150033	CM000760.3:12047375-12059757	SRS	SRZ	NOTEST	0.0441235	0.0421552	-0.065838	0.0441235	0.0421552	-0.0658366	0	1	1	no	XLOC_000770	XLOC_000770	SORBI_3001G150033	CM000760.3:12047375-12059757	water	SRZ	NOTEST	0	0.0421552	inf	1e-06	0.0421552	15.3634	0	1	1	no	XLOC_000770	XLOC_000770	SORBI_3001G150033	CM000760.3:12047375-12059757	water	SRS	NOTEST	0	0.0441235	inf	1e-06	0.0441235	15.4293	0	1	1
XLOC_000771	XLOC_000771	SORBI_3001G150066	CM000760.3:12047375-12059757	SRS	SRZ	NOTEST	0	0.0326729	inf	1e-06	0.0326729	14.9958	0	1	1	no	XLOC_000771	XLOC_000771	SORBI_3001G150066	CM000760.3:12047375-12059757	water	SRZ	NOTEST	0.0164548	0.0326729	0.989582	0.0164548	0.0326729	0.989586	0	1	1	no	XLOC_000771	XLOC_000771	SORBI_3001G150066	CM000760.3:12047375-12059757	water	SRS	NOTEST	0.0164548	0	#NAME?	0.0164548	1e-06	-14.0062	0	1	1
XLOC_000772	XLOC_000772	SORBI_3001G150200	CM000760.3:12063884-12067646	SRS	SRZ	OK	1.23428	2.48225	1.00799	1.23428	2.48225	1.00798	1.1992	0.2409	0.99907	no	XLOC_000772	XLOC_000772	SORBI_3001G150200	CM000760.3:12063884-12067646	water	SRZ	OK	0.68007	2.48225	1.8679	0.68007	2.48225	1.86789	2.06527	0.05405	0.665663	no	XLOC_000772	XLOC_000772	SORBI_3001G150200	CM000760.3:12063884-12067646	water	SRS	OK	0.68007	1.23428	0.859911	0.68007	1.23428	0.859915	0.915034	0.37405	0.99907
XLOC_000773	XLOC_000773	SORBI_3001G150300	CM000760.3:12069849-12072914	SRS	SRZ	NOTEST	0.0189311	0.0187818	-0.0114219	0.0189311	0.0187818	-0.0114229	0	1	1	no	XLOC_000773	XLOC_000773	SORBI_3001G150300	CM000760.3:12069849-12072914	water	SRZ	NOTEST	0	0.0187818	inf	1e-06	0.0187818	14.197	0	1	1	no	XLOC_000773	XLOC_000773	SORBI_3001G150300	CM000760.3:12069849-12072914	water	SRS	NOTEST	0	0.0189311	inf	1e-06	0.0189311	14.2085	0	1	1
XLOC_000774	XLOC_000774	SORBI_3001G150600,SORBI_3001G150650	CM000760.3:12095179-12103547	SRS	SRZ	OK	19.3763	13.2748	-0.545608	19.3763	13.2748	-0.545603	-0.635084	0.4667	0.99907	no	XLOC_000774	XLOC_000774	SORBI_3001G150600,SORBI_3001G150650	CM000760.3:12095179-12103547	water	SRZ	OK	35.0685	13.2748	-1.40149	35.0685	13.2748	-1.40149	-1.68659	0.05265	0.656839	no	XLOC_000774	XLOC_000774	SORBI_3001G150600,SORBI_3001G150650	CM000760.3:12095179-12103547	water	SRS	OK	35.0685	19.3763	-0.855881	35.0685	19.3763	-0.855883	-0.932085	0.23255	0.99907
XLOC_000775	XLOC_000775	SORBI_3001G150800	CM000760.3:12106034-12111786	SRS	SRZ	OK	1.27825	4.27223	1.74082	1.27825	4.27223	1.74082	1.90783	0.06815	0.742191	no	XLOC_000775	XLOC_000775	SORBI_3001G150800	CM000760.3:12106034-12111786	water	SRZ	OK	1.20611	4.27223	1.82463	1.20611	4.27223	1.82463	2.00994	0.0576	0.682121	no	XLOC_000775	XLOC_000775	SORBI_3001G150800	CM000760.3:12106034-12111786	water	SRS	OK	1.20611	1.27825	0.0838109	1.20611	1.27825	0.0838085	0.0838815	0.9347	0.99907
XLOC_000776	XLOC_000776	SORBI_3001G151000	CM000760.3:12120881-12125907	SRS	SRZ	OK	6.41802	3.85435	-0.73564	6.41802	3.85435	-0.735641	-0.939436	0.33625	0.99907	no	XLOC_000776	XLOC_000776	SORBI_3001G151000	CM000760.3:12120881-12125907	water	SRZ	OK	3.07229	3.85435	0.327174	3.07229	3.85435	0.327173	0.395723	0.69715	0.99907	no	XLOC_000776	XLOC_000776	SORBI_3001G151000	CM000760.3:12120881-12125907	water	SRS	OK	3.07229	6.41802	1.06281	3.07229	6.41802	1.06281	1.31853	0.2019	0.99907
XLOC_000777	XLOC_000777	SORBI_3001G151100	CM000760.3:12128657-12139103	SRS	SRZ	OK	16.518	14.0347	-0.23504	16.518	14.0347	-0.235041	-0.330153	0.73805	0.99907	no	XLOC_000777	XLOC_000777	SORBI_3001G151100	CM000760.3:12128657-12139103	water	SRZ	OK	18.0569	14.0347	-0.363553	18.0569	14.0347	-0.363552	-0.512382	0.60415	0.99907	no	XLOC_000777	XLOC_000777	SORBI_3001G151100	CM000760.3:12128657-12139103	water	SRS	OK	18.0569	16.518	-0.128512	18.0569	16.518	-0.128511	-0.185385	0.848	0.99907
XLOC_000778	XLOC_000778	SORBI_3001G151200	CM000760.3:12142329-12145515	SRS	SRZ	OK	0.310631	0.0216979	-3.83958	0.310631	0.0216979	-3.83957	-2.99419	0.1005	0.855046	no	XLOC_000778	XLOC_000778	SORBI_3001G151200	CM000760.3:12142329-12145515	water	SRZ	NOTEST	0.0302153	0.0216979	-0.477723	0.0302153	0.0216979	-0.477724	0	1	1	no	XLOC_000778	XLOC_000778	SORBI_3001G151200	CM000760.3:12142329-12145515	water	SRS	OK	0.0302153	0.310631	3.36185	0.0302153	0.310631	3.36185	2.84425	0.0314	0.507571
XLOC_000779	XLOC_000779	SORBI_3001G151300	CM000760.3:12148503-12160632	SRS	SRZ	NOTEST	0.115937	0.0819359	-0.500771	0.115937	0.0819359	-0.500773	0	1	1	no	XLOC_000779	XLOC_000779	SORBI_3001G151300	CM000760.3:12148503-12160632	water	SRZ	NOTEST	0.146475	0.0819359	-0.838088	0.146475	0.0819359	-0.838087	0	1	1	no	XLOC_000779	XLOC_000779	SORBI_3001G151300	CM000760.3:12148503-12160632	water	SRS	NOTEST	0.146475	0.115937	-0.337317	0.146475	0.115937	-0.337313	0	1	1
XLOC_000780	XLOC_000780	SORBI_3001G151500	CM000760.3:12169099-12173224	SRS	SRZ	OK	1.63928	1.95945	0.257388	1.63928	1.95945	0.257386	0.263549	0.7942	0.99907	no	XLOC_000780	XLOC_000780	SORBI_3001G151500	CM000760.3:12169099-12173224	water	SRZ	OK	2.28398	1.95945	-0.221102	2.28398	1.95945	-0.221101	-0.233327	0.8148	0.99907	no	XLOC_000780	XLOC_000780	SORBI_3001G151500	CM000760.3:12169099-12173224	water	SRS	OK	2.28398	1.63928	-0.47849	2.28398	1.63928	-0.478488	-0.502377	0.61565	0.99907
XLOC_000781	XLOC_000781	SORBI_3001G151600	CM000760.3:12175538-12182340	SRS	SRZ	OK	4.77695	4.68616	-0.0276821	4.77695	4.68616	-0.0276836	-0.0341619	0.97195	0.99907	no	XLOC_000781	XLOC_000781	SORBI_3001G151600	CM000760.3:12175538-12182340	water	SRZ	OK	4.33916	4.68616	0.110991	4.33916	4.68616	0.11099	0.136946	0.8884	0.99907	no	XLOC_000781	XLOC_000781	SORBI_3001G151600	CM000760.3:12175538-12182340	water	SRS	OK	4.33916	4.77695	0.138673	4.33916	4.77695	0.138674	0.170627	0.86265	0.99907
XLOC_000782	XLOC_000782	SORBI_3001G151800	CM000760.3:12186147-12191101	SRS	SRZ	OK	6.75598	11.6154	0.781799	6.75598	11.6154	0.781802	0.998323	0.3239	0.99907	no	XLOC_000782	XLOC_000782	SORBI_3001G151800	CM000760.3:12186147-12191101	water	SRZ	OK	1.80457	11.6154	2.68631	1.80457	11.6154	2.68631	3.18866	0.0041	0.154585	no	XLOC_000782	XLOC_000782	SORBI_3001G151800	CM000760.3:12186147-12191101	water	SRS	OK	1.80457	6.75598	1.90451	1.80457	6.75598	1.90451	2.16084	0.04115	0.585024
XLOC_000783	XLOC_000783	SORBI_3001G152240	CM000760.3:12232984-12233354	SRS	SRZ	NOTEST	0	0	0	1e-06	1e-06	0	0	1	1	no	XLOC_000783	XLOC_000783	SORBI_3001G152240	CM000760.3:12232984-12233354	water	SRZ	NOTEST	0	0	0	1e-06	1e-06	0	0	1	1	no	XLOC_000783	XLOC_000783	SORBI_3001G152240	CM000760.3:12232984-12233354	water	SRS	NOTEST	0	0	0	1e-06	1e-06	0	0	1	1
XLOC_000784	XLOC_000784	SORBI_3001G152500	CM000760.3:12255214-12257524	SRS	SRZ	NOTEST	0	0	0	1e-06	1e-06	0	0	1	1	no	XLOC_000784	XLOC_000784	SORBI_3001G152500	CM000760.3:12255214-12257524	water	SRZ	NOTEST	0	0	0	1e-06	1e-06	0	0	1	1	no	XLOC_000784	XLOC_000784	SORBI_3001G152500	CM000760.3:12255214-12257524	water	SRS	NOTEST	0	0	0	1e-06	1e-06	0	0	1	1
XLOC_000785	XLOC_000785	SORBI_3001G152600	CM000760.3:12259867-12261174	SRS	SRZ	NOTEST	0	0.0553302	inf	1e-06	0.0553302	15.7558	0	1	1	no	XLOC_000785	XLOC_000785	SORBI_3001G152600	CM000760.3:12259867-12261174	water	SRZ	NOTEST	0.0272928	0.0553302	1.01954	0.0272928	0.0553302	1.01955	0	1	1	no	XLOC_000785	XLOC_000785	SORBI_3001G152600	CM000760.3:12259867-12261174	water	SRS	NOTEST	0.0272928	0	#NAME?	0.0272928	1e-06	-14.7362	0	1	1
XLOC_000786	XLOC_000786	SORBI_3001G152700	CM000760.3:12262286-12265731	SRS	SRZ	OK	1.95389	1.86816	-0.0647321	1.95389	1.86816	-0.0647312	-0.0706788	0.9383	0.99907	no	XLOC_000786	XLOC_000786	SORBI_3001G152700	CM000760.3:12262286-12265731	water	SRZ	OK	1.6917	1.86816	0.143138	1.6917	1.86816	0.143144	0.148139	0.87795	0.99907	no	XLOC_000786	XLOC_000786	SORBI_3001G152700	CM000760.3:12262286-12265731	water	SRS	OK	1.6917	1.95389	0.20787	1.6917	1.95389	0.207876	0.21565	0.82635	0.99907
XLOC_000787	XLOC_000787	SORBI_3001G152800	CM000760.3:12267426-12268501	SRS	SRZ	NOTEST	0	0	0	1e-06	1e-06	0	0	1	1	no	XLOC_000787	XLOC_000787	SORBI_3001G152800	CM000760.3:12267426-12268501	water	SRZ	NOTEST	0.0166038	0	#NAME?	0.0166038	1e-06	-14.0192	0	1	1	no	XLOC_000787	XLOC_000787	SORBI_3001G152800	CM000760.3:12267426-12268501	water	SRS	NOTEST	0.0166038	0	#NAME?	0.0166038	1e-06	-14.0192	0	1	1
XLOC_000788	XLOC_000788	SORBI_3001G153100	CM000760.3:12303173-12307234	SRS	SRZ	NOTEST	0	0	0	1e-06	1e-06	0	0	1	1	no	XLOC_000788	XLOC_000788	SORBI_3001G153100	CM000760.3:12303173-12307234	water	SRZ	NOTEST	0	0	0	1e-06	1e-06	0	0	1	1	no	XLOC_000788	XLOC_000788	SORBI_3001G153100	CM000760.3:12303173-12307234	water	SRS	NOTEST	0	0	0	1e-06	1e-06	0	0	1	1
XLOC_000789	XLOC_000789	SORBI_3001G153200	CM000760.3:12322041-12325808	SRS	SRZ	OK	23.6932	63.9389	1.43222	23.6932	63.9389	1.43222	2.15388	0.0327	0.519388	no	XLOC_000789	XLOC_000789	SORBI_3001G153200	CM000760.3:12322041-12325808	water	SRZ	OK	22.1773	63.9389	1.52761	22.1773	63.9389	1.52761	2.28857	0.02175	0.420224	no	XLOC_000789	XLOC_000789	SORBI_3001G153200	CM000760.3:12322041-12325808	water	SRS	OK	22.1773	23.6932	0.0953907	22.1773	23.6932	0.0953893	0.141888	0.8812	0.99907
XLOC_000790	XLOC_000790	SORBI_3001G153400	CM000760.3:12334318-12339405	SRS	SRZ	OK	33.0822	46.0603	0.477471	33.0822	46.0603	0.477469	0.699249	0.4567	0.99907	no	XLOC_000790	XLOC_000790	SORBI_3001G153400	CM000760.3:12334318-12339405	water	SRZ	OK	31.5127	46.0603	0.54759	31.5127	46.0603	0.54759	0.772979	0.41685	0.99907	no	XLOC_000790	XLOC_000790	SORBI_3001G153400	CM000760.3:12334318-12339405	water	SRS	OK	31.5127	33.0822	0.070119	31.5127	33.0822	0.0701218	0.100925	0.9192	0.99907
XLOC_000791	XLOC_000791	SORBI_3001G153500	CM000760.3:12339771-12341534	SRS	SRZ	NOTEST	0.0435357	0.04395	0.0136651	0.0435357	0.04395	0.0136642	0	1	1	no	XLOC_000791	XLOC_000791	SORBI_3001G153500	CM000760.3:12339771-12341534	water	SRZ	NOTEST	0.0213812	0.04395	1.03952	0.0213812	0.04395	1.03952	0	1	1	no	XLOC_000791	XLOC_000791	SORBI_3001G153500	CM000760.3:12339771-12341534	water	SRS	NOTEST	0.0213812	0.0435357	1.02586	0.0213812	0.0435357	1.02586	0	1	1
XLOC_000792	XLOC_000792	SORBI_3001G153600	CM000760.3:12347241-12352879	SRS	SRZ	OK	2.35239	4.07424	0.792403	2.35239	4.07424	0.792404	0.959366	0.33005	0.99907	no	XLOC_000792	XLOC_000792	SORBI_3001G153600	CM000760.3:12347241-12352879	water	SRZ	OK	2.68426	4.07424	0.602005	2.68426	4.07424	0.602007	0.73189	0.46125	0.99907	no	XLOC_000792	XLOC_000792	SORBI_3001G153600	CM000760.3:12347241-12352879	water	SRS	OK	2.68426	2.35239	-0.190398	2.68426	2.35239	-0.190397	-0.231148	0.8121	0.99907
XLOC_000793	XLOC_000793	SORBI_3001G153800	CM000760.3:12363157-12368384	SRS	SRZ	NOTEST	0.01955	0.0214329	0.132657	0.01955	0.0214329	0.132658	0	1	1	no	XLOC_000793	XLOC_000793	SORBI_3001G153800	CM000760.3:12363157-12368384	water	SRZ	NOTEST	0.0192581	0.0214329	0.154362	0.0192581	0.0214329	0.154362	0	1	1	no	XLOC_000793	XLOC_000793	SORBI_3001G153800	CM000760.3:12363157-12368384	water	SRS	NOTEST	0.0192581	0.01955	0.0217055	0.0192581	0.01955	0.0217032	0	1	1
XLOC_000794	XLOC_000794	SORBI_3001G154000	CM000760.3:12369874-12370342	SRS	SRZ	NOTEST	0	0	0	1e-06	1e-06	0	0	1	1	no	XLOC_000794	XLOC_000794	SORBI_3001G154000	CM000760.3:12369874-12370342	water	SRZ	NOTEST	0	0	0	1e-06	1e-06	0	0	1	1	no	XLOC_000794	XLOC_000794	SORBI_3001G154000	CM000760.3:12369874-12370342	water	SRS	NOTEST	0	0	0	1e-06	1e-06	0	0	1	1
XLOC_000795	XLOC_000795	SORBI_3001G154200	CM000760.3:12379417-12386921	SRS	SRZ	OK	6.33702	9.1985	0.537594	6.33702	9.1985	0.537594	0.683023	0.49105	0.99907	no	XLOC_000795	XLOC_000795	SORBI_3001G154200	CM000760.3:12379417-12386921	water	SRZ	OK	9.49222	9.1985	-0.0453476	9.49222	9.1985	-0.0453469	-0.0596389	0.9513	0.99907	no	XLOC_000795	XLOC_000795	SORBI_3001G154200	CM000760.3:12379417-12386921	water	SRS	OK	9.49222	6.33702	-0.582942	9.49222	6.33702	-0.582941	-0.72388	0.4676	0.99907
XLOC_000796	XLOC_000796	SORBI_3001G154300	CM000760.3:12394090-12398278	SRS	SRZ	OK	1.26036	1.16373	-0.115071	1.26036	1.16373	-0.115079	-0.117517	0.90475	0.99907	no	XLOC_000796	XLOC_000796	SORBI_3001G154300	CM000760.3:12394090-12398278	water	SRZ	OK	1.8364	1.16373	-0.658117	1.8364	1.16373	-0.658124	-0.713137	0.4746	0.99907	no	XLOC_000796	XLOC_000796	SORBI_3001G154300	CM000760.3:12394090-12398278	water	SRS	OK	1.8364	1.26036	-0.543046	1.8364	1.26036	-0.543044	-0.574629	0.55715	0.99907
XLOC_000797	XLOC_000797	SORBI_3001G154400	CM000760.3:12398997-12404024	SRS	SRZ	OK	31.9165	22.7855	-0.486187	31.9165	22.7855	-0.486186	-0.647658	0.51415	0.99907	no	XLOC_000797	XLOC_000797	SORBI_3001G154400	CM000760.3:12398997-12404024	water	SRZ	OK	28.9328	22.7855	-0.344592	28.9328	22.7855	-0.34459	-0.457835	0.645	0.99907	no	XLOC_000797	XLOC_000797	SORBI_3001G154400	CM000760.3:12398997-12404024	water	SRS	OK	28.9328	31.9165	0.141595	28.9328	31.9165	0.141597	0.195876	0.8403	0.99907
XLOC_000798	XLOC_000798	SORBI_3001G154500	CM000760.3:12411739-12416657	SRS	SRZ	OK	3.99251	3.64097	-0.132975	3.99251	3.64097	-0.132973	-0.15669	0.8696	0.99907	no	XLOC_000798	XLOC_000798	SORBI_3001G154500	CM000760.3:12411739-12416657	water	SRZ	OK	5.16889	3.64097	-0.505532	5.16889	3.64097	-0.505532	-0.593054	0.53775	0.99907	no	XLOC_000798	XLOC_000798	SORBI_3001G154500	CM000760.3:12411739-12416657	water	SRS	OK	5.16889	3.99251	-0.372557	5.16889	3.99251	-0.372558	-0.430818	0.65295	0.99907
XLOC_000799	XLOC_000799	SORBI_3001G154900	CM000760.3:12437579-12447250	SRS	SRZ	OK	21.8178	20.5852	-0.0839001	21.8178	20.5852	-0.0838982	-0.125	0.89985	0.99907	no	XLOC_000799	XLOC_000799	SORBI_3001G154900	CM000760.3:12437579-12447250	water	SRZ	OK	25.533	20.5852	-0.310753	25.533	20.5852	-0.310756	-0.465482	0.6268	0.99907	no	XLOC_000799	XLOC_000799	SORBI_3001G154900	CM000760.3:12437579-12447250	water	SRS	OK	25.533	21.8178	-0.226853	25.533	21.8178	-0.226857	-0.341826	0.7189	0.99907
XLOC_000800	XLOC_000800	SORBI_3001G155200	CM000760.3:12545404-12554803	SRS	SRZ	OK	1.07955	0.467706	-1.20675	1.07955	0.467706	-1.20676	-1.15134	0.2618	0.99907	no	XLOC_000800	XLOC_000800	SORBI_3001G155200	CM000760.3:12545404-12554803	water	SRZ	OK	0.740739	0.467706	-0.663364	0.740739	0.467706	-0.663363	-0.625379	0.5379	0.99907	no	XLOC_000800	XLOC_000800	SORBI_3001G155200	CM000760.3:12545404-12554803	water	SRS	OK	0.740739	1.07955	0.54339	0.740739	1.07955	0.543393	0.525302	0.60065	0.99907
XLOC_000801	XLOC_000801	SORBI_3001G155400	CM000760.3:12581044-12592120	SRS	SRZ	OK	11.2439	7.84534	-0.519238	11.2439	7.84534	-0.519235	-0.698636	0.4697	0.99907	no	XLOC_000801	XLOC_000801	SORBI_3001G155400	CM000760.3:12581044-12592120	water	SRZ	OK	10.4412	7.84534	-0.41238	10.4412	7.84534	-0.41238	-0.546591	0.58245	0.99907	no	XLOC_000801	XLOC_000801	SORBI_3001G155400	CM000760.3:12581044-12592120	water	SRS	OK	10.4412	11.2439	0.106859	10.4412	11.2439	0.106855	0.144597	0.88295	0.99907
XLOC_000802	XLOC_000802	SORBI_3001G155900	CM000760.3:12620933-12622160	SRS	SRZ	NOTEST	0.0408784	0.0205235	-0.99406	0.0408784	0.0205235	-0.994062	0	1	1	no	XLOC_000802	XLOC_000802	SORBI_3001G155900	CM000760.3:12620933-12622160	water	SRZ	NOTEST	0	0.0205235	inf	1e-06	0.0205235	14.325	0	1	1	no	XLOC_000802	XLOC_000802	SORBI_3001G155900	CM000760.3:12620933-12622160	water	SRS	NOTEST	0	0.0408784	inf	1e-06	0.0408784	15.3191	0	1	1
XLOC_000803	XLOC_000803	SORBI_3001G156000	CM000760.3:12624171-12626709	SRS	SRZ	NOTEST	0.0105134	0	#NAME?	0.0105134	1e-06	-13.3599	0	1	1	no	XLOC_000803	XLOC_000803	SORBI_3001G156000	CM000760.3:12624171-12626709	water	SRZ	NOTEST	0.025838	0	#NAME?	0.025838	1e-06	-14.6572	0	1	1	no	XLOC_000803	XLOC_000803	SORBI_3001G156000	CM000760.3:12624171-12626709	water	SRS	NOTEST	0.025838	0.0105134	-1.29726	0.025838	0.0105134	-1.29727	0	1	1
XLOC_000804	XLOC_000804	SORBI_3001G156100	CM000760.3:12626991-12632862	SRS	SRZ	OK	22.8655	18.9529	-0.270751	22.8655	18.9529	-0.270754	-0.396849	0.66955	0.99907	no	XLOC_000804	XLOC_000804	SORBI_3001G156100	CM000760.3:12626991-12632862	water	SRZ	OK	14.986	18.9529	0.338806	14.986	18.9529	0.338803	0.483025	0.6131	0.99907	no	XLOC_000804	XLOC_000804	SORBI_3001G156100	CM000760.3:12626991-12632862	water	SRS	OK	14.986	22.8655	0.609557	14.986	22.8655	0.609557	0.871944	0.35995	0.99907
XLOC_000805	XLOC_000805	SORBI_3001G156200	CM000760.3:12634701-12635199	SRS	SRZ	OK	7.45105	6.12287	-0.283236	7.45105	6.12287	-0.283236	-0.286604	0.77915	0.99907	no	XLOC_000805	XLOC_000805	SORBI_3001G156200	CM000760.3:12634701-12635199	water	SRZ	OK	10.4682	6.12287	-0.773734	10.4682	6.12287	-0.773733	-0.808773	0.41595	0.99907	no	XLOC_000805	XLOC_000805	SORBI_3001G156200	CM000760.3:12634701-12635199	water	SRS	OK	10.4682	7.45105	-0.490498	10.4682	7.45105	-0.490498	-0.514398	0.6021	0.99907
XLOC_000806	XLOC_000806	SORBI_3001G156401	CM000760.3:12638553-12642237	SRS	SRZ	OK	5.36378	5.6163	0.0663707	5.36378	5.6163	0.0663699	0.0468208	0.9636	0.99907	no	XLOC_000806	XLOC_000806	SORBI_3001G156401	CM000760.3:12638553-12642237	water	SRZ	OK	5.12872	5.6163	0.131021	5.12872	5.6163	0.131021	0.0921036	0.92775	0.99907	no	XLOC_000806	XLOC_000806	SORBI_3001G156401	CM000760.3:12638553-12642237	water	SRS	OK	5.12872	5.36378	0.06465	5.12872	5.36378	0.0646513	0.045651	0.96735	0.99907
XLOC_000807	XLOC_000807	SORBI_3001G156700	CM000760.3:12675360-12675525	SRS	SRZ	NOTEST	0	0	0	1e-06	1e-06	0	0	1	1	no	XLOC_000807	XLOC_000807	SORBI_3001G156700	CM000760.3:12675360-12675525	water	SRZ	OK	0.779425	0	#NAME?	0.779425	1e-06	-19.5721	#NAME?	0.07305	0.748875	no	XLOC_000807	XLOC_000807	SORBI_3001G156700	CM000760.3:12675360-12675525	water	SRS	OK	0.779425	0	#NAME?	0.779425	1e-06	-19.5721	#NAME?	0.07305	0.748875
XLOC_000808	XLOC_000808	SORBI_3001G156900	CM000760.3:12681849-12691932	SRS	SRZ	OK	9.8801	9.42502	-0.0680312	9.8801	9.42502	-0.06803	-0.0895424	0.9245	0.99907	no	XLOC_000808	XLOC_000808	SORBI_3001G156900	CM000760.3:12681849-12691932	water	SRZ	OK	12.38	9.42502	-0.393441	12.38	9.42502	-0.393444	-0.514317	0.60065	0.99907	no	XLOC_000808	XLOC_000808	SORBI_3001G156900	CM000760.3:12681849-12691932	water	SRS	OK	12.38	9.8801	-0.32541	12.38	9.8801	-0.325414	-0.432248	0.659	0.99907
XLOC_000809	XLOC_000809	SORBI_3001G157000	CM000760.3:12693062-12694035	SRS	SRZ	NOTEST	0.0739917	0.108747	0.555537	0.0739917	0.108747	0.55554	0	1	1	no	XLOC_000809	XLOC_000809	SORBI_3001G157000	CM000760.3:12693062-12694035	water	SRZ	NOTEST	0.0782554	0.108747	0.47471	0.0782554	0.108747	0.474713	0	1	1	no	XLOC_000809	XLOC_000809	SORBI_3001G157000	CM000760.3:12693062-12694035	water	SRS	NOTEST	0.0782554	0.0739917	-0.0808272	0.0782554	0.0739917	-0.0808269	0	1	1
XLOC_000810	XLOC_000810	SORBI_3001G157100	CM000760.3:12696652-12702088	SRS	SRZ	OK	18.5963	10.5818	-0.813436	18.5963	10.5818	-0.813431	-1.15232	0.2482	0.99907	no	XLOC_000810	XLOC_000810	SORBI_3001G157100	CM000760.3:12696652-12702088	water	SRZ	OK	13.2248	10.5818	-0.32167	13.2248	10.5818	-0.321661	-0.456451	0.6408	0.99907	no	XLOC_000810	XLOC_000810	SORBI_3001G157100	CM000760.3:12696652-12702088	water	SRS	OK	13.2248	18.5963	0.491766	13.2248	18.5963	0.49177	0.703902	0.4861	0.99907
XLOC_000811	XLOC_000811	SORBI_3001G157200	CM000760.3:12708626-12713276	SRS	SRZ	OK	12.3373	8.61531	-0.518048	12.3373	8.61531	-0.518052	-0.659554	0.5143	0.99907	no	XLOC_000811	XLOC_000811	SORBI_3001G157200	CM000760.3:12708626-12713276	water	SRZ	OK	0.615961	8.61531	3.80599	0.615961	8.61531	3.80599	4.15964	0.00045	0.0416532	yes	XLOC_000811	XLOC_000811	SORBI_3001G157200	CM000760.3:12708626-12713276	water	SRS	OK	0.615961	12.3373	4.32404	0.615961	12.3373	4.32404	4.85846	0.00015	0.0219976
XLOC_000812	XLOC_000812	SORBI_3001G157300	CM000760.3:12714172-12724468	SRS	SRZ	OK	0.891424	0.923095	0.0503676	0.891424	0.923095	0.0503673	0.050488	0.9612	0.99907	no	XLOC_000812	XLOC_000812	SORBI_3001G157300	CM000760.3:12714172-12724468	water	SRZ	OK	0.273745	0.923095	1.75365	0.273745	0.923095	1.75365	1.72409	0.11055	0.879096	no	XLOC_000812	XLOC_000812	SORBI_3001G157300	CM000760.3:12714172-12724468	water	SRS	OK	0.273745	0.891424	1.70328	0.273745	0.891424	1.70328	1.67034	0.1222	0.901561
XLOC_000813	XLOC_000813	SORBI_3001G157400	CM000760.3:12747202-12752962	SRS	SRZ	OK	21.8776	17.4632	-0.325138	21.8776	17.4632	-0.325137	-0.472839	0.62945	0.99907	no	XLOC_000813	XLOC_000813	SORBI_3001G157400	CM000760.3:12747202-12752962	water	SRZ	OK	30.6906	17.4632	-0.81348	30.6906	17.4632	-0.813479	-1.19149	0.2388	0.99907	no	XLOC_000813	XLOC_000813	SORBI_3001G157400	CM000760.3:12747202-12752962	water	SRS	OK	30.6906	21.8776	-0.488342	30.6906	21.8776	-0.488342	-0.728838	0.45825	0.99907
XLOC_000814	XLOC_000814	SORBI_3001G157500	CM000760.3:12760618-12764432	SRS	SRZ	OK	4.77297	3.9607	-0.269131	4.77297	3.9607	-0.269132	-0.276863	0.7829	0.99907	no	XLOC_000814	XLOC_000814	SORBI_3001G157500	CM000760.3:12760618-12764432	water	SRZ	OK	5.28991	3.9607	-0.417488	5.28991	3.9607	-0.417488	-0.43941	0.66425	0.99907	no	XLOC_000814	XLOC_000814	SORBI_3001G157500	CM000760.3:12760618-12764432	water	SRS	OK	5.28991	4.77297	-0.148356	5.28991	4.77297	-0.148356	-0.159771	0.8751	0.99907
XLOC_000815	XLOC_000815	SORBI_3001G157600	CM000760.3:12769168-12777572	SRS	SRZ	OK	13.9118	11.2977	-0.300279	13.9118	11.2977	-0.30028	-0.402337	0.6845	0.99907	no	XLOC_000815	XLOC_000815	SORBI_3001G157600	CM000760.3:12769168-12777572	water	SRZ	OK	10.5709	11.2977	0.0959279	10.5709	11.2977	0.0959309	0.125353	0.9029	0.99907	no	XLOC_000815	XLOC_000815	SORBI_3001G157600	CM000760.3:12769168-12777572	water	SRS	OK	10.5709	13.9118	0.396207	10.5709	13.9118	0.396211	0.5327	0.5857	0.99907
XLOC_000816	XLOC_000816	SORBI_3001G157700	CM000760.3:12780904-12782387	SRS	SRZ	OK	0.342542	0.17244	-0.990185	0.342542	0.17244	-0.990186	-0.869009	0.42865	0.99907	no	XLOC_000816	XLOC_000816	SORBI_3001G157700	CM000760.3:12780904-12782387	water	SRZ	OK	0.388869	0.17244	-1.17319	0.388869	0.17244	-1.17319	-1.01708	0.338	0.99907	no	XLOC_000816	XLOC_000816	SORBI_3001G157700	CM000760.3:12780904-12782387	water	SRS	OK	0.388869	0.342542	-0.183006	0.388869	0.342542	-0.183003	-0.167396	0.86485	0.99907
XLOC_000817	XLOC_000817	SORBI_3001G157800	CM000760.3:12784395-12789912	SRS	SRZ	OK	8.71624	7.15213	-0.285332	8.71624	7.15213	-0.285333	-0.359466	0.71675	0.99907	no	XLOC_000817	XLOC_000817	SORBI_3001G157800	CM000760.3:12784395-12789912	water	SRZ	OK	5.87284	7.15213	0.284316	5.87284	7.15213	0.284315	0.350649	0.73445	0.99907	no	XLOC_000817	XLOC_000817	SORBI_3001G157800	CM000760.3:12784395-12789912	water	SRS	OK	5.87284	8.71624	0.569649	5.87284	8.71624	0.569648	0.726267	0.46175	0.99907
XLOC_000818	XLOC_000818	SORBI_3001G158000	CM000760.3:12813998-12819113	SRS	SRZ	OK	0.468303	0.845389	0.852173	0.468303	0.845389	0.852173	0.800394	0.4498	0.99907	no	XLOC_000818	XLOC_000818	SORBI_3001G158000	CM000760.3:12813998-12819113	water	SRZ	OK	0.0792828	0.845389	3.41454	0.0792828	0.845389	3.41454	2.81236	0.04535	0.614016	no	XLOC_000818	XLOC_000818	SORBI_3001G158000	CM000760.3:12813998-12819113	water	SRS	OK	0.0792828	0.468303	2.56236	0.0792828	0.468303	2.56236	2.06176	0.08535	0.805021
XLOC_000819	XLOC_000819	SORBI_3001G158100	CM000760.3:12820996-12824714	SRS	SRZ	NOTEST	0.0519086	0.0633341	0.28701	0.0519086	0.0633341	0.287009	0	1	1	no	XLOC_000819	XLOC_000819	SORBI_3001G158100	CM000760.3:12820996-12824714	water	SRZ	NOTEST	0.0393297	0.0633341	0.687365	0.0393297	0.0633341	0.687363	0	1	1	no	XLOC_000819	XLOC_000819	SORBI_3001G158100	CM000760.3:12820996-12824714	water	SRS	NOTEST	0.0393297	0.0519086	0.400355	0.0393297	0.0519086	0.400354	0	1	1
XLOC_000820	XLOC_000820	SORBI_3001G158300	CM000760.3:12836650-12839967	SRS	SRZ	OK	0.463558	0.152585	-1.60313	0.463558	0.152585	-1.60314	-1.4607	0.18025	0.986143	no	XLOC_000820	XLOC_000820	SORBI_3001G158300	CM000760.3:12836650-12839967	water	SRZ	NOTEST	0.151835	0.152585	0.00711542	0.151835	0.152585	0.00710875	0	1	1	no	XLOC_000820	XLOC_000820	SORBI_3001G158300	CM000760.3:12836650-12839967	water	SRS	OK	0.151835	0.463558	1.61025	0.151835	0.463558	1.61025	1.46167	0.17295	0.977018
XLOC_000821	XLOC_000821	SORBI_3001G158500	CM000760.3:12849912-12853922	SRS	SRZ	OK	27.7944	32.665	0.232954	27.7944	32.665	0.232951	0.324988	0.742	0.99907	no	XLOC_000821	XLOC_000821	SORBI_3001G158500	CM000760.3:12849912-12853922	water	SRZ	OK	37.7944	32.665	-0.210428	37.7944	32.665	-0.210427	-0.30046	0.75265	0.99907	no	XLOC_000821	XLOC_000821	SORBI_3001G158500	CM000760.3:12849912-12853922	water	SRS	OK	37.7944	27.7944	-0.443382	37.7944	27.7944	-0.443378	-0.623017	0.5086	0.99907
XLOC_000822	XLOC_000822	SORBI_3001G158600	CM000760.3:12863117-12865224	SRS	SRZ	NOTEST	0	0.0291481	inf	1e-06	0.0291481	14.8311	0	1	1	no	XLOC_000822	XLOC_000822	SORBI_3001G158600	CM000760.3:12863117-12865224	water	SRZ	NOTEST	0.0144146	0.0291481	1.01587	0.0144146	0.0291481	1.01587	0	1	1	no	XLOC_000822	XLOC_000822	SORBI_3001G158600	CM000760.3:12863117-12865224	water	SRS	NOTEST	0.0144146	0	#NAME?	0.0144146	1e-06	-13.8152	0	1	1
XLOC_000823	XLOC_000823	SORBI_3001G158700	CM000760.3:12913069-12919889	SRS	SRZ	NOTEST	0.104511	0.0904556	-0.208367	0.104511	0.0904556	-0.208373	0	1	1	no	XLOC_000823	XLOC_000823	SORBI_3001G158700	CM000760.3:12913069-12919889	water	SRZ	NOTEST	0.081735	0.0904556	0.146256	0.081735	0.0904556	0.146256	0	1	1	no	XLOC_000823	XLOC_000823	SORBI_3001G158700	CM000760.3:12913069-12919889	water	SRS	NOTEST	0.081735	0.104511	0.354623	0.081735	0.104511	0.354629	0	1	1
XLOC_000824	XLOC_000824	SORBI_3001G158966	CM000760.3:12942706-12943875	SRS	SRZ	NOTEST	0	0	0	1e-06	1e-06	0	0	1	1	no	XLOC_000824	XLOC_000824	SORBI_3001G158966	CM000760.3:12942706-12943875	water	SRZ	NOTEST	0	0	0	1e-06	1e-06	0	0	1	1	no	XLOC_000824	XLOC_000824	SORBI_3001G158966	CM000760.3:12942706-12943875	water	SRS	NOTEST	0	0	0	1e-06	1e-06	0	0	1	1
XLOC_000825	XLOC_000825	SORBI_3001G159032	CM000760.3:12944111-12948432	SRS	SRZ	NOTEST	0	0	0	1e-06	1e-06	0	0	1	1	no	XLOC_000825	XLOC_000825	SORBI_3001G159032	CM000760.3:12944111-12948432	water	SRZ	NOTEST	0	0	0	1e-06	1e-06	0	0	1	1	no	XLOC_000825	XLOC_000825	SORBI_3001G159032	CM000760.3:12944111-12948432	water	SRS	NOTEST	0	0	0	1e-06	1e-06	0	0	1	1
XLOC_000826	XLOC_000826	SORBI_3001G159200	CM000760.3:12963226-12966436	SRS	SRZ	NOTEST	0	0.0262877	inf	1e-06	0.0262877	14.6821	0	1	1	no	XLOC_000826	XLOC_000826	SORBI_3001G159200	CM000760.3:12963226-12966436	water	SRZ	NOTEST	0.0142691	0.0262877	0.881489	0.0142691	0.0262877	0.881494	0	1	1	no	XLOC_000826	XLOC_000826	SORBI_3001G159200	CM000760.3:12963226-12966436	water	SRS	NOTEST	0.0142691	0	#NAME?	0.0142691	1e-06	-13.8006	0	1	1
XLOC_000827	XLOC_000827	SORBI_3001G159250	CM000760.3:12966870-12968202	SRS	SRZ	OK	0.377076	0.159385	-1.24234	0.377076	0.159385	-1.24234	-1.10984	0.3073	0.99907	no	XLOC_000827	XLOC_000827	SORBI_3001G159250	CM000760.3:12966870-12968202	water	SRZ	OK	1.19209	0.159385	-2.9029	1.19209	0.159385	-2.90291	-2.7131	0.027	0.46871	no	XLOC_000827	XLOC_000827	SORBI_3001G159250	CM000760.3:12966870-12968202	water	SRS	OK	1.19209	0.377076	-1.66056	1.19209	0.377076	-1.66057	-1.57065	0.1445	0.949247
XLOC_000828	XLOC_000828	SORBI_3001G159300	CM000760.3:12996827-12999111	SRS	SRZ	OK	1.32765	2.51826	0.923558	1.32765	2.51826	0.923552	0.972739	0.33785	0.99907	no	XLOC_000828	XLOC_000828	SORBI_3001G159300	CM000760.3:12996827-12999111	water	SRZ	OK	2.23449	2.51826	0.172481	2.23449	2.51826	0.172482	0.19006	0.8404	0.99907	no	XLOC_000828	XLOC_000828	SORBI_3001G159300	CM000760.3:12996827-12999111	water	SRS	OK	2.23449	1.32765	-0.751077	2.23449	1.32765	-0.751071	-0.786227	0.42655	0.99907
XLOC_000829	XLOC_000829	SORBI_3001G159500	CM000760.3:13020615-13027654	SRS	SRZ	NOTEST	0.114336	0.154263	0.43211	0.114336	0.154263	0.432112	0	1	1	no	XLOC_000829	XLOC_000829	SORBI_3001G159500	CM000760.3:13020615-13027654	water	SRZ	NOTEST	0.137825	0.154263	0.162551	0.137825	0.154263	0.162554	0	1	1	no	XLOC_000829	XLOC_000829	SORBI_3001G159500	CM000760.3:13020615-13027654	water	SRS	NOTEST	0.137825	0.114336	-0.269558	0.137825	0.114336	-0.269558	0	1	1
XLOC_000830	XLOC_000830	SORBI_3001G159800	CM000760.3:13058651-13068871	SRS	SRZ	OK	7.3534	6.83572	-0.105319	7.3534	6.83572	-0.105318	-0.152961	0.8784	0.99907	no	XLOC_000830	XLOC_000830	SORBI_3001G159800	CM000760.3:13058651-13068871	water	SRZ	OK	5.59963	6.83572	0.287761	5.59963	6.83572	0.287762	0.415833	0.67025	0.99907	no	XLOC_000830	XLOC_000830	SORBI_3001G159800	CM000760.3:13058651-13068871	water	SRS	OK	5.59963	7.3534	0.39308	5.59963	7.3534	0.39308	0.560615	0.57045	0.99907
XLOC_000831	XLOC_000831	SORBI_3001G159850	CM000760.3:13071722-13072936	SRS	SRZ	NOTEST	0	0	0	1e-06	1e-06	0	0	1	1	no	XLOC_000831	XLOC_000831	SORBI_3001G159850	CM000760.3:13071722-13072936	water	SRZ	NOTEST	0	0	0	1e-06	1e-06	0	0	1	1	no	XLOC_000831	XLOC_000831	SORBI_3001G159850	CM000760.3:13071722-13072936	water	SRS	NOTEST	0	0	0	1e-06	1e-06	0	0	1	1
XLOC_000832	XLOC_000832	SORBI_3001G159900	CM000760.3:13074953-13076770	SRS	SRZ	OK	0.431447	1.39725	1.69534	0.431447	1.39725	1.69533	1.65481	0.12665	0.911281	no	XLOC_000832	XLOC_000832	SORBI_3001G159900	CM000760.3:13074953-13076770	water	SRZ	OK	1.50451	1.39725	-0.106708	1.50451	1.39725	-0.106704	-0.108115	0.9177	0.99907	no	XLOC_000832	XLOC_000832	SORBI_3001G159900	CM000760.3:13074953-13076770	water	SRS	OK	1.50451	0.431447	-1.80204	1.50451	0.431447	-1.80204	-1.7592	0.098	0.8476
XLOC_000833	XLOC_000833	SORBI_3001G160000	CM000760.3:13090751-13096797	SRS	SRZ	OK	0.429171	0.166359	-1.36725	0.429171	0.166359	-1.36725	-1.2874	0.1922	0.998653	no	XLOC_000833	XLOC_000833	SORBI_3001G160000	CM000760.3:13090751-13096797	water	SRZ	OK	0.351414	0.166359	-1.07887	0.351414	0.166359	-1.07887	-1.04174	0.2957	0.99907	no	XLOC_000833	XLOC_000833	SORBI_3001G160000	CM000760.3:13090751-13096797	water	SRS	OK	0.351414	0.429171	0.288378	0.351414	0.429171	0.288381	0.283865	0.78585	0.99907
XLOC_000834	XLOC_000834	SORBI_3001G160200	CM000760.3:13149778-13157433	SRS	SRZ	OK	2.00182	1.3682	-0.549032	2.00182	1.3682	-0.549033	-0.632111	0.5089	0.99907	no	XLOC_000834	XLOC_000834	SORBI_3001G160200	CM000760.3:13149778-13157433	water	SRZ	OK	2.3696	1.3682	-0.792362	2.3696	1.3682	-0.792364	-0.910275	0.37475	0.99907	no	XLOC_000834	XLOC_000834	SORBI_3001G160200	CM000760.3:13149778-13157433	water	SRS	OK	2.3696	2.00182	-0.24333	2.3696	2.00182	-0.243331	-0.286827	0.77585	0.99907
XLOC_000835	XLOC_000835	SORBI_3001G160300	CM000760.3:13161820-13166857	SRS	SRZ	NOTEST	0	0	0	1e-06	1e-06	0	0	1	1	no	XLOC_000835	XLOC_000835	SORBI_3001G160300	CM000760.3:13161820-13166857	water	SRZ	NOTEST	0	0	0	1e-06	1e-06	0	0	1	1	no	XLOC_000835	XLOC_000835	SORBI_3001G160300	CM000760.3:13161820-13166857	water	SRS	NOTEST	0	0	0	1e-06	1e-06	0	0	1	1
XLOC_000836	XLOC_000836	SORBI_3001G160800	CM000760.3:13227601-13232411	SRS	SRZ	OK	1.19822	0.969409	-0.30571	1.19822	0.969409	-0.305715	-0.308406	0.7665	0.99907	no	XLOC_000836	XLOC_000836	SORBI_3001G160800	CM000760.3:13227601-13232411	water	SRZ	OK	3.09668	0.969409	-1.67554	3.09668	0.969409	-1.67554	-1.79484	0.09295	0.831597	no	XLOC_000836	XLOC_000836	SORBI_3001G160800	CM000760.3:13227601-13232411	water	SRS	OK	3.09668	1.19822	-1.36983	3.09668	1.19822	-1.36983	-1.46053	0.1631	0.971319
XLOC_000837	XLOC_000837	SORBI_3001G160900	CM000760.3:13234532-13235963	SRS	SRZ	NOTEST	0	0	0	1e-06	1e-06	0	0	1	1	no	XLOC_000837	XLOC_000837	SORBI_3001G160900	CM000760.3:13234532-13235963	water	SRZ	NOTEST	0.012105	0	#NAME?	0.012105	1e-06	-13.5633	0	1	1	no	XLOC_000837	XLOC_000837	SORBI_3001G160900	CM000760.3:13234532-13235963	water	SRS	NOTEST	0.012105	0	#NAME?	0.012105	1e-06	-13.5633	0	1	1
XLOC_000838	XLOC_000838	SORBI_3001G161000	CM000760.3:13238413-13242079	SRS	SRZ	OK	0.778909	0.453173	-0.781392	0.778909	0.453173	-0.781393	-0.730672	0.4766	0.99907	no	XLOC_000838	XLOC_000838	SORBI_3001G161000	CM000760.3:13238413-13242079	water	SRZ	OK	0.446529	0.453173	0.0213077	0.446529	0.453173	0.021308	0.0201804	0.9565	0.99907	no	XLOC_000838	XLOC_000838	SORBI_3001G161000	CM000760.3:13238413-13242079	water	SRS	OK	0.446529	0.778909	0.8027	0.446529	0.778909	0.802701	0.75231	0.4724	0.99907
XLOC_000839	XLOC_000839	SORBI_3001G161100	CM000760.3:13242831-13244397	SRS	SRZ	OK	2.06216	0.81196	-1.34467	2.06216	0.81196	-1.34468	-1.32162	0.2137	0.99907	no	XLOC_000839	XLOC_000839	SORBI_3001G161100	CM000760.3:13242831-13244397	water	SRZ	OK	3.17576	0.81196	-1.96762	3.17576	0.81196	-1.96762	-2.00306	0.0573	0.680777	no	XLOC_000839	XLOC_000839	SORBI_3001G161100	CM000760.3:13242831-13244397	water	SRS	OK	3.17576	2.06216	-0.62295	3.17576	2.06216	-0.622946	-0.652203	0.50865	0.99907
XLOC_000840	XLOC_000840	SORBI_3001G161200	CM000760.3:13263106-13265447	SRS	SRZ	OK	2.15702	1.68679	-0.354761	2.15702	1.68679	-0.354759	-0.388135	0.69165	0.99907	no	XLOC_000840	XLOC_000840	SORBI_3001G161200	CM000760.3:13263106-13265447	water	SRZ	OK	2.19043	1.68679	-0.376934	2.19043	1.68679	-0.376934	-0.412243	0.68805	0.99907	no	XLOC_000840	XLOC_000840	SORBI_3001G161200	CM000760.3:13263106-13265447	water	SRS	OK	2.19043	2.15702	-0.0221722	2.19043	2.15702	-0.0221746	-0.0246146	0.98095	0.99907
XLOC_000841	XLOC_000841	SORBI_3001G161300	CM000760.3:13267683-13269463	SRS	SRZ	OK	105.876	78.9398	-0.423544	105.876	78.9398	-0.423551	-0.619027	0.52855	0.99907	no	XLOC_000841	XLOC_000841	SORBI_3001G161300	CM000760.3:13267683-13269463	water	SRZ	OK	109.811	78.9398	-0.476202	109.811	78.9398	-0.476198	-0.698693	0.4807	0.99907	no	XLOC_000841	XLOC_000841	SORBI_3001G161300	CM000760.3:13267683-13269463	water	SRS	OK	109.811	105.876	-0.0526583	109.811	105.876	-0.052647	-0.0781991	0.9349	0.99907
XLOC_000842	XLOC_000842	SORBI_3001G161400	CM000760.3:13271473-13275956	SRS	SRZ	OK	8.79066	4.8096	-0.870054	8.79066	4.8096	-0.870055	-1.02407	0.3194	0.99907	no	XLOC_000842	XLOC_000842	SORBI_3001G161400	CM000760.3:13271473-13275956	water	SRZ	OK	7.28663	4.8096	-0.599334	7.28663	4.8096	-0.599335	-0.699795	0.4892	0.99907	no	XLOC_000842	XLOC_000842	SORBI_3001G161400	CM000760.3:13271473-13275956	water	SRS	OK	7.28663	8.79066	0.27072	7.28663	8.79066	0.27072	0.334039	0.73835	0.99907
XLOC_000843	XLOC_000843	SORBI_3001G161601	CM000760.3:13298717-13301636	SRS	SRZ	OK	18.9995	9.49803	-1.00026	18.9995	9.49803	-1.00026	-1.28933	0.20005	0.99907	no	XLOC_000843	XLOC_000843	SORBI_3001G161601	CM000760.3:13298717-13301636	water	SRZ	OK	20.2836	9.49803	-1.09461	20.2836	9.49803	-1.09461	-1.39957	0.16955	0.974469	no	XLOC_000843	XLOC_000843	SORBI_3001G161601	CM000760.3:13298717-13301636	water	SRS	OK	20.2836	18.9995	-0.0943512	20.2836	18.9995	-0.0943523	-0.125731	0.9024	0.99907
XLOC_000844	XLOC_000844	SORBI_3001G161900	CM000760.3:13337364-13342959	SRS	SRZ	OK	6.1743	4.99094	-0.306963	6.1743	4.99094	-0.306964	-0.37704	0.7098	0.99907	no	XLOC_000844	XLOC_000844	SORBI_3001G161900	CM000760.3:13337364-13342959	water	SRZ	OK	6.53142	4.99094	-0.388084	6.53142	4.99094	-0.388085	-0.477526	0.63385	0.99907	no	XLOC_000844	XLOC_000844	SORBI_3001G161900	CM000760.3:13337364-13342959	water	SRS	OK	6.53142	6.1743	-0.0811211	6.53142	6.1743	-0.0811211	-0.0986099	0.9227	0.99907
XLOC_000845	XLOC_000845	SORBI_3001G162000	CM000760.3:13343620-13346362	SRS	SRZ	OK	36.6413	30.9278	-0.244565	36.6413	30.9278	-0.244566	-0.333189	0.73325	0.99907	no	XLOC_000845	XLOC_000845	SORBI_3001G162000	CM000760.3:13343620-13346362	water	SRZ	OK	41.5893	30.9278	-0.427307	41.5893	30.9278	-0.427308	-0.584484	0.5598	0.99907	no	XLOC_000845	XLOC_000845	SORBI_3001G162000	CM000760.3:13343620-13346362	water	SRS	OK	41.5893	36.6413	-0.182742	41.5893	36.6413	-0.182742	-0.254619	0.7905	0.99907
XLOC_000846	XLOC_000846	SORBI_3001G162100	CM000760.3:13349343-13352630	SRS	SRZ	OK	9.41102	19.8587	1.07735	9.41102	19.8587	1.07735	1.42234	0.15235	0.958023	no	XLOC_000846	XLOC_000846	SORBI_3001G162100	CM000760.3:13349343-13352630	water	SRZ	OK	8.71455	19.8587	1.18827	8.71455	19.8587	1.18827	1.61195	0.10255	0.857405	no	XLOC_000846	XLOC_000846	SORBI_3001G162100	CM000760.3:13349343-13352630	water	SRS	OK	8.71455	9.41102	0.110925	8.71455	9.41102	0.110925	0.143797	0.8796	0.99907
XLOC_000847	XLOC_000847	SORBI_3001G162400	CM000760.3:13394169-13402312	SRS	SRZ	OK	0.687533	0.0666741	-3.36623	0.687533	0.0666741	-3.36623	-2.94966	0.0324	0.516758	no	XLOC_000847	XLOC_000847	SORBI_3001G162400	CM000760.3:13394169-13402312	water	SRZ	NOTEST	0.114333	0.0666741	-0.778039	0.114333	0.0666741	-0.778044	0	1	1	no	XLOC_000847	XLOC_000847	SORBI_3001G162400	CM000760.3:13394169-13402312	water	SRS	OK	0.114333	0.687533	2.58819	0.114333	0.687533	2.58819	2.416	0.0342	0.530747
XLOC_000848	XLOC_000848	SORBI_3001G162600	CM000760.3:13403408-13411663	SRS	SRZ	OK	6.01303	7.62964	0.343522	6.01303	7.62964	0.343523	0.0788111	0.87115	0.99907	no	XLOC_000848	XLOC_000848	SORBI_3001G162600	CM000760.3:13403408-13411663	water	SRZ	OK	3.48694	7.62964	1.12965	3.48694	7.62964	1.12965	0.238141	0.72135	0.99907	no	XLOC_000848	XLOC_000848	SORBI_3001G162600	CM000760.3:13403408-13411663	water	SRS	OK	3.48694	6.01303	0.786132	3.48694	6.01303	0.786131	0.170933	0.78245	0.99907
XLOC_000849	XLOC_000849	SORBI_3001G163400	CM000760.3:13455247-13466961	SRS	SRZ	OK	17.0704	18.898	0.146742	17.0704	18.898	0.146737	0.218586	0.8136	0.99907	no	XLOC_000849	XLOC_000849	SORBI_3001G163400	CM000760.3:13455247-13466961	water	SRZ	OK	18.0393	18.898	0.0670902	18.0393	18.898	0.0670902	0.0997603	0.9162	0.99907	no	XLOC_000849	XLOC_000849	SORBI_3001G163400	CM000760.3:13455247-13466961	water	SRS	OK	18.0393	17.0704	-0.0796517	18.0393	17.0704	-0.0796465	-0.118169	0.9027	0.99907
XLOC_000850	XLOC_000850	SORBI_3001G163500	CM000760.3:13467516-13470111	SRS	SRZ	NOTEST	0.0336791	0.130887	1.9584	0.0336791	0.130887	1.9584	0	1	1	no	XLOC_000850	XLOC_000850	SORBI_3001G163500	CM000760.3:13467516-13470111	water	SRZ	NOTEST	0.170566	0.130887	-0.382002	0.170566	0.130887	-0.382008	0	1	1	no	XLOC_000850	XLOC_000850	SORBI_3001G163500	CM000760.3:13467516-13470111	water	SRS	NOTEST	0.170566	0.0336791	-2.3404	0.170566	0.0336791	-2.3404	0	1	1
XLOC_000851	XLOC_000851	SORBI_3001G163666	CM000760.3:13504994-13507384	SRS	SRZ	NOTEST	0	0	0	1e-06	1e-06	0	0	1	1	no	XLOC_000851	XLOC_000851	SORBI_3001G163666	CM000760.3:13504994-13507384	water	SRZ	NOTEST	0	0	0	1e-06	1e-06	0	0	1	1	no	XLOC_000851	XLOC_000851	SORBI_3001G163666	CM000760.3:13504994-13507384	water	SRS	NOTEST	0	0	0	1e-06	1e-06	0	0	1	1
XLOC_000852	XLOC_000852	SORBI_3001G164000	CM000760.3:13538719-13542764	SRS	SRZ	NOTEST	0.137258	0.0685971	-1.00067	0.137258	0.0685971	-1.00067	0	1	1	no	XLOC_000852	XLOC_000852	SORBI_3001G164000	CM000760.3:13538719-13542764	water	SRZ	NOTEST	0.0330216	0.0685971	1.05474	0.0330216	0.0685971	1.05474	0	1	1	no	XLOC_000852	XLOC_000852	SORBI_3001G164000	CM000760.3:13538719-13542764	water	SRS	NOTEST	0.0330216	0.137258	2.05541	0.0330216	0.137258	2.05541	0	1	1
XLOC_000853	XLOC_000853	SORBI_3001G164100	CM000760.3:13554467-13557662	SRS	SRZ	NOTEST	0	0	0	1e-06	1e-06	0	0	1	1	no	XLOC_000853	XLOC_000853	SORBI_3001G164100	CM000760.3:13554467-13557662	water	SRZ	NOTEST	0	0	0	1e-06	1e-06	0	0	1	1	no	XLOC_000853	XLOC_000853	SORBI_3001G164100	CM000760.3:13554467-13557662	water	SRS	NOTEST	0	0	0	1e-06	1e-06	0	0	1	1
XLOC_000854	XLOC_000854	SORBI_3001G164200	CM000760.3:13570115-13576261	SRS	SRZ	NOTEST	0.0390872	0	#NAME?	0.0390872	1e-06	-15.2544	0	1	1	no	XLOC_000854	XLOC_000854	SORBI_3001G164200	CM000760.3:13570115-13576261	water	SRZ	NOTEST	0.0649487	0	#NAME?	0.0649487	1e-06	-15.987	0	1	1	no	XLOC_000854	XLOC_000854	SORBI_3001G164200	CM000760.3:13570115-13576261	water	SRS	NOTEST	0.0649487	0.0390872	-0.732603	0.0649487	0.0390872	-0.732604	0	1	1
XLOC_000855	XLOC_000855	SORBI_3001G164700	CM000760.3:13617512-13623105	SRS	SRZ	OK	2.95196	2.01752	-0.54909	2.95196	2.01752	-0.54909	-0.563418	0.6063	0.99907	no	XLOC_000855	XLOC_000855	SORBI_3001G164700	CM000760.3:13617512-13623105	water	SRZ	OK	2.51045	2.01752	-0.315366	2.51045	2.01752	-0.315363	-0.312425	0.78875	0.99907	no	XLOC_000855	XLOC_000855	SORBI_3001G164700	CM000760.3:13617512-13623105	water	SRS	OK	2.51045	2.95196	0.233724	2.51045	2.95196	0.233727	0.232756	0.83105	0.99907
XLOC_000856	XLOC_000856	SORBI_3001G166200,SORBI_3001G166300	CM000760.3:13830747-13834526	SRS	SRZ	OK	9.00391	6.47983	-0.474596	9.00391	6.47983	-0.474596	-0.553585	0.5849	0.99907	no	XLOC_000856	XLOC_000856	SORBI_3001G166200,SORBI_3001G166300	CM000760.3:13830747-13834526	water	SRZ	OK	7.70631	6.47983	-0.250084	7.70631	6.47983	-0.250084	-0.292182	0.77185	0.99907	no	XLOC_000856	XLOC_000856	SORBI_3001G166200,SORBI_3001G166300	CM000760.3:13830747-13834526	water	SRS	OK	7.70631	9.00391	0.224512	7.70631	9.00391	0.224511	0.27432	0.78705	0.99907
XLOC_000857	XLOC_000857	SORBI_3001G166401	CM000760.3:13838449-13840200	SRS	SRZ	OK	3.41443	4.29092	0.329642	3.41443	4.29092	0.329642	0.371776	0.7186	0.99907	no	XLOC_000857	XLOC_000857	SORBI_3001G166401	CM000760.3:13838449-13840200	water	SRZ	OK	3.27237	4.29092	0.390951	3.27237	4.29092	0.390951	0.443761	0.6678	0.99907	no	XLOC_000857	XLOC_000857	SORBI_3001G166401	CM000760.3:13838449-13840200	water	SRS	OK	3.27237	3.41443	0.0613097	3.27237	3.41443	0.0613089	0.0695671	0.94575	0.99907
XLOC_000858	XLOC_000858	SORBI_3001G166500	CM000760.3:13841943-13843504	SRS	SRZ	NOTEST	0.109627	0.0886359	-0.306634	0.109627	0.0886359	-0.30664	0	1	1	no	XLOC_000858	XLOC_000858	SORBI_3001G166500	CM000760.3:13841943-13843504	water	SRZ	NOTEST	0.0443934	0.0886359	0.997546	0.0443934	0.0886359	0.997546	0	1	1	no	XLOC_000858	XLOC_000858	SORBI_3001G166500	CM000760.3:13841943-13843504	water	SRS	NOTEST	0.0443934	0.109627	1.30418	0.0443934	0.109627	1.30419	0	1	1
XLOC_000859	XLOC_000859	SORBI_3001G166600,SORBI_3001G166700	CM000760.3:13844266-13857226	SRS	SRZ	OK	13.6662	10.3872	-0.395807	13.6662	10.3872	-0.395805	-0.561856	0.56545	0.99907	no	XLOC_000859	XLOC_000859	SORBI_3001G166600,SORBI_3001G166700	CM000760.3:13844266-13857226	water	SRZ	OK	15.9662	10.3872	-0.620215	15.9662	10.3872	-0.620214	-0.856916	0.3947	0.99907	no	XLOC_000859	XLOC_000859	SORBI_3001G166600,SORBI_3001G166700	CM000760.3:13844266-13857226	water	SRS	OK	15.9662	13.6662	-0.224409	15.9662	13.6662	-0.224409	-0.320333	0.7416	0.99907
XLOC_000860	XLOC_000860	SORBI_3001G166800	CM000760.3:13890657-13894277	SRS	SRZ	NOTEST	0.145152	0.150302	0.0502949	0.145152	0.150302	0.0502998	0	1	1	no	XLOC_000860	XLOC_000860	SORBI_3001G166800	CM000760.3:13890657-13894277	water	SRZ	OK	0.328685	0.150302	-1.12884	0.328685	0.150302	-1.12884	-1.07909	0.2863	0.99907	no	XLOC_000860	XLOC_000860	SORBI_3001G166800	CM000760.3:13890657-13894277	water	SRS	OK	0.328685	0.145152	-1.17914	0.328685	0.145152	-1.17914	-1.12718	0.26885	0.99907
XLOC_000861	XLOC_000861	SORBI_3001G166900	CM000760.3:13900090-13906183	SRS	SRZ	OK	0.30635	0.100643	-1.60594	0.30635	0.100643	-1.60593	-1.53289	0.12035	0.89644	no	XLOC_000861	XLOC_000861	SORBI_3001G166900	CM000760.3:13900090-13906183	water	SRZ	OK	0.514678	0.100643	-2.35443	0.514678	0.100643	-2.35442	-2.2109	0.04115	0.585024	no	XLOC_000861	XLOC_000861	SORBI_3001G166900	CM000760.3:13900090-13906183	water	SRS	OK	0.514678	0.30635	-0.748489	0.514678	0.30635	-0.748489	-0.702198	0.49865	0.99907
XLOC_000862	XLOC_000862	SORBI_3001G167000	CM000760.3:13907247-13917686	SRS	SRZ	OK	0.583967	0.324331	-0.848418	0.583967	0.324331	-0.84842	-0.299972	0.5593	0.99907	no	XLOC_000862	XLOC_000862	SORBI_3001G167000	CM000760.3:13907247-13917686	water	SRZ	OK	0.539616	0.324331	-0.734465	0.539616	0.324331	-0.734466	-0.250688	0.64585	0.99907	no	XLOC_000862	XLOC_000862	SORBI_3001G167000	CM000760.3:13907247-13917686	water	SRS	OK	0.539616	0.583967	0.113954	0.539616	0.583967	0.113954	0.045278	0.5018	0.99907
XLOC_000863	XLOC_000863	SORBI_3001G167300	CM000760.3:13937555-13941307	SRS	SRZ	NOTEST	0.0278368	0.0268836	-0.0502682	0.0278368	0.0268836	-0.050267	0	1	1	no	XLOC_000863	XLOC_000863	SORBI_3001G167300	CM000760.3:13937555-13941307	water	SRZ	NOTEST	0.053574	0.0268836	-0.994806	0.053574	0.0268836	-0.994807	0	1	1	no	XLOC_000863	XLOC_000863	SORBI_3001G167300	CM000760.3:13937555-13941307	water	SRS	NOTEST	0.053574	0.0278368	-0.944537	0.053574	0.0278368	-0.94454	0	1	1
XLOC_000864	XLOC_000864	SORBI_3001G167500	CM000760.3:13943355-13948614	SRS	SRZ	OK	9.73791	4.91616	-0.98608	9.73791	4.91616	-0.98608	-1.11174	0.26915	0.99907	no	XLOC_000864	XLOC_000864	SORBI_3001G167500	CM000760.3:13943355-13948614	water	SRZ	OK	7.28334	4.91616	-0.567068	7.28334	4.91616	-0.567068	-0.642203	0.5101	0.99907	no	XLOC_000864	XLOC_000864	SORBI_3001G167500	CM000760.3:13943355-13948614	water	SRS	OK	7.28334	9.73791	0.419012	7.28334	9.73791	0.419012	0.496854	0.60795	0.99907
[truncated: 32,278 more rows]
[truncated: 1 more columns]
