# Supplementary material for: Transcriptome Analysis Reveals Contrasting Plant Responses of Sorghum bicolor upon Colonization by Two Formae Speciales of Sporisorium reilianum
Source: Int J Mol Sci. 2022 Aug 9;23(16):8864. doi: 10.3390/ijms23168864 (PMC9407964; doi:10.3390/ijms23168864)
Supplement: Supplementary file 1 [file ijms-23-08864-s001.zip › Table S2.xlsx]

## Sheet: Sheet1
Table S2: Primers used in this study.
Primer	Description	Sequence
oLD060	qRT-PCR_SORBI_3003G228600 (Fw)	ATTTCGCGGGAATGGAGACC
oLD061	qRT-PCR_SORBI_3003G228600 (Rv)	AGCCGGAGAACCTCGTAAAG
oLD062	qRT-PCR_SORBI_3001G476500 (Fw)	GACGCCATGGTCCTCTACAC
oLD063	qRT_PCR_SORBI_3001G476500 (Rv)	CTCCTGCTGCTGCTGTATGC
oLD064	qRT-PCR_SORBI_3004G218100 (Fw)	GCACTCCAGCAATGAAGATCC
oLD065	qRT-PCR_SORBI_3004G218100 (Rv)	GCGTGAAGTATTCCTCCGATG
oLD066	qRT-PCR_SORBI_3002G087500 (Fw)	ACGCAGGCTGCAAGAAGAAG
oLD067	qRT-PCR_SORBI_3002G087500 (Rv)	AGCTGCATCTGCATGTCCTC
oLD068	qRT-PCR_SORBI_3004G182300 (Fw)	CTTGTGCTCGGAAGTAAGATGG
oLD069	qRT-PCR_SORBI_3004G182300 (Rv)	ACTAGTTTAGGCCGATGGAACC
oLD070	qRT-PCR_SORBI_3001G401200 (Fw)	GCCGTTATTGACTGGCACAC
oLD071	qRT-PCR_SORBI_3001G401200 (Rv)	TGTCCACGTCCAGGAAATCG
oLD074	qRT-PCR_ SORBI_3005G101600 (Fw)	TAGTGTTCACGGCAGGGAAG
oLD075	qRT-PCR_SORBI_3005G101600 (Rv)	CACAACGGCGTTCTTAGTGG
oLD076	qRT-PCR_SORBI_3003G345100 (Fw)	ACGCCTTCATCGTCAACGTC
oLD077	qRT-PCR_SORBI_3003G345100 (Rv)	GAAGAGCGCGAGGGATATGC
oDD031	qRT-PCR_SORBI_ 3004G039400 (Fw)	CAACTTTGTCACCCGCGATGA
oDD032	qRT-PCR_SORBI_ 3004G039400 (Rv)	TCCAGAAACCTTAGCAGCCCA
oDD033	qRT-PCR_SORBI_3004G092500 (Fw)	GTAACCCTTCCCGCGAAATCC
oDD034	qRT-PCR_SORBI_3004G092500 (Rv)	GCGCTACACTTTGCTGCTTTT
